# Supplementary material for: Genome-wide identification of genic and intergenic neuronal DNA regions bound by Tau protein under physiological and stress conditions
Source: Nucleic Acids Res. 2018 Oct 13;46(21):11405–22. doi: 10.1093/nar/gky929 (PMC6265482; doi:10.1093/nar/gky929)
Supplement: Supplementary Data [file gky929_supplemental_files.zip]

Archive with 6 entries (6 files):
- Supplementary files NAR-02473-V-2018.R1 (amended).pdf
- Table S1.xls
- Table S2.xls
- Table S3.xls
- Table S4.docx
- Table S5.tif
