# Supplementary material for: Genome-wide identification of genic and intergenic neuronal DNA regions bound by Tau protein under physiological and stress conditions
Source: Nucleic Acids Res. 2018 Oct 13;46(21):11405–22. doi: 10.1093/nar/gky929 (PMC6265482; doi:10.1093/nar/gky929)
Supplement: Supplementary Data [file gky929_supplemental_files.zip › Table S1.xls]

## Sheet: Liste_genes_Ctrl_Ivan.txt
Table S1. List of genic DNA regions interacting with Tau protein under physiological conditions.
transcript chromosome	transcript start	transcript stop	strand	Transcript ID	Gene Symbol	Distance to TSS	Percent overlap with gene	Percent overlap with region	chromosome	region start	region end	length(bps)	probes in region	p-value(region)	Fraction of negatively enriched windows in region	MAT-score on T(Tau1 vs. NSs)
11	117199661	117362326	+	NM_001113486	2009-09-01	80242	0.659634	100	chr11	117279903	117280975	1073	27	0.00131511	0	6.03455
11	117266246	117362326	+	NM_001113487	2009-09-01	13657	1.11677	100	chr11	117279903	117280975	1073	27	0.00131511	0	6.03455
4	11485958	11551144	+	NM_001081183	1110037F02Rik	20	0.734809	100	chr4	11485978	11486456	479	14	0.00926676	0	4.27211
2	91277828	91444643	-	NM_175123	1110051M20Rik	94395	0.348288	100	chr2	91349668	91350248	581	16	0.00811712	0	4.38136
2	91277828	91444643	-	NM_175123	1110051M20Rik	91497	0.447799	100	chr2	91352400	91353146	747	21	0.00425017	0	4.94525
9	122945089	122951001	-	NM_025419	1110059G10Rik	-476	0	0	chr9	122951477	122952131	655	13	0.00159381	0	5.8777
3	88822010	88832488	-	NR_015498	1500004A13Rik	7611	6.1838	100	chr3	88824230	88824877	648	14	0.00814325	0	4.378
19	11096816	11130879	-	NM_027058	1700017D01Rik	2581	2.11954	100	chr19	11127577	11128298	722	20	0.00384954	0	5.04915
4	104913456	105016864	+	NM_001162980	1700024P16Rik	80496	0.845188	100	chr4	104993952	104994825	874	24	0.0046508	0	4.84944
10	68430956	68541876	-	NM_028491	1700040L02Rik	42297	0.965552	100	chr10	68498509	68499579	1071	23	0.00187251	0	5.7482
10	4432605	4455141	+	NM_024261	1700052N19Rik	1050	4.22416	100	chr10	4433655	4434606	952	24	0.00371019	0	5.08868
19	3958808	3970439	+	NM_028545	1700055N04Rik	1250	5.6912	100	chr19	3960058	3960719	662	19	0.00816067	0	4.37545
1	89016113	89022211	+	NR_040471	1700067G17Rik	5390	11.4609	100	chr1	89021503	89022201	699	20	0.00681072	0	4.51044
5	113692424	113724773	-	NR_033216	1700069L16Rik	4179	1.86399	100	chr5	113719992	113720594	603	14	0.00875291	0	4.31214
18	64157724	64277181	-	NR_045366	1700091E21Rik	63041	0.659646	100	chr18	64213353	64214140	788	22	0.00395405	0	5.02412
8	77624172	77628957	+	NR_045467	1700092C02Rik	3931	17.8646	99.3031	chr8	77628103	77628963	861	24	0.00903161	0	4.28916
3	88171560	88177786	-	NR_045997	1700113A16Rik	3973	17.8417	100	chr3	88172703	88173813	1111	26	0.00131511	0	6.04156
18	74495678	74531125	-	NR_045368	1700120E14Rik	30651	1.70673	100	chr18	74499870	74500474	605	16	0.00290022	0	5.31471
2	127186355	127208281	-	NM_198630	1810024B03Rik	16012	2.87317	100	chr2	127191640	127192269	630	18	0.00816938	0	4.37533
13	63014934	63299657	+	NM_028079	2010111I01Rik	39588	0.231101	100	chr13	63054522	63055179	658	14	0.00334439	0	5.18813
1	37611676	37719812	-	NM_028096	2010300C02Rik	27553	0.538206	100	chr1	37691678	37692259	582	16	0.00833486	0	4.35688
1	37611676	37719812	-	NM_028096	2010300C02Rik	29815	0.548378	100	chr1	37689405	37689997	593	17	0.00826518	0	4.36458
11	5762150	5784711	+	NR_015577	2210015D19Rik	-2939	0	0	chr11	5758538	5759211	674	19	0.0051211	0	4.73452
2	25238819	25239898	-	NM_026415	2310002J15Rik	1479	0	0	chr2	25237852	25238419	568	16	0.00943224	0	4.2518
1	93151355	93160871	-	NM_001159940	2310007B03Rik	3118	8.36398	100	chr1	93156958	93157753	796	21	0.0043721	0	4.9115
1	93151355	93160949	-	NM_172411	2310007B03Rik	3196	8.29599	100	chr1	93156958	93157753	796	21	0.0043721	0	4.9115
9	58652856	58741560	-	NM_028598	2410076I21Rik	45146	0.985288	100	chr9	58695541	58696414	874	24	0.00331827	0	5.18962
8	20385782	20424815	-	NR_028428	2610005L07Rik	9715	1.51406	100	chr8	20414510	20415100	591	16	0.00792552	0	4.39385
1	42648200	42694826	-	NR_027826	2610017I09Rik	37884	1.27394	100	chr1	42656349	42656942	594	17	0.00702845	0	4.49177
17	24528251	24528745	+	NR_045289	2610019E17Rik	2198	0	0	chr17	24530449	24531048	600	14	0.00653202	0	4.54123
11	59197793	59202432	-	NR_037964	2610507I01Rik	-38	0	0	chr11	59202470	59203109	640	18	0.00435468	0	4.91326
8	124839355	124863030	-	NM_025615	2810004N23Rik	-7	0	0	chr8	124863037	124863840	804	23	0.00131511	0	6.04244
8	123042575	123044603	+	NR_045268	2810013P06Rik	-83	0	0	chr8	123041851	123042492	642	16	0.00854388	0	4.33565
8	123042575	123044603	+	NR_045268	2810013P06Rik	-2205	0	0	chr8	123039737	123040370	634	18	0.00580043	0	4.64142
16	77329328	77558429	+	NR_015543	2810055G20Rik	44809	0.352681	100	chr16	77374137	77374944	808	22	0.00773391	0	4.41109
16	77329328	77558429	+	NR_015543	2810055G20Rik	180093	0.484064	100	chr16	77509421	77510529	1109	29	0.000479015	0	7.13762
8	70504296	70506740	-	NM_025577	2810428I15Rik	2926	0	0	chr8	70502726	70503814	1089	30	0.00117576	0	6.12868
11	16936723	16951094	-	NR_015469	2810442I21Rik	9345	4.16783	100	chr11	16941151	16941749	599	12	0.0082826	0	4.36361
16	13986637	14101495	+	NM_144518	2900011O08Rik	114188	0.512803	100	chr16	14100825	14101413	589	12	0.00994609	0	4.19831
13	54551218	54565383	-	NM_001252645	4833439L19Rik	2599	4.78611	100	chr13	54562107	54562784	678	19	0.0055827	0	4.67828
13	54551218	54565383	-	NM_001252646	4833439L19Rik	2599	4.78611	100	chr13	54562107	54562784	678	19	0.0055827	0	4.67828
13	54551218	54565383	-	NM_001252647	4833439L19Rik	2599	4.78611	100	chr13	54562107	54562784	678	19	0.0055827	0	4.67828
13	54551218	54565383	-	NM_001252648	4833439L19Rik	2599	4.78611	100	chr13	54562107	54562784	678	19	0.0055827	0	4.67828
13	54551218	54565383	-	NM_133797	4833439L19Rik	2599	4.78611	100	chr13	54562107	54562784	678	19	0.0055827	0	4.67828
2	19462837	19553911	-	NM_027600	4921504E06Rik	46161	0.6577	100	chr2	19507152	19507750	599	17	0.00853517	0	4.33744
2	25608629	25617679	-	NM_029859	4921530D09Rik	0	7.84444	97.5275	chr2	25616970	25617697	728	21	0.00717651	0	4.47908
4	103230445	103290864	-	NM_001163494	4921539E11Rik	31187	1.63025	100	chr4	103258693	103259677	985	28	0.00233411	0	5.49664
4	103230445	103290864	-	NM_027612	4921539E11Rik	31187	1.63025	100	chr4	103258693	103259677	985	28	0.00233411	0	5.49664
2	130707853	130840111	-	NM_029432	4930402H24Rik	29240	0.453655	100	chr2	130810272	130810871	600	17	0.00699362	0	4.49666
11	101952421	101960575	+	NR_045806	4930417O22Rik	5372	7.36971	100	chr11	101957793	101958393	601	13	0.00816938	0	4.37438
14	67332042	67397743	-	NR_045961	4930438E09Rik	-4992	0	0	chr14	67402735	67403458	724	19	0.00202928	0	5.68921
3	109080499	109116583	+	NM_029054	4930443G12Rik	10431	1.8013	100	chr3	109090930	109091579	650	18	0.00891839	0	4.30066
18	32663642	32837288	-	NR_045381	4930455D15Rik	564	0.295427	100	chr18	32836212	32836724	513	15	0.00862227	0	4.3301
18	36106203	36109955	+	NR_015571	4930471G03Rik	828	17.0264	100	chr18	36107031	36107669	639	12	0.00689781	0	4.50462
18	28560164	28998177	+	NR_045398	4930474G06Rik	66838	0.146799	100	chr18	28627002	28627644	643	18	0.00113222	0	6.2091
1	160044380	160078587	+	NM_001162896	4930523C07Rik	34021	0.546656	52.381	chr1	160078401	160078757	357	10	0.00601817	0	4.60642
1	160044380	160078587	+	NM_001162896	4930523C07Rik	8905	2.59588	100	chr1	160053285	160054172	888	24	0.00277829	0	5.35449
1	160044380	160072783	+	NR_028111	4930523C07Rik	8905	3.12632	100	chr1	160053285	160054172	888	24	0.00277829	0	5.35449
1	160044380	160078587	+	NM_001162896	4930523C07Rik	6500	2.61927	100	chr1	160050880	160051775	896	25	0.000261281	0	7.74141
1	160044380	160072783	+	NR_028111	4930523C07Rik	6500	3.15449	100	chr1	160050880	160051775	896	25	0.000261281	0	7.74141
X	154339225	154343393	-	NM_001256259	4930524N10Rik	-1415	0	0	chrX	154344808	154345635	828	23	0.00280441	0	5.34717
5	34118740	34135340	+	NR_040703	4930557J02Rik	10718	4.75875	100	chr5	34129458	34130247	790	17	0.000461596	0	7.1951
1	160074735	160077919	-	NR_038030	4930562F07Rik	-482	0	0	chr1	160078401	160078757	357	10	0.00601817	0	4.60642
1	160074735	160077986	-	NR_038031	4930562F07Rik	-415	0	0	chr1	160078401	160078757	357	10	0.00601817	0	4.60642
2	35354218	35367730	-	NM_029463	4930568D16Rik	7070	4.83238	100	chr2	35360008	35360660	653	16	0.00704587	0	4.48887
5	26460070	26493315	-	NR_029445	4930584F24Rik	21353	1.79871	100	chr5	26471365	26471962	598	13	0.00832615	0	4.35761
3	58692589	58788525	+	NR_045167	4930593A02Rik	6756	1.03505	100	chr3	58699345	58700337	993	23	0.00308311	0	5.25362
7	34236714	34285610	-	NM_172741	4931406P16Rik	43261	1.06755	100	chr7	34241828	34242349	522	12	0.00506014	0	4.74452
1	31141078	31222657	-	NR_033445	4931428L18Rik	80746	0.89115	100	chr1	31141185	31141911	727	17	0.009859	0	4.20596
1	31141078	31222657	-	NR_033445	4931428L18Rik	-3775	0	0	chr1	31226432	31227058	627	16	0.00653202	0	4.54081
11	114413405	114448861	-	NR_027643	4932435O22Rik	-3197	0	0	chr11	114452058	114452674	617	17	0.00947578	0	4.24409
3	36863106	37053034	+	NM_172679	4932438A13Rik	3228	0.319067	100	chr3	36866334	36866939	606	15	0.00495563	0	4.76683
7	114315479	114415162	-	NR_029437	4933406I18Rik	15444	0.896834	100	chr7	114398825	114399718	894	13	0.00503401	0	4.75261
7	114354640	114415162	-	NR_029438	4933406I18Rik	15444	1.47712	100	chr7	114398825	114399718	894	13	0.00503401	0	4.75261
10	75449510	75463105	+	NR_045841	4933407G14Rik	7426	4.28067	100	chr10	75456936	75457517	582	16	0.00816067	0	4.37663
4	42153453	42462994	+	NR_033123.1	4933409K07Rik	122512	0.198681	100	chr4	42275965	42276579	615	17	0.00983287	0	4.21158
4	42153453	42462994	+	NR_033123.1	4933409K07Rik	90764	0.230986	100	chr4	42244217	42244931	715	19	0.0038147	0	5.05863
10	117925459	117948308	+	NR_045342	4933411E08Rik	18351	4.3326	100	chr10	117943810	117944799	990	28	0.000313537	0	7.59306
12	80790532	80880834	+	NM_001242419	4933426M11Rik	4943	0.704296	100	chr12	80795475	80796110	636	12	0.00533013	0	4.71027
12	80790532	80880834	+	NM_178682	4933426M11Rik	4943	0.704296	100	chr12	80795475	80796110	636	12	0.00533013	0	4.71027
13	16857475	17694766	-	NM_138654	5033411D12Rik	324682	0.0713013	100	chr13	17369488	17370084	597	13	0.00634912	0	4.56405
13	16857475	17694766	-	NM_138654	5033411D12Rik	427756	0.0728539	100	chr13	17266401	17267010	610	11	0.00386696	0	5.04047
X	6452376	6574664	-	NR_045426	5430428K19Rik	81042	0.531528	100	chrX	6492973	6493622	650	16	0.000653202	0	6.90077
X	109001485	109002297	+	NR_033596	5730416F02Rik	-3239	0	0	chrX	108997624	108998246	623	17	0.00542593	0	4.69839
3	88777057	88829372	+	NR_028359	5830417I10Rik	47173	1.23863	100	chr3	88824230	88824877	648	14	0.00814325	0	4.378
2	32732621	32741017	-	NM_027529	6330409D20Rik	4856	7.02632	100	chr2	32735572	32736161	590	12	0.00624461	0	4.5784
2	32732621	32741017	-	NM_027529	6330409D20Rik	3734	8.47922	100	chr2	32736572	32737283	712	20	0.00424146	0	4.94793
6	55396887	55412286	+	NR_046179	6430584L05Rik	13991	9.07792	100	chr6	55410878	55412275	1398	36	0.000174187	0	8.19992
1	162647243	162658220	-	NM_001177581	7420461P10Rik	2814	5.42904	100	chr1	162654811	162655406	596	17	0.00382341	0	5.0564
2	153407461	153444480	-	NM_001001986	8430427H17Rik	32537	1.65856	100	chr2	153411330	153411943	614	17	0.00966739	0	4.22841
2	153407461	153529972	-	NM_001134300	8430427H17Rik	118029	0.501175	100	chr2	153411330	153411943	614	17	0.00966739	0	4.22841
12	100779123	100872611	+	NM_145448	9030617O03Rik	21841	0.636438	100	chr12	100800964	100801558	595	14	0.00378857	0	5.06317
10	79821021	79830453	+	NM_030218	9130017N09Rik	2060	6.21223	100	chr10	79823081	79823666	586	16	0.00895322	0	4.2976
6	54269681	54430222	-	NR_033635	9130019P16Rik	154436	0.374357	100	chr6	54275186	54275786	601	14	0.00461596	0	4.85306
6	54269681	54430222	-	NR_033635	9130019P16Rik	48972	0.550012	100	chr6	54380368	54381250	883	23	0.00372761	0	5.08344
4	114909289	114921119	+	NR_030721	9130206I24Rik	2352	6.01809	100	chr4	114911641	114912352	712	16	0.00472047	0	4.82282
9	88841798	88858802	-	NR_037982	9330159M07Rik	15122	3.53425	100	chr9	88843080	88843680	601	17	0.00991125	0	4.20172
9	88841798	88858871	-	NR_037983	9330159M07Rik	15191	3.51997	100	chr9	88843080	88843680	601	17	0.00991125	0	4.20172
1	61378432	61395905	+	NR_040483	9530026F06Rik	-1964	0	0	chr1	61375801	61376468	668	18	0.00231669	0	5.52132
5	28466984	28719210	+	NR_015562	9530036O11Rik	95105	0.23352	100	chr5	28562089	28562677	589	17	0.00631429	0	4.56804
5	28466984	28719210	+	NR_015562	9530036O11Rik	185748	0.231141	100	chr5	28652732	28653314	583	17	0.00289151	0	5.32164
8	11007850	11054542	+	NR_046017	9530052E02Rik	6129	1.34496	100	chr8	11013979	11014606	628	18	0.00127157	0	6.06408
17	23749236	23754066	+	NR_015472	9530082P21Rik	-336	0	0	chr17	23747918	23748900	983	25	0.00228185	0	5.53732
18	45683487	46045261	-	NR_040342	A330093E20Rik	94101	0.136549	100	chr18	45950667	45951160	494	12	0.00992867	0	4.20091
18	45683487	46045261	-	NR_040342	A330093E20Rik	42152	0.16806	100	chr18	46002502	46003109	608	12	0.00943224	0	4.25165
5	94302519	94306797	-	NM_177913.2	A430089I19Rik	-4678	0	0	chr5	94311475	94312315	841	21	0.00587011	0	4.62797
19	10740947	10786044	+	NR_027805	A430093F15Rik	25383	0.756131	100	chr19	10766330	10766670	341	10	0.00676717	0	4.51527
18	59062381	59076961	+	NM_001167925	A730017C20Rik	9297	4.18353	100	chr18	59071678	59072287	610	17	0.00944095	0	4.24935
18	59062381	59076961	+	NM_173759	A730017C20Rik	9297	4.18353	100	chr18	59071678	59072287	610	17	0.00944095	0	4.24935
18	59062381	59076961	+	NR_033764	A730017C20Rik	9297	4.18353	100	chr18	59071678	59072287	610	17	0.00944095	0	4.24935
18	59062381	59076961	+	NR_033765	A730017C20Rik	9297	4.18353	100	chr18	59071678	59072287	610	17	0.00944095	0	4.24935
7	114948650	114983968	+	NR_040317	A730082K24Rik	-1150	0	0	chr7	114946892	114947500	609	17	0.00578301	0	4.64643
7	114951274	114983968	+	NR_040319	A730082K24Rik	-3774	0	0	chr7	114946892	114947500	609	17	0.00578301	0	4.64643
13	64291836	64312711	-	NM_025370	Aaed1	3294	1.78195	100	chr13	64309046	64309417	372	11	0.00886613	0	4.30446
6	86849517	87003228	+	NM_001040106	Aak1	114396	0.297309	100	chr6	86963913	86964369	457	11	0.00617494	0	4.59031
6	86849517	87003228	+	NM_177762	Aak1	114396	0.297309	100	chr6	86963913	86964369	457	11	0.00617494	0	4.59031
7	97550331	97579498	-	NM_001177945	Aamdc	6469	2.02619	100	chr7	97572439	97573029	591	12	0.00891839	0	4.30119
7	97550331	97579498	-	NM_001177946	Aamdc	6469	2.02619	100	chr7	97572439	97573029	591	12	0.00891839	0	4.30119
7	97550331	97579498	-	NM_001177947	Aamdc	6469	2.02619	100	chr7	97572439	97573029	591	12	0.00891839	0	4.30119
7	97550331	97579498	-	NM_183251	Aamdc	6469	2.02619	100	chr7	97572439	97573029	591	12	0.00891839	0	4.30119
11	84422856	84513502	-	NM_019816	Aatf	34270	0.792084	100	chr11	84478515	84479232	718	20	0.00908386	0	4.28365
11	84422856	84513502	-	NM_019816	Aatf	14836	0.681766	100	chr11	84498049	84498666	618	18	0.00823035	0	4.36796
11	84422856	84513502	-	NM_019816	Aatf	79017	0.961973	100	chr11	84433614	84434485	872	24	0.0014893	0	5.95232
11	120007316	120047146	-	NM_001198785	Aatk	918	1.50385	100	chr11	120045630	120046228	599	17	0.00872678	0	4.31332
11	120007316	120041782	-	NM_001198787	Aatk	-3848	0	0	chr11	120045630	120046228	599	17	0.00872678	0	4.31332
11	120007316	120047146	-	NM_007377	Aatk	918	1.50385	100	chr11	120045630	120046228	599	17	0.00872678	0	4.31332
11	120007316	120047146	-	NM_001198785	Aatk	14686	1.50888	100	chr11	120031860	120032460	601	17	0.00792552	0	4.39364
11	120007316	120041782	-	NM_001198787	Aatk	9322	1.7437	100	chr11	120031860	120032460	601	17	0.00792552	0	4.39364
11	120007316	120047146	-	NM_007377	Aatk	14686	1.50888	100	chr11	120031860	120032460	601	17	0.00792552	0	4.39364
11	120007316	120047146	-	NM_001198785	Aatk	16709	1.93317	100	chr11	120029668	120030437	770	22	0.00622719	0	4.58078
11	120007316	120041782	-	NM_001198787	Aatk	11345	2.23402	100	chr11	120029668	120030437	770	22	0.00622719	0	4.58078
11	120007316	120047146	-	NM_007377	Aatk	16709	1.93317	100	chr11	120029668	120030437	770	22	0.00622719	0	4.58078
11	120007316	120047146	-	NM_001198785	Aatk	23836	2.10138	100	chr11	120022474	120023310	837	20	0.00389308	0	5.03729
11	120007316	120041782	-	NM_001198787	Aatk	18472	2.42841	100	chr11	120022474	120023310	837	20	0.00389308	0	5.03729
11	120007316	120047146	-	NM_007377	Aatk	23836	2.10138	100	chr11	120022474	120023310	837	20	0.00389308	0	5.03729
7	120203964	120325353	+	NM_026458	Abca14	29389	0.525579	100	chr7	120233353	120233990	638	18	0.000975448	0	6.31745
17	24352046	24410202	+	NM_001039581	Abca3	19740	1.20192	100	chr17	24371786	24372484	699	20	0.00131511	0	6.03392
17	24352046	24410202	+	NM_013855	Abca3	19740	1.20192	100	chr17	24371786	24372484	699	20	0.00131511	0	6.03392
1	75171641	75180284	-	NM_023732	Abcb6	8127	5.98103	85.173	chr1	75171551	75172157	607	17	0.00653202	0	4.54276
11	94343295	94392977	-	NM_029600	Abcc3	46318	1.30829	100	chr11	94346010	94346659	650	18	0.00309182	0	5.2498
16	20331304	20426395	-	NM_013790	Abcc5	51372	0.582594	100	chr16	20374470	20375023	554	16	0.00940611	0	4.2554
3	121758910	121815216	-	NM_008991	Abcd3	5438	1.50603	100	chr3	121808931	121809778	848	23	0.00269119	0	5.37704
6	58596672	58692452	+	NM_011920	Abcg2	62169	0.983494	100	chr6	58658841	58659782	942	23	0.00476402	0	4.80974
8	9977717	9992155	+	NM_001081119	Abhd13	1764	4.37011	100	chr8	9979481	9980111	631	18	0.00719393	0	4.47549
8	9977717	9992155	+	NM_026868	Abhd13	1764	4.37011	100	chr8	9979481	9980111	631	18	0.00719393	0	4.47549
9	122351616	122381524	+	NM_026179	Abhd5	10516	3.86506	100	chr9	122362132	122363287	1156	27	5.22562e-005	0	10.1549
1	156558787	156649620	+	NM_001136104	Abl2	80460	0.618711	100	chr1	156639247	156639808	562	12	0.00882258	0	4.30603
1	156558787	156649620	+	NM_009595	Abl2	80460	0.618711	100	chr1	156639247	156639808	562	12	0.00882258	0	4.30603
1	156558787	156649620	+	NM_001136104	Abl2	83293	0.951186	100	chr1	156642080	156642943	864	25	0.00243862	0	5.45927
1	156558787	156649620	+	NM_009595	Abl2	83293	0.951186	100	chr1	156642080	156642943	864	25	0.00243862	0	5.45927
11	76416734	76509420	-	NM_198018	Abr	-1572	0	0	chr11	76510992	76511590	599	14	0.00937998	0	4.26032
11	76416734	76577728	-	NM_198894	Abr	66138	0.372061	100	chr11	76510992	76511590	599	14	0.00937998	0	4.26032
11	76416734	76571375	-	NM_198895	Abr	59785	0.387346	100	chr11	76510992	76511590	599	14	0.00937998	0	4.26032
11	76416734	76577728	-	NM_198894	Abr	17732	0.650952	100	chr11	76558949	76559996	1048	29	0.00855259	0	4.33507
11	76416734	76571375	-	NM_198895	Abr	11379	0.677694	100	chr11	76558949	76559996	1048	29	0.00855259	0	4.33507
18	74779212	74806208	+	NM_177470	Acaa2	16083	3.95229	100	chr18	74795295	74796361	1067	30	0.002517	0	5.42964
16	31092413	31201239	-	NM_030138	Acap2	58984	0.980455	100	chr16	31141189	31142255	1067	30	0.000531271	0	7.09363
11	100476352	100528001	-	NM_001199296	Acly	7250	1.2546	100	chr11	100520104	100520751	648	15	0.00769036	0	4.41373
11	100476352	100528001	-	NM_134037	Acly	7250	1.2546	100	chr11	100520104	100520751	648	15	0.00769036	0	4.41373
5	35583060	35613802	+	NM_030721	Acox3	11009	1.95166	100	chr5	35594069	35594668	600	17	0.00489466	0	4.77169
2	127854628	128123893	+	NM_028765	Acoxl	18034	0.217629	100	chr2	127872662	127873247	586	17	0.00938869	0	4.25883
9	96823343	96889423	-	NM_153420	Acpl2	21030	1.46184	100	chr9	96867428	96868393	966	23	0.00897935	0	4.29478
7	119554340	119600695	+	NM_001177977	Acsm2	32643	2.39667	100	chr7	119586983	119588093	1111	25	0.00740296	0	4.45217
7	119561708	119600695	+	NM_001177978	Acsm2	25275	2.84959	100	chr7	119586983	119588093	1111	25	0.00740296	0	4.45217
7	119561708	119600695	+	NM_146197	Acsm2	25275	2.84959	100	chr7	119586983	119588093	1111	25	0.00740296	0	4.45217
2	150618111	150668241	-	NM_080575	Acss1	0	0.718119	48.7145	chr2	150667882	150668620	739	20	0.00432855	0	4.92931
10	106936164	107123665	-	NM_001142804	Acss3	177714	0.473595	100	chr10	106945064	106945951	888	24	0.00580043	0	4.64115
12	80167542	80260372	-	NM_134156	Actn1	64187	0.636641	100	chr12	80195595	80196185	591	16	0.00661911	0	4.5346
12	70937857	70964718	+	NM_019785	Actr10	19141	2.18152	100	chr12	70956998	70957583	586	12	0.00640138	0	4.55735
2	58446438	58566829	-	NM_001110204	Acvr1	49979	0.686923	100	chr2	58516024	58516850	827	23	0.00308311	0	5.25344
2	58446438	58566829	-	NM_001110205	Acvr1	49979	0.686923	100	chr2	58516024	58516850	827	23	0.00308311	0	5.25344
2	58446438	58566829	-	NM_007394	Acvr1	49979	0.686923	100	chr2	58516024	58516850	827	23	0.00308311	0	5.25344
2	58446438	58566829	-	NM_001110204	Acvr1	93411	1.3672	100	chr2	58471773	58473418	1646	40	0.000174187	0.142857	8.19993
2	58446438	58566829	-	NM_001110205	Acvr1	93411	1.3672	100	chr2	58471773	58473418	1646	40	0.000174187	0.142857	8.19993
2	58446438	58566829	-	NM_007394	Acvr1	93411	1.3672	100	chr2	58471773	58473418	1646	40	0.000174187	0.142857	8.19993
19	3986661	3990006	+	NM_027857	Acy3	2022	19.1572	100	chr19	3988683	3989323	641	18	0.00546948	0	4.69268
5	121518604	121521696	-	NM_172126	Adam1a	-1068	0	0	chr5	121522764	121523379	616	11	0.00932772	0	4.2645
8	24732985	24824370	-	NM_007401	Adam5	31692	0.772547	100	chr8	24791973	24792678	706	13	0.00263894	0	5.40178
7	66839735	67152626	+	NM_001033877	Adamts17	175125	0.25536	100	chr7	67014860	67015658	799	21	0.00359697	0	5.12589
4	86053915	86428383	+	NM_029967	Adamtsl1	252099	0.208028	100	chr4	86306014	86306792	779	20	0.00371019	0	5.08583
13	8202909	8760309	+	NM_052977	Adarb2	522874	0.109616	100	chr13	8725783	8726393	611	17	0.00826518	0	4.36461
11	7063489	7178506	+	NM_009622	Adcy1	24717	0.800744	100	chr11	7088206	7089126	921	22	0.00943224	0	4.25147
11	7063489	7178506	+	NM_009622	Adcy1	45465	0.692935	100	chr11	7108954	7109750	797	22	0.00372761	0	5.08029
1	165485183	165576774	+	NM_173029	Adcy10	744	0.625601	100	chr1	165485927	165486499	573	11	0.00404985	0	5.00047
14	55769092	55784020	-	NM_080435	Adcy4	-1557	0	0	chr14	55785577	55786164	588	17	0.00978061	0	4.2193
16	4287545	4419588	-	NM_009624	Adcy9	125630	0.649026	100	chr16	4293102	4293958	857	20	0.000609655	0	6.97986
8	27225776	27229589	-	NM_013462	Adrb3	235	22.9156	100	chr8	27228481	27229354	874	25	0.00210766	0	5.64564
19	4286001	4305956	-	NM_130863	Adrbk1	18888	2.96653	100	chr19	4286477	4287068	592	16	0.00727232	0	4.466
19	4286001	4305956	-	NM_130863	Adrbk1	11604	3.49268	100	chr19	4293656	4294352	697	17	0.00123673	0	6.09137
18	61730262	61786663	-	NM_178928	Afap1l1	49045	1.09039	100	chr18	61737004	61737618	615	10	0.00819551	0	4.37168
X	69360331	69868038	+	NM_008032	Aff2	54228	0.116405	100	chrX	69414559	69415149	591	13	0.00671492	0	4.52225
1	38177327	38664956	-	NM_010678	Aff3	471802	0.124069	100	chr1	38192550	38193154	605	14	0.00950191	0	4.24032
1	38177327	38664956	-	NM_010678	Aff3	450860	0.13986	100	chr1	38213415	38214096	682	18	0.00843937	0	4.34359
7	76229887	77124699	+	NM_001199224	Agbl1	283920	0.107956	100	chr7	76513807	76514772	966	27	0.00866581	0	4.32207
7	76229887	77124699	+	NM_001199224	Agbl1	462137	0.0974505	100	chr7	76692024	76692895	872	24	0.00755973	0	4.43071
7	76229887	77124699	+	NM_001199224	Agbl1	285876	0.042467	100	chr7	76515763	76516142	380	10	0.00719393	0	4.4769
7	76229887	77124699	+	NM_001199224	Agbl1	884231	0.0692882	100	chr7	77114118	77114737	620	15	0.00364051	0	5.11437
7	76229887	77124699	+	NM_001199224	Agbl1	470488	0.0919745	100	chr7	76700375	76701197	823	23	0.000296118	0	7.65092
2	90782744	90816232	+	NM_178755	Agbl2	15568	1.78865	100	chr2	90798312	90798910	599	17	0.00944095	0	4.25098
6	34780432	34857933	+	NM_178630	Agbl3	-233	0	0	chr6	34779261	34780199	939	26	0.00222089	0	5.59094
6	34780432	34857933	+	NM_178630	Agbl3	41401	1.47093	100	chr6	34821833	34822972	1140	30	0.000862227	0	6.46603
4	110397791	111657511	+	NM_001048189	Agbl4	726387	0.0511224	100	chr4	111124178	111124821	644	18	0.00950191	0	4.23904
4	110397791	111657511	+	NM_030231	Agbl4	726387	0.0511224	100	chr4	111124178	111124821	644	18	0.00950191	0	4.23904
1	82839483	82896276	+	NM_010472	Agfg1	13797	1.09695	100	chr1	82853280	82853902	623	16	0.00280441	0	5.34711
13	95350717	95375335	-	NM_025630	Aggf1	-887	0	0	chr13	95376222	95376826	605	17	0.00884871	0	4.30512
13	95350717	95375335	-	NM_025630	Aggf1	23529	2.51026	100	chr13	95351189	95351806	618	12	0.00745521	0	4.44356
10	78271563	78351701	-	NM_053014	Agpat3	77657	0.786134	100	chr10	78273415	78274044	630	18	0.00581785	0	4.63554
10	78271563	78351701	-	NM_053014	Agpat3	75048	1.32021	100	chr10	78275596	78276653	1058	26	0.00279571	0	5.35071
9	54917290	54949925	+	NM_177351	Agphd1	-3360	0	0	chr9	54913179	54913930	752	18	0.00290893	0	5.3109
2	75832177	75931351	+	NM_172666	Agps	5130	0.503151	100	chr2	75837307	75837805	499	14	0.00374503	0	5.07576
1	179744904	179804016	-	NM_026375	Ahctf1	27795	1.07591	100	chr1	179775586	179776221	636	18	0.00877903	0	4.30888
2	155059312	155074498	-	NM_016661	Ahcy	-1952	0	0	chr2	155076450	155077101	652	19	0.00830002	0	4.36016
2	35081861	35100686	-	NM_001243102	AI182371	11631	3.17115	100	chr2	35088459	35089055	597	11	0.00920579	0	4.27585
2	35081861	35100686	-	NM_001243103	AI182371	11631	3.17115	100	chr2	35088459	35089055	597	11	0.00920579	0	4.27585
2	35084046	35100686	-	NM_178885	AI182371	11631	3.58752	100	chr2	35088459	35089055	597	11	0.00920579	0	4.27585
2	35081861	35100686	-	NM_001243102	AI182371	12871	4.02635	100	chr2	35087058	35087815	758	18	0.00463338	0	4.85098
2	35081861	35100686	-	NM_001243103	AI182371	12871	4.02635	100	chr2	35087058	35087815	758	18	0.00463338	0	4.85098
2	35084046	35100686	-	NM_178885	AI182371	12871	4.55501	100	chr2	35087058	35087815	758	18	0.00463338	0	4.85098
2	35081861	35100686	-	NM_001243102	AI182371	6406	4.51503	100	chr2	35093431	35094280	850	22	0.00116705	0	6.15256
2	35081861	35100686	-	NM_001243103	AI182371	6406	4.51503	100	chr2	35093431	35094280	850	22	0.00116705	0	6.15256
2	35084046	35100686	-	NM_178885	AI182371	6406	5.10787	100	chr2	35093431	35094280	850	22	0.00116705	0	6.15256
2	105076538	105126511	-	NR_015462	AI314831	7520	2.32921	100	chr2	105117828	105118991	1164	31	0.000182897	0	8.15275
15	82206952	82212816	-	NM_001207021	AI848285	472	11.3725	100	chr15	82211678	82212344	667	15	0.00404114	0	5.00369
16	17489691	17507483	+	NM_175178	Aifm3	12355	4.58607	100	chr16	17502046	17502861	816	18	0.00780359	0	4.40435
4	134068452	134092505	+	NM_001162970	Aim1l	17267	2.4736	100	chr4	134085719	134086313	595	16	0.00417178	0	4.97734
4	153373221	153482831	-	NM_001099299	Ajap1	36755	0.738065	100	chr4	153445268	153446076	809	12	0.00866581	0	4.32058
12	52699383	53151016	+	NM_198111	Akap6	44692	0.194405	100	chr12	52744075	52744952	878	21	0.00963255	0	4.2318
12	52699383	53151016	+	NM_198111	Akap6	20939	0.134844	100	chr12	52720322	52720930	609	15	0.00469434	0	4.83533
5	3928186	4080205	+	NM_194462	Akap9	7387	0.429549	100	chr5	3935573	3936225	653	14	0.00984158	0	4.2092
3	108739658	108782310	+	NM_177859	Aknad1	32743	1.64115	100	chr3	108772401	108773100	700	20	0.00835228	0	4.35433
17	71868988	72604308	-	NM_007439	Alk	453453	0.15449	100	chr17	72149720	72150855	1136	31	9.5803e-005	0	9.3188
11	70241455	70255342	-	NM_007440	Alox12	670	5.36434	100	chr11	70253928	70254672	745	20	0.00128028	0	6.06122
11	69183885	69197840	-	NM_009661	Alox8	2568	6.4775	100	chr11	69194369	69195272	904	22	0.00890968	0	4.30189
9	14541967	14615001	-	NM_001081395	Amotl1	-3286	0	0	chr9	14618287	14619403	1117	31	0.00991996	0	4.20121
9	14541967	14615001	-	NM_001081395	Amotl1	28642	1.03375	100	chr9	14585605	14586359	755	22	0.0080997	0	4.38256
9	14541967	14615001	-	NM_001081395	Amotl1	3944	1.08578	100	chr9	14610265	14611057	793	19	0.00239507	0	5.46567
9	14541967	14615001	-	NM_001081395	Amotl1	9492	1.35141	100	chr9	14604523	14605509	987	28	0.000897064	0	6.41384
9	14541967	14615001	-	NM_001081395	Amotl1	33295	1.13644	100	chr9	14580877	14581706	830	19	0.000879645	0	6.4359
3	108074062	108086628	-	NM_028779	Ampd2	5430	6.54094	100	chr3	108080377	108081198	822	23	0.00107996	0	6.23444
5	88376108	88385917	+	NM_027793	Amtn	-472	0	0	chr5	88374971	88375636	666	19	0.00396276	0	5.0183
2	128610083	128687396	-	NM_008569	Anapc1	72747	1.05802	100	chr2	128613832	128614649	818	22	0.00127157	0	6.06475
10	69533708	70027437	+	NM_146005	Ank3	338330	0.119093	100	chr10	69872038	69872625	588	17	0.00550432	0	4.68423
10	69533708	70027437	+	NM_170688	Ank3	338330	0.119093	100	chr10	69872038	69872625	588	17	0.00550432	0	4.68423
10	69533708	70027437	+	NM_170689	Ank3	338330	0.119093	100	chr10	69872038	69872625	588	17	0.00550432	0	4.68423
10	69533708	70027437	+	NM_170690	Ank3	338330	0.119093	100	chr10	69872038	69872625	588	17	0.00550432	0	4.68423
10	69533708	70027437	+	NM_170728	Ank3	338330	0.119093	100	chr10	69872038	69872625	588	17	0.00550432	0	4.68423
10	69533708	70027437	+	NM_170729	Ank3	338330	0.119093	100	chr10	69872038	69872625	588	17	0.00550432	0	4.68423
10	69533708	70027437	+	NM_170730	Ank3	338330	0.119093	100	chr10	69872038	69872625	588	17	0.00550432	0	4.68423
18	36560603	36658909	+	NM_175375	Ankhd1	78663	0.737486	100	chr18	36639266	36639990	725	20	0.00371019	0	5.08917
8	122883822	123042285	-	NM_001081379	Ankrd11	0	0.27451	67.757	chr8	123041851	123042492	642	16	0.00854388	0	4.33565
8	122883822	123042285	-	NR_037865	Ankrd11	0	0.27451	67.757	chr8	123041851	123042492	642	16	0.00854388	0	4.33565
8	122883822	123042285	-	NM_001081379	Ankrd11	1915	0.400091	100	chr8	123039737	123040370	634	18	0.00580043	0	4.64142
8	122883822	123042285	-	NR_037865	Ankrd11	1915	0.400091	100	chr8	123039737	123040370	634	18	0.00580043	0	4.64142
19	4270180	4283138	-	NM_026720	Ankrd13d	-3339	0	0	chr19	4286477	4287068	592	16	0.00727232	0	4.466
19	34122549	34166042	-	NM_024204	Ankrd22	23454	1.84853	100	chr19	34141785	34142588	804	22	0.00872678	0	4.31406
6	118502564	118562257	-	NM_001081112	Ankrd26	45821	1.3921	100	chr6	118515606	118516436	831	24	0.00107996	0	6.2522
7	35586247	35639238	+	NM_145633	Ankrd27	24941	1.21716	100	chr7	35611188	35611832	645	18	0.00454629	0	4.86351
7	35586247	35639238	+	NM_145633	Ankrd27	26304	1.92293	100	chr7	35612551	35613569	1019	26	0.0030744	0	5.26083
3	96670131	96691035	+	NM_001081139	Ankrd35	4294	5.989	100	chr3	96674425	96675676	1252	36	0.00624461	0.5	4.57815
1	54645340	54926388	-	NM_001081433	Ankrd44	46726	0.348694	100	chr1	54878683	54879662	980	28	0.000226443	0	7.9498
10	89873509	90972985	+	NM_001128086	Anks1b	468168	0.0582095	100	chr10	90341677	90342316	640	18	0.00231669	0	5.51641
10	89873509	90972985	+	NM_001128086	Anks1b	1067690	0.0748538	100	chr10	90941199	90942021	823	20	0.00169833	0	5.81643
10	90575727	90972985	+	NM_001177397	Anks1b	365472	0.20717	100	chr10	90941199	90942021	823	20	0.00169833	0	5.81643
10	90576691	90972985	+	NM_001177396	Anks1b	364508	0.207674	100	chr10	90941199	90942021	823	20	0.00169833	0	5.81643
10	90576691	90972985	+	NM_001177398	Anks1b	364508	0.207674	100	chr10	90941199	90942021	823	20	0.00169833	0	5.81643
10	90576691	90972985	+	NM_181398	Anks1b	364508	0.207674	100	chr10	90941199	90942021	823	20	0.00169833	0	5.81643
6	125690419	126040129	+	NM_153589	Ano2	120008	0.20617	100	chr6	125810427	125811147	721	17	0.00785584	0	4.40091
6	125690419	126040129	+	NM_153589	Ano2	143283	0.313116	100	chr6	125833702	125834796	1095	31	0.000644493	0	6.92283
9	62341343	62378806	+	NM_009672	Anp32a	8208	1.74034	100	chr9	62349551	62350202	652	19	0.00490337	0	4.77088
13	20794119	21024253	+	NM_012054	Aoah	159149	0.279836	100	chr13	20953268	20953911	644	18	0.00864839	0	4.32461
13	20794119	21024253	+	NM_012054	Aoah	199853	0.282443	100	chr13	20993972	20994621	650	18	0.00545206	0	4.69537
13	20794119	21024253	+	NM_012054	Aoah	127311	0.2668	100	chr13	20921430	20922043	614	16	0.0048424	0	4.78666
11	4947521	5042795	+	NM_001243043	Ap1b1	10320	0.72212	100	chr11	4957841	4958528	688	19	0.0086571	0	4.32411
14	55098850	55106594	-	NM_007455	Ap1g2	-4462	0	0	chr14	55111056	55111655	600	17	0.00581785	0	4.63503
11	83302697	83405034	+	NM_001035854	Ap2b1	96065	0.688894	100	chr11	83398762	83399466	705	20	0.00943224	0	4.25376
11	83302697	83405034	+	NM_027915	Ap2b1	96065	0.688894	100	chr11	83398762	83399466	705	20	0.00943224	0	4.25376
10	80706978	80742212	-	NM_007460	Ap3d1	4693	1.93841	100	chr10	80736837	80737519	683	19	0.00582656	0	4.6328
12	51690966	51738940	+	NM_021710	Ap4s1	37534	1.61959	100	chr12	51728500	51729276	777	22	0.000740296	0	6.63317
10	80301820	80318257	+	NM_011789	Apc2	3917	3.62575	100	chr10	80305737	80306332	596	16	0.0099548	0	4.19817
3	95893996	95898291	+	NM_146104	Aph1a	-2283	0	0	chr3	95891008	95891713	706	20	0.00506014	0	4.74744
3	95894055	95897467	+	NM_146134	Aph1a	-2342	0	0	chr3	95891008	95891713	706	20	0.00506014	0	4.74744
15	77045075	77052352	+	NM_001163621	Apol6	1281	7.00742	100	chr15	77046356	77046865	510	15	0.00401501	0	5.00781
15	77045276	77057109	+	NM_028010	Apol6	1080	4.30962	100	chr15	77046356	77046865	510	15	0.00401501	0	5.00781
2	166805581	166898052	+	NM_001085495	Arfgef2	53220	0.507181	100	chr2	166858801	166859269	469	10	0.00482498	0	4.7933
18	38993145	39376286	+	NM_175164	Arhgap26	46559	0.218457	100	chr18	39039704	39040540	837	24	0.00281312	0	5.34508
17	67842708	68004109	-	NM_172964	Arhgap28	1155	0.298014	100	chr17	68002474	68002954	481	14	0.00867452	0	4.31989
16	38598343	38713036	-	NM_020260	Arhgap31	52072	0.521387	100	chr16	38660367	38660964	598	15	0.00980674	0	4.21593
9	32116136	32265512	+	NM_001195632	Arhgap32	75168	0.437149	100	chr9	32191304	32191956	653	15	0.00489466	0	4.77148
9	8994953	9239014	-	NM_027823	Arhgap42	116670	0.248298	100	chr9	9121739	9122344	606	17	0.00882258	0	4.30583
9	8994953	9239014	-	NM_027823	Arhgap42	219248	0.245839	100	chr9	9019167	9019766	600	15	0.00877903	0	4.30895
9	8994953	9239014	-	NM_027823	Arhgap42	-4430	0	0	chr9	9243444	9243936	493	14	0.0028828	0	5.32473
13	97898595	98206166	-	NM_012026	Arhgef28	81690	0.356664	100	chr13	98123380	98124476	1097	31	0.00323117	0	5.20814
14	27238039	27403905	+	NM_027871	Arhgef3	5844	0.557676	100	chr14	27243883	27244807	925	26	0.00128899	0	6.05495
18	61493794	61536537	-	NM_177828	Arhgef37	9306	2.13831	100	chr18	61526318	61527231	914	22	0.000714167	0	6.69034
3	133159531	133234890	-	NM_029953	Arhgef38	3344	0.784236	100	chr3	133230956	133231546	591	17	0.00368406	0	5.09586
8	11728105	11827153	+	NM_001113517	Arhgef7	56573	0.624943	100	chr8	11784678	11785296	619	16	0.00895322	0	4.29674
8	11758330	11835218	+	NM_001113518	Arhgef7	26348	0.805057	100	chr8	11784678	11785296	619	16	0.00895322	0	4.29674
8	11758330	11835218	+	NM_017402	Arhgef7	26348	0.805057	100	chr8	11784678	11785296	619	16	0.00895322	0	4.29674
8	11728105	11827153	+	NM_001113517	Arhgef7	35574	0.8622	100	chr8	11763679	11764532	854	23	0.00832615	0	4.35892
8	11758330	11835218	+	NM_001113518	Arhgef7	5349	1.11069	100	chr8	11763679	11764532	854	23	0.00832615	0	4.35892
8	11758330	11835218	+	NM_017402	Arhgef7	5349	1.11069	100	chr8	11763679	11764532	854	23	0.00832615	0	4.35892
13	14063792	14199604	+	NM_194262	Arid4b	57864	0.445465	100	chr13	14121656	14122260	605	10	0.00982416	0	4.21333
13	14063792	14199604	+	NM_198122	Arid4b	57864	0.445465	100	chr13	14121656	14122260	605	10	0.00982416	0	4.21333
11	97989580	97996174	-	NM_207231	Arl5c	-4547	0	0	chr11	98000721	98001323	603	16	0.00425888	0	4.94112
10	41914990	42018383	-	NM_001034858	Armc2	98484	0.668317	100	chr10	41919209	41919899	691	20	0.00844808	0	4.34339
2	19199118	19310244	+	NM_001081083	Armc3	56251	0.827882	100	chr2	19255369	19256288	920	21	0.00121931	0	6.10686
2	19199118	19310244	+	NM_001271563	Armc3	56251	0.827882	100	chr2	19255369	19256288	920	21	0.00121931	0	6.10686
2	19199118	19310244	+	NM_001271564	Armc3	56251	0.827882	100	chr2	19255369	19256288	920	21	0.00121931	0	6.10686
2	19199118	19310244	+	NM_001271565	Armc3	56251	0.827882	100	chr2	19255369	19256288	920	21	0.00121931	0	6.10686
1	86154780	86278285	+	NM_030184	Armc9	94925	0.450181	100	chr1	86249705	86250260	556	15	0.00100158	0	6.28738
1	86154815	86252492	+	NM_027456	Armc9	94890	0.569217	100	chr1	86249705	86250260	556	15	0.00100158	0	6.28738
3	95434390	95497240	+	NM_001037737	Arnt	59066	0.932364	100	chr3	95493456	95494041	586	16	0.00637525	0	4.56214
3	95434390	95497240	+	NM_009709	Arnt	59066	0.932364	100	chr3	95493456	95494041	586	16	0.00637525	0	4.56214
3	95434390	95497240	+	NM_001037737	Arnt	54977	0.948274	100	chr3	95489367	95489962	596	17	0.000121931	0	8.95199
3	95434390	95497240	+	NM_009709	Arnt	54977	0.948274	100	chr3	95489367	95489962	596	17	0.000121931	0	8.95199
5	122391928	122406179	+	NM_019824	Arpc3	9528	4.44148	100	chr5	122401456	122402088	633	14	0.00348374	0	5.15201
9	112065091	112232502	-	NM_001177616	Arpp21	40711	0.461735	100	chr9	112191019	112191791	773	18	0.0093974	0	4.25752
9	112065091	112187767	-	NM_033264	Arpp21	-3252	0	0	chr9	112191019	112191791	773	18	0.0093974	0	4.25752
9	112116220	112217262	-	NM_001177617	Arpp21	25471	0.765021	100	chr9	112191019	112191791	773	18	0.0093974	0	4.25752
9	112154463	112234842	-	NM_001177619	Arpp21	43051	0.961682	100	chr9	112191019	112191791	773	18	0.0093974	0	4.25752
9	112159983	112217352	-	NM_001177623	Arpp21	25561	1.34739	100	chr9	112191019	112191791	773	18	0.0093974	0	4.25752
9	112180032	112187927	-	NM_001177615	Arpp21	-3092	0	0	chr9	112191019	112191791	773	18	0.0093974	0	4.25752
9	112180032	112187930	-	NM_001177620	Arpp21	-3089	0	0	chr9	112191019	112191791	773	18	0.0093974	0	4.25752
9	112180032	112187930	-	NM_028755	Arpp21	-3089	0	0	chr9	112191019	112191791	773	18	0.0093974	0	4.25752
13	93771679	93943017	+	NM_009712	Arsb	52433	0.400376	100	chr13	93824112	93824797	686	15	0.00938869	0	4.25972
14	26894604	26915258	+	NM_001170748	Asb14	5177	4.65263	100	chr14	26899781	26900741	961	26	0.0033531	0	5.18559
14	26894604	26914417	+	NM_080856	Asb14	5177	4.85011	100	chr14	26899781	26900741	961	26	0.0033531	0	5.18559
6	24528144	24573165	+	NM_080847	Asb15	36856	1.18164	100	chr6	24565000	24565531	532	15	0.00317892	0	5.22936
10	60002805	60099991	+	NM_026937	Ascc1	92174	1.06907	100	chr10	60094979	60096017	1039	25	0.00397147	0	5.01759
10	60003327	60099991	+	NM_001199187	Ascc1	91652	1.07485	100	chr10	60094979	60096017	1039	25	0.00397147	0	5.01759
8	83955694	83970196	+	NM_024184	Asf1b	13952	3.79921	58.1224	chr8	83969646	83970593	948	27	0.000940611	0	6.37436
3	88965812	89079376	+	NM_138679	Ash1l	16637	0.539779	100	chr3	88982449	88983061	613	16	0.00582656	0	4.63265
11	80880165	81968397	-	NM_001034013	Asic2	561792	0.0550434	100	chr11	81406007	81406605	599	17	0.00937998	0	4.2602
4	9449085	9669163	-	NM_001177849	Asph	68440	0.298529	100	chr4	9600067	9600723	657	15	0.00462467	0	4.85175
4	9449085	9669163	-	NM_023066	Asph	68440	0.298529	100	chr4	9600067	9600723	657	15	0.00462467	0	4.85175
4	9575262	9669163	-	NM_001177850	Asph	68440	0.699666	100	chr4	9600067	9600723	657	15	0.00462467	0	4.85175
4	9575262	9669163	-	NM_001177851	Asph	68440	0.699666	100	chr4	9600067	9600723	657	15	0.00462467	0	4.85175
4	9575262	9643718	-	NM_001177852	Asph	42995	0.959727	100	chr4	9600067	9600723	657	15	0.00462467	0	4.85175
4	9575262	9643718	-	NM_001177853	Asph	42995	0.959727	100	chr4	9600067	9600723	657	15	0.00462467	0	4.85175
4	9575262	9643718	-	NM_001177854	Asph	42995	0.959727	100	chr4	9600067	9600723	657	15	0.00462467	0	4.85175
19	9111719	9135567	-	NM_025610	Asrgl1	3139	2.65001	100	chr19	9131797	9132428	632	18	0.00612268	0	4.59734
2	127338639	127357652	+	NM_172539	Astl	-1586	0	0	chr2	127336060	127337053	994	28	0.00195961	0	5.71452
17	35897598	35910069	-	NM_001142744	Atat1	5971	5.42816	100	chr17	35903422	35904098	677	19	0.00398889	0	5.01303
17	35899832	35910069	-	NM_001142745	Atat1	5971	6.61262	100	chr17	35903422	35904098	677	19	0.00398889	0	5.01303
17	35899832	35910069	-	NM_028476	Atat1	5971	6.61262	100	chr17	35903422	35904098	677	19	0.00398889	0	5.01303
17	35897598	35910069	-	NM_001142744	Atat1	965	7.40058	100	chr17	35908182	35909104	923	25	0.00289151	0	5.32183
17	35899832	35910069	-	NM_001142745	Atat1	965	9.01543	100	chr17	35908182	35909104	923	25	0.00289151	0	5.32183
17	35899832	35910069	-	NM_028476	Atat1	965	9.01543	100	chr17	35908182	35909104	923	25	0.00289151	0	5.32183
10	81204513	81230780	-	NM_178662	Atcay	-669	0	0	chr10	81231449	81232128	680	19	0.00511239	0	4.73629
7	130391494	130520370	-	NM_001029895	Ate1	57184	0.601349	100	chr7	130462412	130463186	775	22	0.00955417	0	4.23439
7	130391494	130519581	-	NM_001136054	Ate1	56395	0.605053	100	chr7	130462412	130463186	775	22	0.00955417	0	4.23439
7	130391494	130520370	-	NM_001271343	Ate1	57184	0.601349	100	chr7	130462412	130463186	775	22	0.00955417	0	4.23439
7	130391494	130519581	-	NM_013799	Ate1	56395	0.605053	100	chr7	130462412	130463186	775	22	0.00955417	0	4.23439
15	80255184	80257542	+	NM_009716	Atf4	2612	0	0	chr15	80257796	80258508	713	20	0.00368406	0	5.09554
13	90935349	91223988	-	NM_025770	Atg10	211204	0.208218	100	chr13	91012184	91012784	601	17	0.00562625	0	4.67084
6	114643097	114860615	+	NM_001253717	Atg7	49219	0.427089	100	chr6	114692316	114693244	929	22	0.00231669	0	5.51864
6	114643097	114860615	+	NM_001253718	Atg7	49219	0.427089	100	chr6	114692316	114693244	929	22	0.00231669	0	5.51864
6	114643097	114860615	+	NM_028835	Atg7	49219	0.427089	100	chr6	114692316	114693244	929	22	0.00231669	0	5.51864
10	63100156	63100606	+	NM_016864	Atoh7	0	78.2705	57.0275	chr10	63099890	63100508	619	13	0.00723748	0	4.46849
X	60223290	60403982	-	NM_001001798	Atp11c	161600	0.329841	100	chrX	60241787	60242382	596	16	0.00689781	0	4.50463
X	60223290	60403982	-	NM_001037863	Atp11c	161600	0.329841	100	chrX	60241787	60242382	596	16	0.00689781	0	4.50463
6	113745668	114042081	-	NM_009723	Atp2b2	52230	0.207143	100	chr6	113989238	113989851	614	17	0.009859	0	4.20608
6	113745668	114042081	-	NM_009723	Atp2b2	140657	0.290809	100	chr6	113900563	113901424	862	24	0.00326601	0	5.20497
6	113745668	113891377	-	NM_001036684	Atp2b2	46390	0.517466	100	chr6	113844234	113844987	754	21	0.00244733	0	5.4526
6	113745668	114042081	-	NM_009723	Atp2b2	197094	0.254374	100	chr6	113844234	113844987	754	21	0.00244733	0	5.4526
9	105411362	105521258	-	NM_001253831	Atp2c1	45869	0.592373	100	chr9	105474739	105475389	651	18	0.00384083	0	5.05405
9	105411362	105495134	-	NM_001253834	Atp2c1	19745	0.7771	100	chr9	105474739	105475389	651	18	0.00384083	0	5.05405
9	105411362	105495134	-	NM_175025	Atp2c1	19745	0.7771	100	chr9	105474739	105475389	651	18	0.00384083	0	5.05405
9	105422767	105495134	-	NM_001253836	Atp2c1	19745	0.899569	100	chr9	105474739	105475389	651	18	0.00384083	0	5.05405
7	30712232	30725535	+	NM_018731	Atp4a	-4725	0	0	chr7	30706447	30707507	1061	29	0.000879645	0	6.44308
16	44085404	44139020	-	NM_007508	Atp6v1a	34820	1.16381	100	chr16	44103577	44104200	624	18	0.00664524	0	4.53045
8	69088736	69113718	+	NM_007509	Atp6v1b2	13582	2.24553	100	chr8	69102318	69102878	561	11	0.00404985	0	5.0011
14	59647741	60086835	-	NM_015803	Atp8a2	349702	0.158052	100	chr14	59736440	59737133	694	20	0.00880516	0	4.30704
14	59647741	60086835	-	NM_015803	Atp8a2	333580	0.0956513	100	chr14	59752836	59753255	420	12	0.00802132	0	4.3866
2	126320973	126491554	-	NM_001080944	Atp8b4	35194	0.680611	100	chr2	126455200	126456360	1161	28	0.000113222	0	9.1647
2	168634438	168741801	-	NM_015731	Atp9a	84918	0.642673	100	chr2	168656194	168656883	690	18	0.00607042	0	4.60006
9	109059747	109074125	-	NM_172774	Atrip	11190	4.65957	100	chr9	109062266	109062935	670	19	0.00980674	0	4.21562
9	109059747	109074125	-	NM_172774	Atrip	12230	4.28403	100	chr9	109061280	109061895	616	17	0.00553915	0	4.68137
9	109059747	109074125	-	NM_172774	Atrip	5095	6.50949	100	chr9	109068095	109069030	936	24	0.00116705	0	6.15508
2	130906496	131030327	+	NM_009730	Atrn	104426	0.48049	100	chr2	131010922	131011516	595	17	0.00830002	0	4.36115
19	57611034	58133341	+	NM_181415	Atrnl1	456111	0.141679	100	chr19	58067145	58067884	740	14	0.00320504	0	5.21926
X	105797615	105929373	-	NM_009530	Atrx	127464	0.449305	100	chrX	105801318	105801909	592	17	0.00985029	0	4.20718
X	105797615	105929373	-	NM_009530	Atrx	11216	0.458413	100	chrX	105917554	105918157	604	11	0.00384954	0	5.0493
5	131437682	132542344	-	NM_177047	Auts2	348834	0.0543152	100	chr5	132192911	132193510	600	17	0.00983287	0	4.21144
5	131437682	132542344	-	NM_177047	Auts2	588048	0.0438143	100	chr5	131953813	131954296	484	14	0.00322246	0	5.21517
5	131437682	132542344	-	NM_177047	Auts2	715368	0.0763129	100	chr5	131826134	131826976	843	22	0.00309182	0	5.25319
5	131437682	132542344	-	NM_177047	Auts2	92104	0.0319554	100	chr5	132449888	132450240	353	10	0.000235153	0	7.85044
17	26138686	26195812	+	NM_001159598	Axin1	18962	1.06955	100	chr17	26157648	26158258	611	16	0.00758585	0	4.42408
17	26138686	26195812	+	NM_009733	Axin1	18962	1.06955	100	chr17	26157648	26158258	611	16	0.00758585	0	4.42408
13	13954674	13999069	+	NM_178640	B3galnt2	33141	1.48212	100	chr13	13987815	13988472	658	19	0.00891839	0	4.30085
16	96235801	96319859	+	NM_001122993	B3galt5	21028	0.79349	100	chr16	96256829	96257495	667	19	0.00299602	0	5.28281
11	95863559	95914872	-	NM_008081	B4galnt2	48146	1.16148	100	chr11	95866131	95866726	596	15	0.00773391	0	4.40923
5	140705023	140719333	+	NM_172724	Baat1	4341	5.10097	100	chr5	140709364	140710093	730	21	8.70936e-005	0	9.65333
5	140705023	140719335	+	NM_181066	Baat1	4341	5.10026	100	chr5	140709364	140710093	730	21	8.70936e-005	0	9.65333
11	120232947	120292298	+	NM_198423	Bahcc1	40746	2.00162	100	chr11	120273693	120274880	1188	28	0.00281312	0	5.34299
1	25067476	25829708	-	NM_175642	Bai3	469485	0.0777977	100	chr1	25359631	25360223	593	17	0.00822164	0	4.36834
5	144264525	144358113	-	NM_025833	Baiap2l1	77613	0.666745	100	chr5	144279877	144280500	624	15	0.00364051	0	5.1034
8	121950533	122029259	+	NM_001110100	Banp	-49	0	0	chr8	121949544	121950484	941	25	0.00650589	0	4.54518
8	121950533	122029259	+	NM_016812	Banp	-49	0	0	chr8	121949544	121950484	941	25	0.00650589	0	4.54518
8	121950533	122029259	+	NM_001110100	Banp	-2439	0	0	chr8	121947654	121948094	441	13	0.000435468	0	7.25589
8	121950533	122029259	+	NM_016812	Banp	-2439	0	0	chr8	121947654	121948094	441	13	0.000435468	0	7.25589
2	59899363	60125741	-	NM_001001182	Baz2b	180168	0.21866	100	chr2	59945079	59945573	495	12	0.00633171	0	4.56695
1	150361311	150393056	-	NM_001077237	BC003331	19902	1.64115	100	chr1	150372634	150373154	521	15	0.00782971	0	4.40312
1	150361311	150393056	-	NM_145511	BC003331	19902	1.64115	100	chr1	150372634	150373154	521	15	0.00782971	0	4.40312
9	21938274	21948908	+	NM_144935	BC018242	4413	9.55336	100	chr9	21942687	21943702	1016	28	0.00209025	0	5.65332
3	95884973	95891931	-	NM_153513	BC028528	218	10.1451	100	chr3	95891008	95891713	706	20	0.00506014	0	4.74744
11	51253651	51262952	-	NM_177567	BC049762	2861	6.58998	100	chr11	51259479	51260091	613	14	0.00482498	0	4.79842
17	34398820	34460735	+	NM_001001177	BC051142	30213	0.97713	100	chr17	34429033	34429637	605	17	0.00867452	0	4.31975
17	34398820	34460735	+	NM_001163855	BC051142	30213	0.97713	100	chr17	34429033	34429637	605	17	0.00867452	0	4.31975
2	18699022	18749606	+	NM_001001334	BC061194	5111	1.19205	100	chr2	18704133	18704735	603	11	0.00395405	0	5.02934
2	18699022	18749606	+	NM_001001334	BC061194	23670	2.29712	100	chr2	18722692	18723853	1162	28	0.000209025	0	8.06026
10	79697305	80369638	-	NR_038088	Bc1	609917	0.0895388	100	chr10	79759120	79759721	602	17	0.00996351	0	4.19683
10	79697305	80369638	-	NR_038088	Bc1	63306	0.0886464	100	chr10	80305737	80306332	596	16	0.0099548	0	4.19817
10	79697305	80369638	-	NR_038088	Bc1	134021	0.0898363	100	chr10	80235014	80235617	604	17	0.00944095	0	4.24963
10	79697305	80369638	-	NR_038088	Bc1	545972	0.0871591	100	chr10	79823081	79823666	586	16	0.00895322	0	4.2976
10	79697305	80369638	-	NR_038088	Bc1	611432	0.0871591	100	chr10	79757621	79758206	586	15	0.00755101	0	4.43201
10	79697305	80369638	-	NR_038088	Bc1	589559	0.0910262	100	chr10	79779468	79780079	612	17	0.0048424	0	4.78014
10	79697305	80369638	-	NR_038088	Bc1	74772	0.160783	100	chr10	80293786	80294866	1081	28	0.00338794	0	5.1783
10	79697305	80369638	-	NR_038088	Bc1	242069	0.13877	100	chr10	80126637	80127569	933	22	0.00299602	0	5.28314
3	96433788	96452307	-	NM_001256180	BC107364	0	2.14903	54.446	chr3	96451910	96452640	731	15	0.00134124	0	6.02026
3	96433788	96452307	-	NM_001256181	BC107364	0	2.14903	54.446	chr3	96451910	96452640	731	15	0.00134124	0	6.02026
12	107910403	108003415	-	NM_001079883	Bcl11b	59289	0.653672	100	chr12	107943519	107944126	608	17	0.00561754	0	4.67343
12	107910403	108003415	-	NM_021399	Bcl11b	59289	0.653672	100	chr12	107943519	107944126	608	17	0.00561754	0	4.67343
12	107910403	108003415	-	NM_001079883	Bcl11b	91504	0.675174	100	chr12	107911284	107911911	628	18	0.00159381	0	5.87391
12	107910403	108003415	-	NM_021399	Bcl11b	91504	0.675174	100	chr12	107911284	107911911	628	18	0.00159381	0	5.87391
3	97203662	97227365	-	NM_029933	Bcl9	14860	3.73777	100	chr3	97211620	97212505	886	20	0.00944095	0	4.2499
9	44499136	44510413	+	NM_030256	Bcl9l	6752	8.13974	100	chr9	44505888	44506805	918	26	0.00209025	0	5.65227
X	48341358	48406729	+	NM_178782	Bcorl1	65284	0.134614	11.5334	chrX	48406642	48407404	763	21	0.00661911	0	4.53467
10	75060896	75184924	+	NM_001081412	Bcr	100053	0.528102	100	chr10	75160949	75161603	655	19	0.00890968	0	4.30146
10	34037597	34109816	+	NM_001162937	Bet3l	2316	0.844641	100	chr10	34039913	34040522	610	12	0.00572205	0	4.65577
10	70925096	71159635	-	NM_031397	Bicc1	221021	0.40249	100	chr10	70937671	70938614	944	24	0.00751618	0	4.43294
6	149408886	149558858	+	NM_001112796	Bicd1	73338	0.933501	100	chr6	149482224	149483623	1400	30	0.00261281	0	5.40669
6	149408886	149558858	+	NM_009753	Bicd1	73338	0.933501	100	chr6	149482224	149483623	1400	30	0.00261281	0	5.40669
1	44119968	44144772	+	NM_144558	Bivm	2820	2.564	100	chr1	44122788	44123423	636	18	0.00358826	0	5.12736
5	96997689	97091049	+	NM_080708	Bmp2k	4076	1.06897	100	chr5	97001765	97002762	998	26	0.00013064	0	8.4792
4	123312650	123343253	-	NM_001256019	Bmp8a	30074	1.7318	94.3061	chr4	123312618	123313179	562	16	0.00757714	0	4.426
4	123312650	123343253	-	NM_007558	Bmp8a	30074	1.7318	94.3061	chr4	123312618	123313179	562	16	0.00757714	0	4.426
4	123105165	123126092	+	NM_007559	Bmp8b	17358	2.98643	100	chr4	123122523	123123147	625	18	0.00956288	0	4.23429
14	34411068	34502547	-	NM_009758	Bmpr1a	81353	0.661347	100	chr14	34420590	34421194	605	16	0.00503401	0	4.75142
6	118383381	118419418	-	NM_194339	Bms1	33925	1.85915	100	chr6	118384824	118385493	670	19	0.00699362	0	4.49914
17	26781079	26792522	+	NM_172149	Bnip1	-982	0	0	chr17	26779496	26780097	602	13	0.00600075	0	4.6094
9	69989466	70011660	+	NM_001008238	Bnip2	19927	5.08673	100	chr9	70009393	70010521	1129	23	0.00951933	0	4.2366
9	69989466	70011660	+	NM_016787	Bnip2	19927	5.08673	100	chr9	70009393	70010521	1129	23	0.00951933	0	4.2366
5	41787540	41844316	-	NM_001081422	Bod1l	-2430	0	0	chr5	41846746	41847599	854	24	0.00282183	0	5.34113
2	154190818	154220344	+	NM_001012392	Bpifb1	10059	2.90243	100	chr2	154200877	154201733	857	24	0.0033531	0	5.18656
2	154200380	154220344	+	NM_153418	Bpifb1	497	4.29251	100	chr2	154200877	154201733	857	24	0.0033531	0	5.18656
2	153940862	153963853	+	NM_001034875	Bpifb4	-2739	0	0	chr2	153937227	153938123	897	24	0.00823035	0	4.36746
2	154257879	154271244	+	NM_175167	Bpifb9a	4409	4.41419	100	chr2	154262288	154262877	590	15	0.00686298	0	4.50606
2	154257879	154271244	+	NM_175167	Bpifb9a	-2291	0	0	chr2	154254813	154255588	776	17	0.00343149	0	5.16897
2	27445581	27475674	-	NM_001113573	Brd3	-308	0	0	chr2	27475982	27476797	816	21	0.00223831	0	5.57978
2	27445581	27475674	-	NM_001113574	Brd3	-308	0	0	chr2	27475982	27476797	816	21	0.00223831	0	5.57978
2	27445581	27475399	-	NM_023336	Brd3	-583	0	0	chr2	27475982	27476797	816	21	0.00223831	0	5.57978
5	107331194	107387059	+	NM_054054	Brdt	52826	1.11875	100	chr5	107384020	107384644	625	18	0.00673233	0	4.52153
5	31698050	32084740	+	NM_144541	Bre	185072	0.15568	100	chr5	31883122	31883723	602	17	0.0090229	0	4.29068
5	31698050	32084740	+	NM_181279	Bre	185072	0.15568	100	chr5	31883122	31883723	602	17	0.0090229	0	4.29068
5	31698050	32084740	+	NM_181280	Bre	185072	0.15568	100	chr5	31883122	31883723	602	17	0.0090229	0	4.29068
5	31698050	32084740	+	NM_181281	Bre	185072	0.15568	100	chr5	31883122	31883723	602	17	0.0090229	0	4.29068
5	31698050	32084740	+	NM_181282	Bre	185072	0.15568	100	chr5	31883122	31883723	602	17	0.0090229	0	4.29068
5	31698050	32084740	+	NM_144541	Bre	18198	0.15387	100	chr5	31716248	31716842	595	17	0.00876162	0	4.31143
5	31698050	32084740	+	NM_181279	Bre	18198	0.15387	100	chr5	31716248	31716842	595	17	0.00876162	0	4.31143
5	31698050	32084740	+	NM_181280	Bre	18198	0.15387	100	chr5	31716248	31716842	595	17	0.00876162	0	4.31143
5	31698050	32084740	+	NM_181281	Bre	18198	0.15387	100	chr5	31716248	31716842	595	17	0.00876162	0	4.31143
5	31698050	32084740	+	NM_181282	Bre	18198	0.15387	100	chr5	31716248	31716842	595	17	0.00876162	0	4.31143
5	31698050	32084740	+	NM_144541	Bre	181216	0.186195	100	chr5	31879266	31879985	720	18	0.00599204	0	4.61186
5	31698050	32084740	+	NM_181279	Bre	181216	0.186195	100	chr5	31879266	31879985	720	18	0.00599204	0	4.61186
5	31698050	32084740	+	NM_181280	Bre	181216	0.186195	100	chr5	31879266	31879985	720	18	0.00599204	0	4.61186
5	31698050	32084740	+	NM_181281	Bre	181216	0.186195	100	chr5	31879266	31879985	720	18	0.00599204	0	4.61186
5	31698050	32084740	+	NM_181282	Bre	181216	0.186195	100	chr5	31879266	31879985	720	18	0.00599204	0	4.61186
5	31698050	32084740	+	NM_144541	Bre	379182	0.20016	100	chr5	32077232	32078005	774	22	0.00273474	0	5.36069
5	31698050	32084740	+	NM_181279	Bre	379182	0.20016	100	chr5	32077232	32078005	774	22	0.00273474	0	5.36069
5	31698050	32084740	+	NM_181280	Bre	379182	0.20016	100	chr5	32077232	32078005	774	22	0.00273474	0	5.36069
5	31698050	32084740	+	NM_181281	Bre	379182	0.20016	100	chr5	32077232	32078005	774	22	0.00273474	0	5.36069
5	31698050	32084740	+	NM_181282	Bre	379182	0.20016	100	chr5	32077232	32078005	774	22	0.00273474	0	5.36069
X	134542341	134583141	-	NM_013482	Btk	5629	1.53183	100	chrX	134576888	134577512	625	18	0.00372761	0	5.08032
17	34377132	34386029	+	NM_001111094	Btnl1	-694	0	0	chr17	34375824	34376438	615	17	0.00736812	0	4.45723
19	45363734	45533344	+	NM_001037758	Btrc	39984	0.360236	100	chr19	45403718	45404328	611	17	0.00872678	0	4.31364
19	45363734	45533344	+	NM_009771	Btrc	39984	0.360236	100	chr19	45403718	45404328	611	17	0.00872678	0	4.31364
19	45363734	45533344	+	NM_001037758	Btrc	16910	0.461055	100	chr19	45380644	45381425	782	21	0.00851775	0	4.33856
19	45363734	45533344	+	NM_009771	Btrc	16910	0.461055	100	chr19	45380644	45381425	782	21	0.00851775	0	4.33856
19	45363734	45533344	+	NM_001037758	Btrc	32365	0.353161	100	chr19	45396099	45396697	599	12	0.00482498	0	4.79813
19	45363734	45533344	+	NM_009771	Btrc	32365	0.353161	100	chr19	45396099	45396697	599	12	0.00482498	0	4.79813
1	86359574	86367965	+	NR_015507	C130036L24Rik	-360	0	0	chr1	86358465	86359214	750	17	0.00123673	0	6.08611
9	56201129	56418051	-	NM_172924	C230081A13Rik	51317	0.274752	100	chr9	56366139	56366734	596	17	0.00580914	0	4.64015
1	130670202	130681572	-	NR_028304	C4bp-ps1	10119	9.18125	100	chr1	130670410	130671453	1044	27	0.000182897	0	8.16582
19	20534527	20552331	-	NR_045778	C730002L08Rik	11022	4.16175	100	chr19	20540569	20541309	741	20	0.00857872	0	4.33326
10	75646110	75764358	-	NM_172549	Cabin1	33022	0.550533	100	chr10	75730686	75731336	651	18	0.00757714	0	4.42691
2	180258539	180273466	-	NM_145851	Cables2	325	8.39362	100	chr2	180271889	180273141	1253	36	0.00926676	0.8	4.27055
8	84415364	84640250	+	NM_001252059	Cacna1a	98799	0.357068	100	chr8	84514163	84514965	803	23	0.00150672	0	5.94594
8	84415364	84640250	+	NM_001252060	Cacna1a	98799	0.357068	100	chr8	84514163	84514965	803	23	0.00150672	0	5.94594
8	84415364	84640250	+	NM_001252061	Cacna1a	98799	0.357068	100	chr8	84514163	84514965	803	23	0.00150672	0	5.94594
8	84415364	84640250	+	NM_007578	Cacna1a	98799	0.357068	100	chr8	84514163	84514965	803	23	0.00150672	0	5.94594
14	30039939	30353487	-	NM_001083616	Cacna1d	227224	0.240154	100	chr14	30125511	30126263	753	21	0.00300473	0	5.27942
14	30039939	30491157	-	NM_028981	Cacna1d	364894	0.166881	100	chr14	30125511	30126263	753	21	0.00300473	0	5.27942
14	30039939	30353487	-	NM_001083616	Cacna1d	111287	0.319248	100	chr14	30241200	30242200	1001	28	0.00234282	0	5.48414
14	30039939	30491157	-	NM_028981	Cacna1d	248957	0.221843	100	chr14	30241200	30242200	1001	28	0.00234282	0	5.48414
14	30039939	30353487	-	NM_001083616	Cacna1d	156878	0.279701	100	chr14	30195733	30196609	877	25	0.00126286	0	6.06821
14	30039939	30491157	-	NM_028981	Cacna1d	294548	0.194362	100	chr14	30195733	30196609	877	25	0.00126286	0	6.06821
14	30039939	30353487	-	NM_001083616	Cacna1d	33544	0.221337	100	chr14	30319250	30319943	694	18	0.000897064	0	6.40174
14	30039939	30491157	-	NM_028981	Cacna1d	171214	0.153806	100	chr14	30319250	30319943	694	18	0.000897064	0	6.40174
5	15934691	16374512	+	NM_001110843	Cacna2d1	263563	0.171888	100	chr5	16198254	16199009	756	20	0.00320504	0	5.21945
5	15934691	16374512	+	NM_001110844	Cacna2d1	263563	0.171888	100	chr5	16198254	16199009	756	20	0.00320504	0	5.21945
5	15934691	16374512	+	NM_001110845	Cacna2d1	263563	0.171888	100	chr5	16198254	16199009	756	20	0.00320504	0	5.21945
5	15934691	16374512	+	NM_001110846	Cacna2d1	263563	0.171888	100	chr5	16198254	16199009	756	20	0.00320504	0	5.21945
5	15934691	16374512	+	NM_009784	Cacna2d1	263563	0.171888	100	chr5	16198254	16199009	756	20	0.00320504	0	5.21945
14	28904943	29721865	-	NM_009785	Cacna2d3	131270	0.082872	100	chr14	29589919	29590595	677	19	0.00973706	0	4.22224
14	28904943	29721865	-	NM_009785	Cacna2d3	127904	0.0728343	100	chr14	29593367	29593961	595	17	0.0093974	0	4.25704
14	28904943	29721865	-	NM_009785	Cacna2d3	457325	0.0736912	100	chr14	29263939	29264540	602	17	0.00742908	0	4.44576
14	28904943	29721865	-	NM_009785	Cacna2d3	688854	0.0735687	100	chr14	29032411	29033011	601	14	0.00404114	0	5.00319
2	52428320	52676583	-	NM_001037099	Cacnb4	98004	0.235636	100	chr2	52577995	52578579	585	17	0.0094932	0	4.24255
2	52428320	52676583	-	NM_001037099	Cacnb4	39670	0.44348	100	chr2	52635813	52636913	1101	27	0.00121931	0	6.11355
7	122671744	122769395	+	NM_019430	Cacng3	41894	0.705567	100	chr7	122713638	122714326	689	20	0.00383212	0	5.05509
7	3394117	3415606	+	NM_133190	Cacng8	5497	5.58399	100	chr7	3399614	3400813	1200	27	0.00116705	0	6.17366
14	12372563	12823080	-	NM_001042617	Cadps	265836	0.145832	100	chr14	12556588	12557244	657	19	0.00443306	0	4.89139
14	12372563	12823080	-	NM_012061	Cadps	265836	0.145832	100	chr14	12556588	12557244	657	19	0.00443306	0	4.89139
6	23262774	23839422	-	NM_001252105	Cadps2	43710	0.086361	100	chr6	23795215	23795712	498	10	0.00866581	0	4.32257
6	23262774	23839422	-	NM_001252106	Cadps2	43710	0.086361	100	chr6	23795215	23795712	498	10	0.00866581	0	4.32257
6	23262774	23839422	-	NM_001252110	Cadps2	43710	0.086361	100	chr6	23795215	23795712	498	10	0.00866581	0	4.32257
6	23262774	23839422	-	NM_153163	Cadps2	43710	0.086361	100	chr6	23795215	23795712	498	10	0.00866581	0	4.32257
6	23409370	23839422	-	NM_001252107	Cadps2	43710	0.1158	100	chr6	23795215	23795712	498	10	0.00866581	0	4.32257
6	23427098	23839422	-	NM_001252108	Cadps2	43710	0.120779	100	chr6	23795215	23795712	498	10	0.00866581	0	4.32257
6	23596254	23839422	-	NM_001252109	Cadps2	43710	0.204796	100	chr6	23795215	23795712	498	10	0.00866581	0	4.32257
6	23262774	23839422	-	NM_001252105	Cadps2	359282	0.105957	100	chr6	23479530	23480140	611	12	0.0039105	0	5.03617
6	23262774	23839422	-	NM_001252106	Cadps2	359282	0.105957	100	chr6	23479530	23480140	611	12	0.0039105	0	5.03617
6	23262774	23839422	-	NM_001252110	Cadps2	359282	0.105957	100	chr6	23479530	23480140	611	12	0.0039105	0	5.03617
6	23262774	23839422	-	NM_153163	Cadps2	359282	0.105957	100	chr6	23479530	23480140	611	12	0.0039105	0	5.03617
6	23409370	23839422	-	NM_001252107	Cadps2	359282	0.142076	100	chr6	23479530	23480140	611	12	0.0039105	0	5.03617
6	23427098	23839422	-	NM_001252108	Cadps2	359282	0.148184	100	chr6	23479530	23480140	611	12	0.0039105	0	5.03617
8	110142538	110168207	-	NM_007586	Calb2	0	2.39579	97.7742	chr8	110167593	110168221	629	17	0.000287409	0	7.71786
2	84330627	84425267	-	NM_018782	Calcrl	55637	0.659334	100	chr2	84369007	84369630	624	17	0.00862227	0	4.32995
6	34709444	34775470	+	NM_145575	Cald1	50340	0.627016	100	chr6	34759784	34760197	414	12	0.0099548	0	4.19828
6	29348119	29376676	+	NM_007594	Calu	-901	0	0	chr6	29346570	29347218	649	16	0.00823035	0	4.36788
6	29348119	29376676	+	NM_184053	Calu	-901	0	0	chr6	29346570	29347218	649	16	0.00823035	0	4.36788
6	113334124	113343923	-	NM_133926	Camk1	0	0.510204	8.05153	chr6	113343874	113344494	621	14	0.00891839	0	4.3009
18	60925632	60988153	+	NM_177407	Camk2a	14403	0.934071	100	chr18	60940035	60940618	584	17	0.00387566	0	5.04018
1	136268123	136346105	-	NM_001081360	Camsap2	43598	0.807868	100	chr1	136301878	136302507	630	18	0.00687168	0	4.50501
4	151059523	151861769	-	NM_001081557	Camta1	23648	0.0810224	100	chr4	151837472	151838121	650	14	0.00395405	0	5.02611
4	151790572	151861769	-	NM_001195565	Camta1	23648	0.912947	100	chr4	151837472	151838121	650	14	0.00395405	0	5.02611
19	5988545	6015826	-	NM_001110504	Capn1	4143	2.18459	100	chr19	6011088	6011683	596	13	0.00685427	0	4.50637
19	5988545	6015248	-	NM_007600	Capn1	3565	2.23188	100	chr19	6011088	6011683	596	13	0.00685427	0	4.50637
9	66713686	66766846	+	NM_178396	Car12	27972	0.729858	100	chr9	66741658	66742045	388	11	0.00702845	0	4.49309
9	66713686	66766846	+	NM_178396	Car12	44333	1.54437	100	chr9	66758019	66758839	821	23	0.002517	0	5.43023
8	121916138	121944913	-	NM_007608	Car5a	-4631	0	0	chr8	121949544	121950484	941	25	0.00650589	0	4.54518
8	121916138	121944913	-	NM_007608	Car5a	-2741	0	0	chr8	121947654	121948094	441	13	0.000435468	0	7.25589
5	140872999	141000597	-	NM_175362	Card11	87157	0.561133	100	chr5	140912725	140913440	716	19	0.0026041	0	5.4089
6	42265039	42282497	+	NM_007610	Casp2	-4448	0	0	chr6	42259936	42260591	656	19	0.00713297	0	4.48288
2	172393794	172429555	+	NM_001033538	Cass4	11960	1.71691	100	chr2	172405754	172406367	614	17	0.00445919	0	4.88436
2	172393903	172432861	+	NM_001080820	Cass4	11851	1.57602	100	chr2	172405754	172406367	614	17	0.00445919	0	4.88436
4	148804392	148954893	+	NM_001159344	Casz1	-2919	0	0	chr4	148800306	148801473	1168	31	0.00243862	0	5.45864
4	148804392	148945131	+	NM_027195	Casz1	-2919	0	0	chr4	148800306	148801473	1168	31	0.00243862	0	5.45864
13	55784579	55809001	+	NM_001252487	Catsper3	24189	0.958113	40.1372	chr13	55808768	55809350	583	14	0.00913612	0	4.27991
13	55784579	55809001	+	NM_001252488	Catsper3	24189	0.958113	40.1372	chr13	55808768	55809350	583	14	0.00913612	0	4.27991
13	55784579	55809001	+	NM_029772	Catsper3	24189	0.958113	40.1372	chr13	55808768	55809350	583	14	0.00913612	0	4.27991
4	134211968	134227384	-	NM_001130030	Catsper4	1662	6.36959	100	chr4	134224741	134225722	982	25	0.000209025	0	8.06867
4	134211968	134227384	-	NM_177866	Catsper4	1662	6.36959	100	chr4	134224741	134225722	982	25	0.000209025	0	8.06867
2	154436484	154539357	+	NM_009823	Cbfa2t2	-3908	0	0	chr2	154431934	154432576	643	18	0.00959771	0	4.23273
2	154436484	154539357	+	NM_172860	Cbfa2t2	-3908	0	0	chr2	154431934	154432576	643	18	0.00959771	0	4.23273
8	122625136	122678176	-	NM_001109873	Cbfa2t3	25507	1.299	100	chr8	122651981	122652669	689	19	0.00537367	0	4.70563
8	122625136	122699110	-	NM_009824	Cbfa2t3	46441	0.931396	100	chr8	122651981	122652669	689	19	0.00537367	0	4.70563
8	122625136	122678176	-	NM_177289	Cbfa2t3	25507	1.299	100	chr8	122651981	122652669	689	19	0.00537367	0	4.70563
8	122625136	122699110	-	NM_009824	Cbfa2t3	14875	1.13687	100	chr8	122683395	122684235	841	15	0.00290022	0	5.31775
8	105170674	105217989	+	NM_001161456	Cbfb	19016	2.01412	100	chr8	105189690	105190642	953	27	0.00372761	0	5.08358
8	105170674	105217989	+	NM_001161457	Cbfb	19016	2.01412	100	chr8	105189690	105190642	953	27	0.00372761	0	5.08358
8	105170674	105217989	+	NM_001161458	Cbfb	19016	2.01412	100	chr8	105189690	105190642	953	27	0.00372761	0	5.08358
8	105170674	105217989	+	NM_022309	Cbfb	19016	2.01412	100	chr8	105189690	105190642	953	27	0.00372761	0	5.08358
9	44149262	44234047	-	NM_007619	Cbl	62091	0.727714	100	chr9	44171340	44171956	617	17	0.00722877	0	4.46956
9	44149262	44234047	-	NM_007619	Cbl	766	0.722997	100	chr9	44232669	44233281	613	17	0.00489466	0	4.77283
9	44149262	44234047	-	NM_007619	Cbl	29633	0.835044	100	chr9	44203707	44204414	708	20	0.00361438	0	5.11899
8	87468853	87472593	-	NM_019626	Cbln1	1501	19.0056	100	chr8	87470382	87471092	711	15	0.00987641	0	4.20494
6	51470616	51483705	+	NM_007624	Cbx3	0	4.20932	47.8714	chr6	51470016	51471166	1151	26	0.000975448	0	6.31772
15	79659227	79667661	+	NM_028634	Cby1	-3995	0	0	chr15	79654302	79655232	931	25	0.00094932	0	6.36417
18	66056856	66291839	-	NM_178793	Ccbe1	65775	0.26172	100	chr18	66225450	66226064	615	12	0.00787326	0	4.39995
8	94902869	94918099	-	NM_001033533	Ccdc102a	-1687	0	0	chr8	94919786	94920941	1156	28	0.003536	0	5.13781
9	121797627	121839462	-	NM_028384	Ccdc13	1315	1.43417	100	chr9	121837548	121838147	600	17	0.00897935	0	4.29487
15	82127922	82142203	+	NM_172428	Ccdc134	12208	8.38818	100	chr15	82140130	82141327	1198	33	0.00368406	0.25	5.09516
2	77009906	77170636	-	NM_001025576	Ccdc141	106855	0.399425	100	chr2	77063140	77063781	642	17	0.000121931	0	8.85261
3	36007247	36053548	-	NM_178418	Ccdc144b	31333	2.31739	100	chr3	36021143	36022215	1073	30	0.00128899	0	6.05182
5	21292961	21424678	-	NM_029195	Ccdc146	110141	0.451723	100	chr5	21313943	21314537	595	17	0.00677588	0	4.51294
9	21989871	22002635	-	NM_001163787	Ccdc151	3846	2.6087	100	chr9	21998457	21998789	333	10	0.0046508	0	4.85054
9	21989871	22002635	-	NM_029939	Ccdc151	3846	2.6087	100	chr9	21998457	21998789	333	10	0.0046508	0	4.85054
11	4141124	4160294	-	NM_001164620	Ccdc157	3872	3.10886	100	chr11	4155827	4156422	596	15	0.00552173	0	4.68254
11	4141124	4160294	-	NM_177616	Ccdc157	3872	3.10886	100	chr11	4155827	4156422	596	15	0.00552173	0	4.68254
5	108132914	108232950	+	NM_028481	Ccdc18	37322	0.670752	100	chr5	108170236	108170906	671	14	0.00833486	0	4.35737
4	134129858	134187086	-	NM_144527	Ccdc21	132	1.74737	100	chr4	134185955	134186954	1000	28	0.000217734	0	8.02176
4	119195310	119201299	+	NM_024462	Ccdc23	5205	10.2003	100	chr4	119200515	119201125	611	17	0.00947578	0	4.2448
4	119195525	119201299	+	NM_001038998	Ccdc23	4990	10.5801	100	chr4	119200515	119201125	611	17	0.00947578	0	4.2448
4	119322893	119415522	-	NM_001270435	Ccdc30	52714	0.729785	100	chr4	119362133	119362808	676	20	0.00763811	0	4.42064
4	119322893	119359895	-	NM_001270446	Ccdc30	-2238	0	0	chr4	119362133	119362808	676	20	0.00763811	0	4.42064
4	119322893	119383835	-	NM_028506	Ccdc30	21027	1.10923	100	chr4	119362133	119362808	676	20	0.00763811	0	4.42064
4	119322893	119415522	-	NM_029286	Ccdc30	52714	0.729785	100	chr4	119362133	119362808	676	20	0.00763811	0	4.42064
9	58028682	58118824	-	NM_001166282	Ccdc33	77046	0.786528	100	chr9	58041070	58041778	709	20	0.00349245	0	5.1487
9	58028682	58102226	-	NM_029212	Ccdc33	60448	0.964036	100	chr9	58041070	58041778	709	20	0.00349245	0	5.1487
6	90403736	90428481	-	NM_173775	Ccdc37	15896	2.4408	100	chr6	90411982	90412585	604	17	0.00842195	0	4.34551
3	33812361	33844311	-	NM_026222	Ccdc39	31891	0.187788	8.78477	chr3	33811738	33812420	683	16	0.00871807	0	4.315
11	119228572	119265213	+	NM_175430	Ccdc40	-3645	0	0	chr11	119224365	119224927	563	14	0.00903161	0	4.28882
11	106789252	106818862	+	NM_001166685	Ccdc45	12478	2.31671	100	chr11	106801730	106802415	686	17	0.0023254	0	5.50457
11	106789252	106818862	+	NM_177088	Ccdc45	12478	2.31671	100	chr11	106801730	106802415	686	17	0.0023254	0	5.50457
11	108425266	108860616	+	NM_029606	Ccdc46	388860	0.31331	100	chr11	108814126	108815489	1364	33	0.00833486	0	4.35709
11	108682609	108860616	+	NM_145688	Ccdc46	131517	0.766258	100	chr11	108814126	108815489	1364	33	0.00833486	0	4.35709
11	108682618	108860616	+	NM_029586	Ccdc46	131508	0.766296	100	chr11	108814126	108815489	1364	33	0.00833486	0	4.35709
11	108425266	108860616	+	NM_029606	Ccdc46	403489	0.173653	100	chr11	108828755	108829510	756	19	0.00222089	0	5.59188
11	108682609	108860616	+	NM_145688	Ccdc46	146146	0.4247	100	chr11	108828755	108829510	756	19	0.00222089	0	5.59188
11	108682618	108860616	+	NM_029586	Ccdc46	146137	0.424721	100	chr11	108828755	108829510	756	19	0.00222089	0	5.59188
11	120826542	120932873	-	NM_027745	Ccdc57	95901	1.21882	100	chr11	120835677	120836972	1296	36	0.00222089	0	5.59192
11	120826542	120932873	-	NM_027745	Ccdc57	56412	0.824775	100	chr11	120875585	120876461	877	24	0.00116705	0	6.1437
5	123930689	123969896	+	NM_001134767	Ccdc62	255	1.88482	100	chr5	123930944	123931682	739	20	0.00980674	0	4.21596
5	122108056	122138063	-	NM_183307	Ccdc63	-3398	0	0	chr5	122141461	122141960	500	14	0.00723748	0	4.46746
11	55049738	55078132	-	NM_177471	Ccdc69	19358	2.15883	100	chr11	55058162	55058774	613	17	0.00842195	0	4.34555
2	104886324	104999738	+	NM_177600	Ccdc73	22648	0.546665	100	chr2	104908972	104909591	620	17	0.0033531	0	5.18544
16	45094053	45127925	+	NM_026439	Ccdc80	23503	1.74475	100	chr16	45117556	45118146	591	15	0.00854388	0	4.33607
16	45094053	45127925	+	NM_026439	Ccdc80	20011	2.37357	100	chr16	45114064	45114867	804	22	0.00127157	0	6.06543
9	44410164	44418008	-	NM_201372	Ccdc84	-4706	0	0	chr9	44422714	44423305	592	17	0.00835228	0	4.35466
12	108206345	108275418	-	NM_001159910	Ccdc85c	36457	1.05973	100	chr12	108238230	108238961	732	21	0.00815196	0	4.37693
7	92561149	92582295	+	NM_001162918	Ccdc90b	17811	3.24869	100	chr7	92578960	92579646	687	19	0.00617494	0	4.59154
7	92561149	92582295	+	NM_025515	Ccdc90b	17811	3.24869	100	chr7	92578960	92579646	687	19	0.00617494	0	4.59154
17	35517116	35531016	+	NM_146248	Cchcr1	8235	5.99237	100	chr17	35525351	35526183	833	23	0.0062359	0	4.58018
5	93267573	93276232	+	NM_007635	Ccng2	7897	8.81062	93.0488	chr5	93275470	93276289	820	24	0.00482498	0	4.78973
18	9314044	9450151	-	NM_026484	Ccny	18197	0.458459	100	chr18	9431331	9431954	624	18	0.00496433	0	4.76248
9	78615546	78716261	+	NM_153098	Cd109	92906	0.678145	100	chr9	78708452	78709134	683	13	0.0037189	0	5.08475
7	127191660	127196001	-	NM_027353	Cd2bp2	-558	0	0	chr7	127196559	127197408	850	24	0.00322246	0	5.21499
11	115051917	115062039	-	NM_172050	Cd300e	8520	8.76222	100	chr11	115052633	115053519	887	25	0.00708071	0	4.48638
11	115031486	115037656	-	NM_199201.1	Cd300lh	-3682	0	0	chr11	115041338	115041980	643	17	0.00863098	0	4.32776
11	115042131	115048296	-	NM_199201	Cd300lh	-4337	0	0	chr11	115052633	115053519	887	25	0.00708071	0	4.48638
19	10718143	10738975	-	NM_007650	Cd5	17813	3.52326	100	chr19	10720429	10721162	734	21	0.00234282	0	5.48428
19	10789339	10830059	-	NM_001037801	Cd6	35428	1.6036	100	chr19	10793979	10794631	653	19	0.00403243	0	5.00555
19	10789339	10830059	-	NM_009852	Cd6	35428	1.6036	100	chr19	10793979	10794631	653	19	0.00403243	0	5.00555
10	79682195	79688399	+	NM_177613	Cdc34	3504	9.76632	100	chr10	79685699	79686304	606	12	0.00671492	0	4.52407
19	28990494	29017570	+	NM_025950	Cdc37l1	24320	3.46419	100	chr19	29014814	29015751	938	27	0.00349245	0	5.14957
12	111292972	111377719	-	NM_183016	Cdc42bpb	44189	0.575825	100	chr12	111333043	111333530	488	14	0.00901419	0	4.29184
19	6306457	6325653	+	NM_001033342	Cdc42bpg	619	4.44861	100	chr19	6307076	6307929	854	24	0.00345762	0	5.16042
6	124830176	124833702	+	NM_013538	Cdca3	-3007	0	0	chr6	124826579	124827169	591	17	0.00741166	0	4.44966
15	18820329	19014235	+	NM_009865	Cdh10	191299	0.321288	100	chr15	19011628	19012250	623	18	0.00853517	0	4.33703
8	118283755	119323449	+	NM_019707	Cdh13	940514	0.0566512	100	chr8	119224269	119224857	589	11	0.00875291	0	4.31195
8	118283755	119323449	+	NM_019707	Cdh13	888404	0.0606909	100	chr8	119172159	119172789	631	14	0.00281312	0	5.34203
8	118283755	119323449	+	NM_019707	Cdh13	936735	0.0786769	100	chr8	119220490	119221307	818	23	0.00274345	0	5.36032
2	179442478	179899376	+	NM_009867	Cdh4	220654	0.129131	100	chr2	179663132	179663721	590	17	0.00943224	0	4.25228
11	52004221	52038166	+	NM_001166653	Cdkl3	33037	2.19466	100	chr11	52037258	52038002	745	14	0.000557399	0	7.06519
11	52004221	52084668	+	NM_001166654	Cdkl3	33037	0.926064	100	chr11	52037258	52038002	745	14	0.000557399	0	7.06519
11	52004221	52038166	+	NM_153785	Cdkl3	33037	2.19466	100	chr11	52037258	52038002	745	14	0.000557399	0	7.06519
14	46760541	46771526	+	NM_028222	Cdkn3	-3509	0	0	chr14	46756428	46757032	605	17	0.00757714	0	4.42631
14	46760541	46771526	+	NM_028222	Cdkn3	0	2.44857	47.1103	chr14	46760239	46760809	571	10	0.00337052	0	5.18356
5	101765130	101823853	+	NM_173370	Cds1	37331	1.39636	100	chr5	101802461	101803280	820	21	0.00774262	0	4.40839
17	35552128	35557181	+	NM_001008424	Cdsn	-3589	0	0	chr17	35548100	35548539	440	13	0.00987641	0	4.20466
2	90940397	91019498	+	NM_001244891	Celf1	50449	0.748401	100	chr2	90990846	90991437	592	17	0.00943224	0	4.25432
2	90940397	91019498	+	NM_001244903	Celf1	50449	0.748401	100	chr2	90990846	90991437	592	17	0.00943224	0	4.25432
2	90940397	91019498	+	NM_017368	Celf1	50449	0.748401	100	chr2	90990846	90991437	592	17	0.00943224	0	4.25432
2	90940397	91019498	+	NM_198683	Celf1	50449	0.748401	100	chr2	90990846	90991437	592	17	0.00943224	0	4.25432
2	90940397	91019498	+	NM_001244891	Celf1	67915	0.82046	100	chr2	91008312	91008960	649	12	0.00598333	0	4.61445
2	90940397	91019498	+	NM_001244903	Celf1	67915	0.82046	100	chr2	91008312	91008960	649	12	0.00598333	0	4.61445
2	90940397	91019498	+	NM_017368	Celf1	67915	0.82046	100	chr2	91008312	91008960	649	12	0.00598333	0	4.61445
2	90940397	91019498	+	NM_198683	Celf1	67915	0.82046	100	chr2	91008312	91008960	649	12	0.00598333	0	4.61445
18	25477620	25753984	-	NM_001146292	Celf4	167058	0.212762	100	chr18	25586339	25586926	588	16	0.00925805	0	4.27355
18	25477620	25753984	-	NM_001146293	Celf4	167058	0.212762	100	chr18	25586339	25586926	588	16	0.00925805	0	4.27355
18	25477620	25753984	-	NM_001146294	Celf4	167058	0.212762	100	chr18	25586339	25586926	588	16	0.00925805	0	4.27355
18	25477620	25753984	-	NM_001174074	Celf4	167058	0.212762	100	chr18	25586339	25586926	588	16	0.00925805	0	4.27355
18	25477620	25753984	-	NM_133195	Celf4	167058	0.212762	100	chr18	25586339	25586926	588	16	0.00925805	0	4.27355
10	81459228	81482710	-	NM_176954	Celf5	0	2.05255	78.374	chr10	81482229	81482843	615	16	0.000653202	0	6.81386
9	108826320	108852970	+	NM_080437	Celsr3	2740	2.57026	100	chr9	108829060	108829744	685	20	0.0096761	0	4.22624
1	161070892	161086344	+	NM_001159930	Cenpl	11843	3.87627	100	chr1	161082735	161083333	599	11	0.00345762	0	5.16305
1	161070892	161086344	+	NM_027429	Cenpl	11843	3.87627	100	chr1	161082735	161083333	599	11	0.00345762	0	5.16305
2	35109492	35178823	+	NM_012018	Cep110	7365	1.09906	100	chr2	35116857	35117618	762	17	0.00309182	0	5.24764
9	45766946	45828639	-	NM_001081373	Cep164	54279	0.813693	100	chr9	45773859	45774360	502	11	0.00364051	0	5.11567
1	155844964	155973256	-	NM_001039184	Cep350	97370	0.494961	100	chr1	155875252	155875886	635	17	0.0064188	0	4.55577
15	86139101	86186142	-	NM_145475	Cerk	3526	1.37112	100	chr15	86181972	86182616	645	15	0.00747263	0	4.44057
15	86139101	86186142	-	NM_145475	Cerk	-3778	0	0	chr15	86189920	86190511	592	17	0.00747263	0	4.44192
2	79332491	79428989	-	NM_001048176	Cerkl	80237	1.00519	100	chr2	79347783	79348752	970	28	0.00299602	0	5.2813
8	93499213	93535708	-	NM_001003951	Ces5a	9042	2.13722	100	chr8	93525887	93526666	780	22	0.00877903	0	4.30917
3	129836739	129875329	+	NM_007686	Cfi	24600	1.5755	100	chr3	129861339	129861946	608	17	0.00471176	0	4.82434
6	32792227	33060153	-	NM_025336	Chchd3	115306	0.269103	100	chr6	32944127	32944847	721	20	0.000862227	0	6.49021
7	73426652	73541747	-	NM_001081345	Chd2	53910	0.77153	100	chr7	73486950	73487837	888	23	0.00345762	0	5.16242
4	8690921	8866810	+	NM_001081417	Chd7	43061	0.442322	100	chr4	8733982	8734759	778	16	0.00350116	0	5.14572
5	110135840	110171973	+	NM_172717	Chfr	-326	0	0	chr5	110134819	110135514	696	20	0.00612268	0	4.5966
3	10366973	10391006	+	NM_025519	Chmp4c	21743	2.88758	100	chr3	10388716	10389409	694	18	0.00309182	0	5.25269
2	73610660	73775347	-	NM_001113246	Chn1	103232	0.640605	100	chr2	73671061	73672115	1055	27	0.00131511	0	6.03324
2	73610660	73775347	-	NM_001166603	Chn1	103232	0.640605	100	chr2	73671061	73672115	1055	27	0.00131511	0	6.03324
6	54039932	54301813	+	NM_001163640	Chn2	235254	0.229493	100	chr6	54275186	54275786	601	14	0.00461596	0	4.85306
6	54272822	54301813	+	NM_023543	Chn2	2364	2.07299	100	chr6	54275186	54275786	601	14	0.00461596	0	4.85306
7	100006404	100034727	+	NM_133709	Chrdl2	23616	2.42197	100	chr7	100030020	100030705	686	19	0.00395405	0	5.02559
6	36388084	36524775	+	NM_203491	Chrm2	56161	0.46089	100	chr6	36444245	36444874	630	13	0.00351858	0	5.14435
13	9876613	10360804	-	NM_033269	Chrm3	109050	0.199095	100	chr13	10250791	10251754	964	19	0.00882258	0	4.30572
6	90308351	90325186	-	NM_027928	Chst13	10891	3.64695	100	chr6	90313682	90314295	614	17	0.00944966	0	4.24781
6	90308351	90325186	-	NM_027928	Chst13	14308	4.50226	100	chr6	90310121	90310878	758	21	0.00395405	0	5.02686
7	132236255	132317156	-	NM_029935	Chst15	-235	0	0	chr7	132317391	132317988	598	17	0.00482498	0	4.79591
7	132236255	132317156	-	NM_029935	Chst15	60955	1.37079	100	chr7	132255093	132256201	1109	31	0.00261281	0	5.40661
12	110872610	110889146	-	NM_026048	Cinp	14486	4.04547	100	chr12	110873992	110874660	669	14	0.00624461	0	4.5787
12	110872610	110889146	-	NM_027223	Cinp	14486	4.04547	100	chr12	110873992	110874660	669	14	0.00624461	0	4.5787
2	91546322	91620666	+	NM_001165989	Ckap5	21210	0.837985	100	chr2	91567532	91568154	623	18	0.00904032	0	4.28746
2	91546322	91620666	+	NM_029437	Ckap5	21210	0.837985	100	chr2	91567532	91568154	623	18	0.00904032	0	4.28746
13	51645232	51650663	+	NM_025415	Cks2	-1963	0	0	chr13	51642630	51643269	640	18	0.00797777	0	4.38978
16	20702966	20716637	-	NM_009900	Clcn2	12453	4.48362	100	chr16	20703572	20704184	613	17	0.00881387	0	4.30672
X	7158412	7319359	-	NM_001243762	Clcn5	41838	0.423118	100	chrX	7276841	7277521	681	17	0.000461596	0	7.21553
X	7158412	7319359	-	NM_001243762	Clcn5	-2530	0	0	chrX	7321889	7323080	1192	24	0.000121931	0	8.68724
6	129426684	129452001	-	NM_175526	Clec1a	4305	2.89912	100	chr6	129446963	129447696	734	21	0.00495563	0	4.76317
6	129091816	129100904	-	NM_153506	Clec2e	5063	6.61239	100	chr6	129095241	129095841	601	17	0.00664524	0	4.52949
6	122952515	122969879	+	NM_001204241	Clec4a3	13564	3.67406	100	chr6	122966079	122966716	638	16	0.00601817	0	4.60673
6	122952644	122969879	+	NM_153197	Clec4a3	13435	3.70155	100	chr6	122966079	122966716	638	16	0.00601817	0	4.60673
6	123262107	123275269	+	NM_001163161	Clec4d	0	0.46342	9.9187	chr6	123261553	123262167	615	10	0.0054869	0	4.69028
6	123262107	123275269	+	NM_010819	Clec4d	0	0.46342	9.9187	chr6	123261553	123262167	615	10	0.0054869	0	4.69028
8	83389891	83426830	+	NM_009904	Clgn	28650	1.62967	100	chr8	83418541	83419142	602	17	0.00944095	0	4.25074
4	134510999	134523923	+	NM_001081099	Clhc1	157	5.29981	100	chr4	134511156	134511840	685	15	0.0093974	0	4.25597
11	51263171	51281765	+	NM_007714	Clk4	-3080	0	0	chr11	51259479	51260091	613	14	0.00482498	0	4.79842
13	24327420	24477286	+	NM_001111110	Cmah	58921	0.405693	100	chr13	24386341	24386948	608	13	0.0093016	0	4.26675
13	24327420	24477286	+	NM_001111110	Cmah	45971	0.350978	100	chr13	24373391	24373916	526	15	0.00801261	0	4.38863
13	24327420	24477286	+	NM_001111110	Cmah	43289	0.655915	100	chr13	24370709	24371691	983	27	0.000479015	0	7.13512
3	121426541	121458206	+	NM_028044	Cnn3	14961	3.70745	100	chr3	121441502	121442675	1174	33	0.000592237	0	7.01522
19	43440436	43497214	+	NM_031396	Cnnm1	36000	1.03383	100	chr19	43476436	43477022	587	12	0.00265636	0	5.39159
19	46761609	46878581	+	NM_001102471	Cnnm2	47645	0.600993	100	chr19	46809254	46809956	703	19	0.00938869	0	4.25875
19	46761609	46878581	+	NM_033569	Cnnm2	47645	0.600993	100	chr19	46809254	46809956	703	19	0.00938869	0	4.25875
9	114585874	114640201	-	NM_153585	Cnot10	13215	0.925858	100	chr9	114626484	114626986	503	13	0.00863098	0	4.32855
6	35022065	35133738	-	NM_001164412	Cnot4	56264	0.535487	100	chr6	35076877	35077474	598	17	0.00715909	0	4.48036
6	35022065	35133738	-	NM_001164413	Cnot4	56264	0.535487	100	chr6	35076877	35077474	598	17	0.00715909	0	4.48036
6	35022065	35133738	-	NM_001164414	Cnot4	56264	0.535487	100	chr6	35076877	35077474	598	17	0.00715909	0	4.48036
6	35042707	35133738	-	NM_001164411	Cnot4	56264	0.656912	100	chr6	35076877	35077474	598	17	0.00715909	0	4.48036
6	35042707	35133738	-	NM_016877	Cnot4	56264	0.656912	100	chr6	35076877	35077474	598	17	0.00715909	0	4.48036
11	49674706	49712711	-	NM_212484	Cnot6	7878	1.79182	100	chr11	49704153	49704833	681	19	0.000992867	0	6.29529
11	58104153	58118595	+	NM_026949	Cnot8	11201	6.59835	100	chr11	58115354	58116306	953	21	0.00233411	0	5.50133
1	179546529	179627474	+	NM_146105	Cnst	24087	0.806711	100	chr1	179570616	179571268	653	11	0.00265636	0	5.39239
1	179546529	179627474	+	NM_146105	Cnst	18540	0.843772	100	chr1	179565069	179565751	683	17	0.00159381	0	5.88051
9	9660891	10904727	-	NM_001033359	Cntn5	909863	0.0532224	100	chr9	9994203	9994864	662	14	0.00620106	0	4.5869
9	9660891	10904776	-	NM_001170787	Cntn5	909912	0.0532203	100	chr9	9994203	9994864	662	14	0.00620106	0	4.5869
9	9660891	10904727	-	NM_001033359	Cntn5	565044	0.0564383	100	chr9	10338982	10339683	702	16	0.00116705	0	6.14425
9	9660891	10904776	-	NM_001170787	Cntn5	565093	0.056436	100	chr9	10338982	10339683	702	16	0.00116705	0	6.14425
6	45060061	47301372	+	NM_001004357	Cntnap2	1454878	0.0270824	100	chr6	46514939	46515545	607	16	0.00931901	0	4.26568
1	115685137	116580675	+	NM_001077425	Cntnap5a	522458	0.0429909	100	chr1	116207595	116207979	385	11	0.00692394	0	4.50191
1	115685137	116580675	+	NM_001077425	Cntnap5a	396069	0.0857584	100	chr1	116081206	116081973	768	15	0.00165478	0	5.82683
8	126422501	126425436	+	NM_174987	Coa6	-788	0	0	chr8	126421079	126421713	635	18	0.00441564	0	4.89644
8	110847024	110882235	+	NM_133973	Cog4	10332	2.27479	100	chr8	110857356	110858156	801	20	0.00330956	0	5.19176
4	47208012	47313166	+	NM_009928	Col15a1	85516	0.612429	100	chr4	47293528	47294171	644	18	0.00326601	0	5.20502
11	51289920	51583926	+	NM_153393	Col23a1	203532	0.31904	100	chr11	51493452	51494389	938	23	0.00361438	0	5.11953
3	130180845	130599884	+	NM_001244952	Col25a1	104911	0.180412	100	chr3	130285756	130286511	756	22	0.00364051	0	5.10751
3	130180845	130599884	+	NM_029838	Col25a1	104911	0.180412	100	chr3	130285756	130286511	756	22	0.00364051	0	5.10751
3	130180845	130599884	+	NM_198711	Col25a1	104911	0.180412	100	chr3	130285756	130286511	756	22	0.00364051	0	5.10751
3	130180845	130599884	+	NM_001244952	Col25a1	193229	0.164185	100	chr3	130374074	130374761	688	19	0.00289151	0	5.32189
3	130180845	130599884	+	NM_029838	Col25a1	193229	0.164185	100	chr3	130374074	130374761	688	19	0.00289151	0	5.32189
3	130180845	130599884	+	NM_198711	Col25a1	193229	0.164185	100	chr3	130374074	130374761	688	19	0.00289151	0	5.32189
8	11198423	11312827	-	NM_009931	Col4a1	-694	0	0	chr8	11313521	11314196	676	19	0.00973706	0	4.22336
8	11312829	11449288	+	NM_009932	Col4a2	692	0.495383	100	chr8	11313521	11314196	676	19	0.00973706	0	4.22336
10	76595756	76623405	-	NM_146007	Col6a2	23231	3.45027	100	chr10	76599221	76600174	954	26	0.00125415	0	6.0805
7	114215559	114254681	-	NM_033370	Copb1	16059	1.70488	100	chr7	114237956	114238622	667	19	0.00597462	0	4.6161
6	30809559	30896761	-	NM_017478	Copg2	61024	0.728186	100	chr6	30835103	30835737	635	18	0.00895322	0	4.29704
6	30809559	30896761	-	NM_017478	Copg2	62178	0.943775	100	chr6	30833761	30834583	823	22	0.000418049	0	7.31693
1	86587100	86606501	+	NM_172974	Cops7b	10531	3.04092	100	chr1	86597631	86598220	590	17	0.00890968	0	4.30184
15	103272918	103299865	+	NM_019817	Copz1	3484	2.76087	100	chr15	103276402	103277145	744	21	0.00582656	0	4.63271
16	4626884	4679721	-	NM_030205	Coro7	38239	1.43836	100	chr16	4640723	4641482	760	21	0.00956288	0	4.2342
16	4626884	4679721	-	NM_030205	Coro7	32619	1.25667	100	chr16	4646439	4647102	664	17	0.00773391	0	4.41042
11	63962627	64079473	-	NM_178379	Cox10	25246	0.528897	100	chr11	64053610	64054227	618	18	0.00614881	0	4.59435
6	30611010	30631522	+	NM_144537	Cpa5	14210	3.0761	100	chr6	30625220	30625850	631	15	0.00378857	0	5.064
18	65955722	65970179	-	NM_145493	Cplx4	11266	5.82377	100	chr18	65958072	65958913	842	15	0.00969352	0	4.22492
10	117629500	117687353	+	NM_027468	Cpm	-3045	0	0	chr10	117625867	117626455	589	16	0.00741166	0	4.44918
17	29156521	29237791	-	NM_153166	Cpne5	23585	0.892077	100	chr17	29213482	29214206	725	13	0.000975448	0	6.30765
1	67123066	67230449	+	NM_001080809	Cps1	84271	0.506593	100	chr1	67207337	67207880	544	14	0.00943224	0	4.25181
6	53873381	53978663	-	NM_027749	Cpvl	48159	0.624982	100	chr6	53929847	53930504	658	18	0.00385825	0	5.04726
2	130390775	130397630	-	NM_019696	Cpxm1	2794	9.7287	100	chr2	130394170	130394836	667	18	0.00944095	0	4.251
17	24961226	25015231	-	NM_020608	Cramp1l	-1092	0	0	chr17	25016323	25016960	638	18	0.00771649	0	4.41218
1	64532804	64604549	+	NM_001037726	Creb1	12335	1.06905	100	chr1	64545139	64545905	767	17	0.00950191	0	4.23933
1	64532804	64604549	+	NM_009952	Creb1	12335	1.06905	100	chr1	64545139	64545905	767	17	0.00950191	0	4.23933
1	64532804	64604549	+	NM_133828	Creb1	12335	1.06905	100	chr1	64545139	64545905	767	17	0.00950191	0	4.23933
1	64532804	64604549	+	NM_001037726	Creb1	9812	1.33248	100	chr1	64542616	64543571	956	27	0.00290022	0	5.31884
1	64532804	64604549	+	NM_009952	Creb1	9812	1.33248	100	chr1	64542616	64543571	956	27	0.00290022	0	5.31884
1	64532804	64604549	+	NM_133828	Creb1	9812	1.33248	100	chr1	64542616	64543571	956	27	0.00290022	0	5.31884
7	90442781	90448044	+	NM_145151	Crebzf	-4690	0	0	chr7	90437306	90438091	786	21	0.00220347	0	5.60407
7	90442781	90448044	+	NR_073436	Crebzf	-4690	0	0	chr7	90437306	90438091	786	21	0.00220347	0	5.60407
7	90442781	90448044	+	NR_073437	Crebzf	-4690	0	0	chr7	90437306	90438091	786	21	0.00220347	0	5.60407
7	90442781	90448044	+	NR_073438	Crebzf	-4690	0	0	chr7	90437306	90438091	786	21	0.00220347	0	5.60407
6	55090048	55132973	-	NM_009953	Crhr2	37179	2.01743	100	chr6	55094929	55095794	866	23	0.000426759	0	7.29398
8	119992470	120052794	+	NM_030209	Crispld2	51831	0.971405	100	chr8	120044301	120044886	586	10	0.00747263	0	4.44037
8	70493156	70504082	+	NM_018827	Crlf1	9570	9.96614	100	chr8	70502726	70503814	1089	30	0.00117576	0	6.12868
11	77718732	77725294	-	NM_009965	Cryba1	-1973	0	0	chr11	77727267	77727855	589	16	0.00419791	0	4.96494
5	112255821	112269583	+	NM_023695	Crybb1	6186	6.24864	100	chr5	112262007	112262866	860	23	0.00227314	0	5.56543
16	59490775	59555753	-	NM_174848	Crybg3	-1946	0	0	chr16	59557699	59558533	835	23	0.00107996	0	6.25049
14	57275034	57398484	-	NM_030004	Cryl1	-1818	0	0	chr14	57400302	57400904	603	11	0.00472047	0	4.82207
10	128337832	128362480	+	NM_026444	Cs	20713	2.58834	100	chr10	128358545	128359182	638	18	0.00581785	0	4.63748
9	65909010	66045015	+	NM_173185	Csnk1g1	130652	0.627178	100	chr9	66039662	66040514	853	24	0.00943224	0	4.25259
9	65909010	66045015	+	NM_173185	Csnk1g1	8512	0.545564	100	chr9	65917522	65918263	742	18	0.00314408	0	5.23778
9	56865104	56899871	+	NM_139001	Cspg4	26290	2.58571	100	chr9	56891394	56892292	899	25	0.00364051	0	5.10921
1	10038218	10136769	+	NM_026493	Cspp1	68004	0.762034	100	chr1	10106222	10106972	751	20	0.0055827	0	4.67814
9	119971166	119984659	-	NM_153287	Csrnp1	11309	3.92026	100	chr9	119972822	119973350	529	15	0.00801261	0	4.3867
2	148768618	148771498	-	NM_030059	Cst11	1457	22.4922	100	chr2	148769394	148770041	648	12	0.00794294	0	4.39196
2	104590484	104665426	+	NM_145529	Cstf3	42684	1.08883	100	chr2	104633168	104633983	816	18	0.0060443	0	4.6018
7	132987011	133015248	-	NM_001170744	Ctbp2	12344	3.53779	100	chr7	133001906	133002904	999	28	0.000757714	0	6.60259
7	132987011	133123484	-	NM_009980	Ctbp2	120580	0.732008	100	chr7	133001906	133002904	999	28	0.000757714	0	6.60259
11	69015911	69036474	+	NM_001013256	Ctc1	-1983	0	0	chr11	69013317	69013928	612	18	0.0093974	0	4.25604
11	69015911	69036474	+	NM_001143790	Ctc1	-1983	0	0	chr11	69013317	69013928	612	18	0.0093974	0	4.25604
11	69015911	69036474	+	NR_026565	Ctc1	-1983	0	0	chr11	69013317	69013928	612	18	0.0093974	0	4.25604
18	35118912	35254776	+	NM_009818	Ctnna1	129921	0.449711	100	chr18	35248833	35249443	611	17	0.00876162	0	4.31056
9	120933400	120960508	+	NM_007614	Ctnnb1	15885	2.46044	100	chr9	120949285	120949951	667	19	0.0090229	0	4.28937
9	120933578	120960508	+	NM_001165902	Ctnnb1	15707	2.4767	100	chr9	120949285	120949951	667	19	0.0090229	0	4.28937
15	30172593	31029344	+	NM_008729	Ctnnd2	38162	0.0718995	100	chr15	30210755	30211370	616	14	0.00963255	0	4.23175
6	47454324	47526140	+	NM_012042	Cul1	15089	0.91761	100	chr6	47469413	47470071	659	19	0.0060443	0	4.60172
11	105933704	105944148	-	NM_007805	Cyb561	7645	5.39014	100	chr11	105935941	105936503	563	16	0.0092145	0	4.27533
11	72777232	72795840	-	NM_001024926	Cyb5d2	9291	3.3156	100	chr11	72785933	72786549	617	15	0.00853517	0	4.3373
11	72777232	72795840	-	NM_001024926	Cyb5d2	5166	3.44457	100	chr11	72790034	72790674	641	17	0.00299602	0	5.28653
1	134405990	134411739	+	NM_028057	Cyb5r1	-215	0	0	chr1	134405123	134405775	653	18	0.00303957	0	5.27231
15	76343523	76345935	+	NM_025567	Cyc1	-1867	0	0	chr15	76341005	76341656	652	17	0.00364051	0	5.10476
1	74713574	74737891	+	NM_024264	Cyp27a1	23946	1.52973	45.2005	chr1	74737520	74738342	823	23	0.00980674	0	4.21471
1	74713574	74737891	+	NM_024264	Cyp27a1	18761	2.4303	100	chr1	74732335	74732925	591	11	0.00801261	0	4.38675
19	39992424	40012244	+	NM_010001	Cyp2c37	-548	0	0	chr19	39991525	39991876	352	10	0.00927547	0	4.26826
19	39389556	39463076	-	NM_010002	Cyp2c38	36639	1.03236	100	chr19	39425679	39426437	759	21	0.000513852	0	7.10244
3	131290491	131303228	-	NM_027816	Cyp2u1	11102	6.31967	100	chr3	131291322	131292126	805	19	0.00274345	0	5.36006
17	43667425	43751432	+	NM_018887	Cyp39a1	22892	1.41177	100	chr17	43690317	43691502	1186	27	0.00230798	0	5.5288
17	43667425	43751432	+	NM_018887	Cyp39a1	52974	0.807066	100	chr17	43720399	43721076	678	19	0.000618364	0	6.96514
12	108334381	108362235	+	NM_010010	Cyp46a1	24625	1.55807	100	chr12	108359006	108359439	434	12	0.00620977	0	4.58362
4	115486200	115496142	-	NM_007822	Cyp4a14	3786	5.65222	100	chr4	115491795	115492356	562	16	0.00565238	0	4.66702
18	36348624	36393371	+	NM_001081365	Cystm1	11735	2.51631	100	chr18	36360359	36361484	1126	31	0.00227314	0	5.56841
10	18588011	18743759	-	NM_001033258	D10Bwg1379e	29124	0.412844	100	chr10	18713993	18714635	643	14	0.00561754	0	4.67435
15	58415468	58457802	+	NM_145959	D15Ertd621e	-4251	0	0	chr15	58410570	58411217	648	17	0.00823035	0	4.36762
1	97643902	97662019	-	NM_133825	D1Ertd622e	1534	3.28403	100	chr1	97659891	97660485	595	17	0.00775133	0	4.4083
1	97643902	97662019	-	NM_133825	D1Ertd622e	6153	3.26747	100	chr1	97655275	97655866	592	12	0.00630558	0	4.57095
1	93825240	93852175	+	NM_178882	D2hgdh	5353	2.20151	100	chr1	93830593	93831185	593	17	0.0093974	0	4.25634
1	93825240	93852175	+	NM_178882	D2hgdh	0	3.51203	99.2655	chr1	93825233	93826185	953	21	0.00421533	0	4.96067
8	45723325	45819298	-	NR_045739	D330022K07Rik	63206	0.673099	100	chr8	45755447	45756092	646	18	0.0028828	0	5.32352
X	139480367	139554581	+	NM_175326	D330045A20Rik	-3316	0	0	chrX	139476413	139477051	639	14	0.00983287	0	4.21055
6	143245888	143297880	+	NR_027803	D6Ertd474e	5635	0.930895	100	chr6	143251523	143252006	484	14	0.00968481	0	4.22563
4	104367560	104680383	+	NM_010014	Dab1	78401	0.279071	100	chr4	104445961	104446833	873	24	0.00314408	0	5.24007
4	104367571	104744843	+	NM_177259	Dab1	78390	0.231397	100	chr4	104445961	104446833	873	24	0.00314408	0	5.24007
4	104367560	104680383	+	NM_010014	Dab1	294624	0.196277	100	chr4	104662184	104662797	614	15	0.000653202	0	6.83358
4	104367571	104744843	+	NM_177259	Dab1	294613	0.162747	100	chr4	104662184	104662797	614	15	0.000653202	0	6.83358
2	35558458	35730995	+	NM_001114125	Dab2ip	94149	0.34659	100	chr2	35652607	35653204	598	17	0.00843066	0	4.34507
2	35621981	35730995	+	NM_001114124	Dab2ip	30626	0.548548	100	chr2	35652607	35653204	598	17	0.00843066	0	4.34507
2	35558458	35730995	+	NM_001114125	Dab2ip	91585	0.372092	100	chr2	35650043	35650684	642	18	0.00668008	0	4.5281
2	35621981	35730995	+	NM_001114124	Dab2ip	28062	0.58891	100	chr2	35650043	35650684	642	18	0.00668008	0	4.5281
14	97786847	98169544	-	NM_001038610	Dach1	191021	0.157565	100	chr14	97977921	97978523	603	17	0.00991125	0	4.20224
14	97786847	98169544	-	NM_007826	Dach1	191021	0.157565	100	chr14	97977921	97978523	603	17	0.00991125	0	4.20224
19	10245265	10304878	-	NM_198114	Dagla	35967	1.00815	100	chr19	10268311	10268911	601	17	0.00676717	0	4.51351
1	161040613	161070633	-	NM_172644	Dars2	25253	2.12851	100	chr1	161044742	161045380	639	17	0.0090229	0	4.29137
1	161040613	161070633	-	NM_172644	Dars2	21573	3.01123	100	chr1	161048157	161049060	904	22	0.00054869	0	7.07857
4	68761372	68954398	-	NM_019967	Dbc1	91579	0.453823	100	chr4	68861944	68862819	876	24	0.00305699	0	5.26992
5	8396969	8422717	-	NM_001190717	Dbf4	0	2.34184	92.4847	chr5	8422115	8422766	652	16	0.00678459	0	4.51208
5	8396969	8422717	-	NM_013726	Dbf4	0	2.34184	92.4847	chr5	8422115	8422766	652	16	0.00678459	0	4.51208
2	164486140	164493324	+	NM_001048227	Dbndd2	3460	9.96521	100	chr2	164489600	164490315	716	20	0.00847421	0	4.34217
2	164486455	164493324	+	NM_026797	Dbndd2	3145	10.4221	100	chr2	164489600	164490315	716	20	0.00847421	0	4.34217
2	164486877	164493324	+	NM_001048228	Dbndd2	2723	11.1042	100	chr2	164489600	164490315	716	20	0.00847421	0	4.34217
2	164488111	164493324	+	NM_001048229	Dbndd2	1489	13.7323	100	chr2	164489600	164490315	716	20	0.00847421	0	4.34217
11	5788483	5800981	+	NM_001146308	Dbnl	5820	8.04064	100	chr11	5794303	5795307	1005	26	0.00116705	0	6.14009
11	5788483	5800981	+	NM_001146309	Dbnl	5820	8.04064	100	chr11	5794303	5795307	1005	26	0.00116705	0	6.14009
11	5788483	5800981	+	NM_013810	Dbnl	5820	8.04064	100	chr11	5794303	5795307	1005	26	0.00116705	0	6.14009
12	80335847	80436602	-	NM_177267	Dcaf5	8860	0.60443	100	chr12	80427134	80427742	609	17	0.00472047	0	4.81923
2	3424131	3461117	+	NM_001110214	Dclre1c	-632	0	0	chr2	3422766	3423499	734	20	0.0064188	0	4.55678
2	3424131	3455355	+	NM_146114	Dclre1c	-632	0	0	chr2	3422766	3423499	734	20	0.0064188	0	4.55678
2	3424131	3461117	+	NM_175683	Dclre1c	-632	0	0	chr2	3422766	3423499	734	20	0.0064188	0	4.55678
2	3424131	3461117	+	NM_001110214	Dclre1c	-3013	0	0	chr2	3420433	3421118	686	19	0.00348374	0	5.15148
2	3424131	3455355	+	NM_146114	Dclre1c	-3013	0	0	chr2	3420433	3421118	686	19	0.00348374	0	5.15148
2	3424131	3461117	+	NM_175683	Dclre1c	-3013	0	0	chr2	3420433	3421118	686	19	0.00348374	0	5.15148
2	3424131	3461117	+	NM_001110214	Dclre1c	0	1.23827	42.6047	chr2	3423514	3424588	1075	23	0.00114093	0	6.20364
2	3424131	3455355	+	NM_146114	Dclre1c	0	1.46677	42.6047	chr2	3423514	3424588	1075	23	0.00114093	0	6.20364
2	3424131	3461117	+	NM_175683	Dclre1c	0	1.23827	42.6047	chr2	3423514	3424588	1075	23	0.00114093	0	6.20364
14	45593174	45658144	-	NM_001039106	Ddhd1	16676	0.992751	100	chr14	45640824	45641468	645	18	0.00114964	0	6.1885
14	45593174	45658144	-	NM_001042719	Ddhd1	16676	0.992751	100	chr14	45640824	45641468	645	18	0.00114964	0	6.1885
14	45593174	45658144	-	NM_176845	Ddhd1	16676	0.992751	100	chr14	45640824	45641468	645	18	0.00114964	0	6.1885
10	127290793	127296289	+	NM_007837	Ddit3	-20	0	0	chr10	127290164	127290773	610	14	0.00461596	0	4.85428
17	66123520	66152169	+	NM_001003919	Ddx11	0	0.223386	5.38721	chr17	66122396	66123583	1188	28	0.00207283	0	5.66206
10	62580247	62602299	-	NM_019553	Ddx21	16788	2.74339	100	chr10	62584907	62585511	605	13	0.0086571	0	4.3233
2	28840406	28905576	+	NM_001033294	Ddx31	38812	1.03881	100	chr2	28879218	28879894	677	19	0.00966739	0	4.22799
2	28840406	28905576	+	NM_001033294	Ddx31	55040	1.20145	100	chr2	28895446	28896228	783	22	0.00544335	0	4.69783
13	55635027	55681257	+	NM_145975	Ddx46	17255	1.53577	100	chr13	55652282	55652991	710	20	0.00745521	0	4.44397
9	44604892	44640732	+	NM_001110826	Ddx6	-3078	0	0	chr9	44601198	44601814	617	10	0.00670621	0	4.52509
9	44604892	44640732	+	NM_007841	Ddx6	-3078	0	0	chr9	44601198	44601814	617	10	0.00670621	0	4.52509
9	44604892	44640732	+	NM_181324	Ddx6	-3078	0	0	chr9	44601198	44601814	617	10	0.00670621	0	4.52509
8	21695012	21695854	+	NR_003146	Defa-ps1	-3896	0	0	chr8	21690337	21691116	780	19	0.00944095	0	4.25003
8	21776555	21795186	+	NM_007843	Defb1	13196	3.15049	100	chr8	21789751	21790337	587	17	0.00890968	0	4.30199
3	103127556	103169734	+	NM_177857	Dennd2c	3209	1.40117	100	chr3	103130765	103131355	591	11	0.00662782	0	4.5325
6	148988069	149101681	-	NM_177192	Dennd5b	49711	0.750794	100	chr6	149051118	149051970	853	16	0.00350116	0	5.14621
5	32863721	32994234	+	NM_001025426	Depdc5	96832	0.473512	100	chr5	32960553	32961170	618	18	0.00814325	0	4.37855
5	32863721	32994234	+	NM_001170567	Depdc5	96832	0.473512	100	chr5	32960553	32961170	618	18	0.00814325	0	4.37855
16	18052860	18071343	+	NM_010047	Dgcr6	16559	3.09457	100	chr16	18069419	18069990	572	11	0.00720264	0	4.47323
16	22466569	22657232	-	NM_138650	Dgkg	158452	0.367138	100	chr16	22498081	22498780	700	17	0.00898806	0	4.29445
16	22466569	22657232	-	NM_138650	Dgkg	0	0.333571	66.1123	chr16	22656597	22657558	962	21	0.00624461	0	4.57861
16	22466569	22657232	-	NM_138650	Dgkg	-1879	0	0	chr16	22659111	22659759	649	14	0.00173316	0	5.79616
16	22466569	22657232	-	NM_138650	Dgkg	157220	0.482	100	chr16	22499094	22500012	919	26	0.000827389	0	6.5126
14	55222007	55241441	+	NM_027790	Dhrs2	11012	3.72524	100	chr14	55233019	55233742	724	20	0.00380599	0	5.0606
2	158794820	158858215	+	NM_145742	Dhx35	31026	1.54268	100	chr2	158825846	158826823	978	27	0.00322246	0	5.21374
17	80238304	80290477	-	NM_001163759	Dhx57	8415	1.49883	100	chr17	80281281	80282062	782	22	0.00346633	0	5.15592
17	80238304	80290477	-	NM_198942	Dhx57	8415	1.49883	100	chr17	80281281	80282062	782	22	0.00346633	0	5.15592
18	37844825	37935412	-	NM_007858	Diap1	3869	0.999029	100	chr18	37930639	37931543	905	26	0.00984158	0	4.2088
18	37844825	37935412	-	NM_007858	Diap1	48138	0.684417	100	chr18	37886655	37887274	620	18	0.00978061	0	4.21753
18	37844825	37935412	-	NM_007858	Diap1	77908	0.532079	100	chr18	37857023	37857504	482	14	0.00485111	0	4.77705
18	37844825	37935412	-	NM_007858	Diap1	15075	0.657924	100	chr18	37919742	37920337	596	12	0.00395405	0	5.02271
18	37844825	37935412	-	NM_007858	Diap1	54323	0.825716	100	chr18	37880342	37881089	748	21	0.000156768	0	8.33707
X	129749742	130465834	+	NM_172493	Diap2	-705	0	0	chrX	129748457	129749037	581	11	0.0081868	0	4.37289
2	180657964	180702101	-	NM_175551	Dido1	2871	1.34804	100	chr2	180698636	180699230	595	15	0.00926676	0	4.26849
2	180668288	180710000	-	NM_177852	Dido1	10770	1.42641	100	chr2	180698636	180699230	595	15	0.00926676	0	4.26849
2	180681059	180702101	-	NM_011805	Dido1	2871	2.82754	100	chr2	180698636	180699230	595	15	0.00926676	0	4.26849
2	180657964	180702101	-	NM_175551	Dido1	1740	1.40695	100	chr2	180699741	180700361	621	14	0.00913612	0	4.27986
2	180668288	180710000	-	NM_177852	Dido1	9639	1.48874	100	chr2	180699741	180700361	621	14	0.00913612	0	4.27986
2	180681059	180702101	-	NM_011805	Dido1	1740	2.9511	100	chr2	180699741	180700361	621	14	0.00913612	0	4.27986
15	100038664	100219474	+	NM_001159361	Dip2b	77227	0.548086	100	chr15	100115891	100116881	991	25	0.0093974	0	4.25793
15	100038664	100219474	+	NM_001159361	Dip2b	71738	0.382167	100	chr15	100110402	100111092	691	19	0.00132382	0	6.02749
15	100038664	100219474	+	NM_001159361	Dip2b	140240	0.528176	100	chr15	100178904	100179858	955	26	0.0010277	0	6.27435
15	100154396	100219474	+	NM_172819	Dip2b	24508	1.46745	100	chr15	100178904	100179858	955	26	0.0010277	0	6.27435
8	125054195	125261152	+	NM_174853	Disc1	163366	0.29088	100	chr8	125217561	125218162	602	12	0.00978061	0	4.21968
8	125054195	125261152	+	NM_174854	Disc1	163366	0.29088	100	chr8	125217561	125218162	602	12	0.00978061	0	4.21968
8	125054195	125261152	+	NM_174853	Disc1	60860	0.311657	100	chr8	125115055	125115699	645	15	0.00757714	0	4.42746
8	125054195	125261152	+	NM_174854	Disc1	60860	0.311657	100	chr8	125115055	125115699	645	15	0.00757714	0	4.42746
8	125054195	125261152	+	NM_174853	Disc1	-3300	0	0	chr8	125050292	125050895	604	17	0.00751618	0	4.43359
8	125054195	125261152	+	NM_174854	Disc1	-3300	0	0	chr8	125050292	125050895	604	17	0.00751618	0	4.43359
8	125054195	125261152	+	NM_174853	Disc1	165198	0.309242	100	chr8	125219393	125220032	640	12	0.00378857	0	5.06447
8	125054195	125261152	+	NM_174854	Disc1	165198	0.309242	100	chr8	125219393	125220032	640	12	0.00378857	0	5.06447
9	50662753	50727985	-	NM_178118	Dixdc1	13743	0.927445	100	chr9	50713638	50714242	605	14	0.00600946	0	4.60856
3	132085292	132180305	+	NM_020265	Dkk2	24597	0.685162	100	chr3	132109889	132110539	651	15	0.00802132	0	4.38564
12	31331562	31351438	-	NM_007861	Dld	8811	3.03869	100	chr12	31342024	31342627	604	17	0.00895322	0	4.29725
7	91090786	92449247	+	NM_011807	Dlg2	1065181	0.0560928	100	chr7	92155967	92156728	762	22	0.00998964	0	4.19573
7	92062394	92449247	+	NM_001243046	Dlg2	93573	0.196974	100	chr7	92155967	92156728	762	22	0.00998964	0	4.19573
7	91090786	92449247	+	NM_011807	Dlg2	1317094	0.0473329	100	chr7	92407880	92408522	643	18	0.00998964	0	4.19574
7	92062394	92449247	+	NM_001243046	Dlg2	345486	0.166213	100	chr7	92407880	92408522	643	18	0.00998964	0	4.19574
7	92234970	92449247	+	NM_001243047	Dlg2	172910	0.300077	100	chr7	92407880	92408522	643	18	0.00998964	0	4.19574
7	91090786	92449247	+	NM_011807	Dlg2	374401	0.0537372	100	chr7	91465187	91465916	730	20	0.00983287	0	4.21151
7	91090786	92449247	+	NM_011807	Dlg2	1328795	0.0511608	100	chr7	92419581	92420275	695	20	0.00940611	0	4.25562
7	92062394	92449247	+	NM_001243046	Dlg2	357187	0.179654	100	chr7	92419581	92420275	695	20	0.00940611	0	4.25562
7	92234970	92449247	+	NM_001243047	Dlg2	184611	0.324345	100	chr7	92419581	92420275	695	20	0.00940611	0	4.25562
7	91090786	92449247	+	NM_011807	Dlg2	401238	0.0491733	100	chr7	91492024	91492691	668	19	0.00926676	0	4.2717
7	91090786	92449247	+	NM_011807	Dlg2	431708	0.0302548	100	chr7	91522494	91522904	411	12	0.00903161	0	4.28911
7	91090786	92449247	+	NM_011807	Dlg2	475836	0.044462	100	chr7	91566622	91567225	604	13	0.00620977	0	4.58207
7	91090786	92449247	+	NM_011807	Dlg2	892746	0.0671347	100	chr7	91983532	91984443	912	24	0.00404114	0	5.00257
7	91090786	92449247	+	NM_011807	Dlg2	450168	0.0462288	100	chr7	91540954	91541581	628	18	0.00395405	0	5.02213
7	91090786	92449247	+	NM_011807	Dlg2	465600	0.0643375	100	chr7	91556386	91557259	874	22	0.00326601	0	5.20459
7	91090786	92449247	+	NM_011807	Dlg2	1112279	0.0279728	100	chr7	92203065	92203444	380	11	0.00290022	0	5.32005
7	92062394	92449247	+	NM_001243046	Dlg2	140671	0.0982283	100	chr7	92203065	92203444	380	11	0.00290022	0	5.32005
7	91090786	92449247	+	NM_011807	Dlg2	260150	0.0681653	100	chr7	91350936	91351861	926	25	0.00228185	0	5.54215
2	119325784	119335667	+	NM_019454	Dll4	7828	8.43788	100	chr2	119333612	119334445	834	19	0.00675846	0	4.51595
4	117674686	117682226	-	NM_023178	Dmap1	903	7.34651	100	chr4	117680770	117681323	554	15	0.0096761	0	4.22709
X	82948870	85205051	+	NM_007868	Dmd	2234320	0.0270368	100	chrX	85183190	85183799	610	17	0.00835228	0	4.35307
X	82948870	85205051	+	NM_007868	Dmd	83889	0.0221613	100	chrX	83032759	83033258	500	14	0.00374503	0	5.07706
13	93674436	93752824	+	NM_028772	Dmgdh	6970	1.10475	100	chr13	93681406	93682271	866	25	0.00269119	0	5.37757
9	54365158	54501627	-	NM_172771	Dmxl2	17627	0.554701	100	chr9	54483244	54484000	757	16	0.000531271	0	7.09333
11	118021723	118129220	-	NM_001167746	Dnahc17	23590	0.431636	100	chr11	118105167	118105630	464	13	0.00835228	0	4.35263
11	118021723	118129220	-	NM_001167746	Dnahc17	36381	0.640012	100	chr11	118092152	118092839	688	13	0.00789068	0	4.39739
11	69420809	69549109	-	NM_001081330	Dnahc2	79939	0.519092	100	chr11	69468505	69469170	666	14	0.0089358	0	4.29886
11	69420809	69549109	-	NM_001081330	Dnahc2	109533	0.483239	100	chr11	69438957	69439576	620	16	0.00890968	0	4.30152
11	69420809	69549109	-	NM_001081330	Dnahc2	104705	0.643019	100	chr11	69443580	69444404	825	23	0.00471176	0	4.82601
11	69420809	69549109	-	NM_001081330	Dnahc2	41591	0.422444	100	chr11	69506977	69507518	542	15	0.00451145	0	4.8675
11	69420809	69549109	-	NM_001081330	Dnahc2	33174	0.807476	100	chr11	69514900	69515935	1036	29	0.00364051	0	5.11441
11	69420809	69549109	-	NM_001081330	Dnahc2	101569	0.477003	100	chr11	69446929	69447540	612	14	0.00243862	0	5.45716
11	69420809	69549109	-	NM_001081330	Dnahc2	118313	0.72174	100	chr11	69429871	69430796	926	26	0.000749005	0	6.60351
6	73017607	73221632	-	NM_001164669	Dnahc6	105676	0.342113	100	chr6	73115259	73115956	698	16	0.00687168	0	4.50547
16	4684070	4707694	+	NM_001135112	Dnaja3	4343	2.56085	100	chr16	4688413	4689017	605	11	0.00890968	0	4.30189
16	4684070	4707694	+	NM_023646	Dnaja3	4343	2.56085	100	chr16	4688413	4689017	605	11	0.00890968	0	4.30189
9	54699559	54716318	+	NM_021422	Dnaja4	8644	3.69928	100	chr9	54708203	54708822	620	10	0.00627074	0	4.57642
7	100503020	100514816	-	NM_153527	Dnajb13	8647	5.62855	100	chr7	100505506	100506169	664	13	0.00173316	0	5.7967
12	4082574	4110613	+	NM_153082	Dnajc27	20020	2.93866	100	chr12	4102594	4103417	824	23	0.00337052	0	5.18308
4	101496648	101642800	+	NM_198412	Dnajc6	137217	0.411897	100	chr4	101633865	101634466	602	17	0.00801261	0	4.38717
4	101507976	101642800	+	NM_001164584	Dnajc6	125889	0.446505	100	chr4	101633865	101634466	602	17	0.00801261	0	4.38717
4	101507976	101642800	+	NM_001164585	Dnajc6	125889	0.446505	100	chr4	101633865	101634466	602	17	0.00801261	0	4.38717
4	101550594	101642800	+	NM_001164583	Dnajc6	83271	0.652879	100	chr4	101633865	101634466	602	17	0.00801261	0	4.38717
11	100582836	100620169	-	NM_019795	Dnajc7	6507	1.99014	100	chr11	100612920	100613662	743	16	0.00670621	0	4.52446
2	26348118	26352111	-	NM_001139503	Dnlz	2593	18.002	100	chr2	26348800	26349518	719	17	0.00973706	0	4.22238
2	26348118	26352111	-	NM_001139504	Dnlz	2593	18.002	100	chr2	26348800	26349518	719	17	0.00973706	0	4.22238
2	26348118	26352111	-	NM_026828	Dnlz	2593	18.002	100	chr2	26348800	26349518	719	17	0.00973706	0	4.22238
19	43846819	43940199	-	NM_028029	Dnmbp	60777	0.651096	100	chr19	43878815	43879422	608	14	0.00600946	0	4.6073
19	43846819	43940199	-	NM_028029	Dnmbp	40505	0.676797	100	chr19	43899063	43899694	632	18	0.00561754	0	4.67355
9	106892825	107231910	-	NM_153413	Dock3	19909	0.154828	100	chr9	107211477	107212001	525	14	0.00673233	0	4.52095
9	106892825	107231910	-	NM_153413	Dock3	17961	0.232979	100	chr9	107213160	107213949	790	22	0.00401501	0	5.00759
14	67751928	67933573	-	NM_177780	Dock5	59653	0.321504	100	chr14	67873337	67873920	584	11	0.00587882	0	4.62527
1	123332138	124045560	-	NM_199021	Dpp10	201238	0.106809	100	chr1	123843561	123844322	762	22	0.0092145	0	4.27554
7	35685500	35754455	-	NM_178704	Dpy19l3	0	0.453913	32.6722	chr7	35754143	35755100	958	27	0.00107996	0	6.24602
4	11265079	11322132	-	NM_001081201	Dpy19l4	7573	1.06741	100	chr4	11313951	11314559	609	18	0.00886613	0	4.30353
4	11265079	11322132	-	NM_001081201	Dpy19l4	-2887	0	0	chr4	11325019	11326029	1011	19	0.000653202	0	6.88737
3	118562178	119432919	+	NM_170778	Dpyd	224642	0.0764865	100	chr3	118786820	118787485	666	19	0.00748134	0	4.43682
10	88322804	88357076	-	NM_027878	Dram1	7245	1.83818	100	chr10	88349202	88349831	630	16	0.00996351	0	4.19694
16	43762242	43822840	+	NM_007877	Drd3	57112	0.965362	100	chr16	43819354	43819938	585	17	0.00507756	0	4.74094
16	43762242	43822840	+	NM_007877	Drd3	7966	0.995066	100	chr16	43770208	43770810	603	16	0.00334439	0	5.18765
5	38319509	38322311	+	NM_013503	Drd5	0	32.0371	78.087	chr5	38319257	38320406	1150	32	0.000740296	0	6.62097
9	45430293	45753714	+	NM_001081270	Dscaml1	101042	0.205923	100	chr9	45531335	45532000	666	18	0.00675846	0	4.51789
9	45430293	45753714	+	NM_001081270	Dscaml1	93989	0.250447	100	chr9	45524282	45525091	810	19	0.00397147	0	5.0149
9	45430293	45753714	+	NM_001081270	Dscaml1	68958	0.213344	100	chr9	45499251	45499940	690	13	0.00341407	0	5.17164
12	3572391	3781399	+	NM_001162465	Dtnb	179921	0.291375	100	chr12	3752312	3752920	609	17	0.00900548	0	4.29228
12	3572391	3781399	+	NR_027869	Dtnb	179921	0.291375	100	chr12	3752312	3752920	609	17	0.00900548	0	4.29228
12	3572391	3781399	+	NR_027870	Dtnb	179921	0.291375	100	chr12	3752312	3752920	609	17	0.00900548	0	4.29228
12	3573041	3781399	+	NM_007886	Dtnb	179271	0.292284	100	chr12	3752312	3752920	609	17	0.00900548	0	4.29228
12	3572391	3781399	+	NM_001162465	Dtnb	100681	0.448306	100	chr12	3673072	3674008	937	22	0.000862227	0	6.4865
12	3572391	3781399	+	NR_027869	Dtnb	100681	0.448306	100	chr12	3673072	3674008	937	22	0.000862227	0	6.4865
12	3572391	3781399	+	NR_027870	Dtnb	100681	0.448306	100	chr12	3673072	3674008	937	22	0.000862227	0	6.4865
12	3573041	3781399	+	NM_007886	Dtnb	100031	0.449705	100	chr12	3673072	3674008	937	22	0.000862227	0	6.4865
10	127190378	127195710	-	NM_030714	Dtx3	-288	0	0	chr10	127195998	127196646	649	13	0.000984158	0	6.30033
14	21733395	21748623	-	NM_001007268	Dusp13	-2493	0	0	chr14	21751116	21751892	777	20	0.00386696	0	5.04135
2	127336159	127338378	+	NM_010090	Dusp2	0	40.3153	90.0402	chr2	127336060	127337053	994	28	0.00195961	0	5.71452
18	75018772	75286967	+	NM_027727	Dym	225386	0.444451	100	chr18	75244158	75245349	1192	34	0.000121931	0	8.93021
6	5725639	6028040	+	NM_001191023	Dync1i1	115636	0.198742	100	chr6	5841275	5841875	601	17	0.00891839	0	4.30103
6	5725639	6028040	+	NM_001191025	Dync1i1	115636	0.198742	100	chr6	5841275	5841875	601	17	0.00891839	0	4.30103
6	5725639	6028040	+	NM_001191026	Dync1i1	115636	0.198742	100	chr6	5841275	5841875	601	17	0.00891839	0	4.30103
6	5725639	6028040	+	NM_001191027	Dync1i1	115636	0.198742	100	chr6	5841275	5841875	601	17	0.00891839	0	4.30103
6	5725639	6028040	+	NM_010063	Dync1i1	115636	0.198742	100	chr6	5841275	5841875	601	17	0.00891839	0	4.30103
6	5725639	6028040	+	NM_001191023	Dync1i1	214731	0.278437	100	chr6	5940370	5941211	842	20	0.00100158	0	6.28775
6	5725639	6028040	+	NM_001191025	Dync1i1	214731	0.278437	100	chr6	5940370	5941211	842	20	0.00100158	0	6.28775
6	5725639	6028040	+	NM_001191026	Dync1i1	214731	0.278437	100	chr6	5940370	5941211	842	20	0.00100158	0	6.28775
6	5725639	6028040	+	NM_001191027	Dync1i1	214731	0.278437	100	chr6	5940370	5941211	842	20	0.00100158	0	6.28775
6	5725639	6028040	+	NM_010063	Dync1i1	214731	0.278437	100	chr6	5940370	5941211	842	20	0.00100158	0	6.28775
2	71211706	71263303	+	NM_001198872	Dync1i2	48921	1.46517	100	chr2	71260627	71261382	756	21	0.00235153	0	5.48096
2	71211706	71263303	+	NM_001198873	Dync1i2	48921	1.46517	100	chr2	71260627	71261382	756	21	0.00235153	0	5.48096
2	71211706	71263303	+	NM_001198874	Dync1i2	48921	1.46517	100	chr2	71260627	71261382	756	21	0.00235153	0	5.48096
2	71211706	71263303	+	NM_001198875	Dync1i2	48921	1.46517	100	chr2	71260627	71261382	756	21	0.00235153	0	5.48096
2	71211706	71263303	+	NM_001198876	Dync1i2	48921	1.46517	100	chr2	71260627	71261382	756	21	0.00235153	0	5.48096
2	71211946	71263303	+	NM_001198877	Dync1i2	48681	1.47202	100	chr2	71260627	71261382	756	21	0.00235153	0	5.48096
2	71211946	71263303	+	NM_001198878	Dync1i2	48681	1.47202	100	chr2	71260627	71261382	756	21	0.00235153	0	5.48096
2	71211946	71263303	+	NM_010064	Dync1i2	48681	1.47202	100	chr2	71260627	71261382	756	21	0.00235153	0	5.48096
19	20492715	20556411	+	NR_015502	E030003E18Rik	47854	1.16332	100	chr19	20540569	20541309	741	20	0.00857872	0	4.33326
5	111734284	111761729	-	NR_045832	E130006D01Rik	26846	2.18611	74.6269	chr5	111734080	111734883	804	14	0.00249959	0	5.43386
5	111734284	111761729	-	NR_045833	E130006D01Rik	26846	2.18611	74.6269	chr5	111734080	111734883	804	14	0.00249959	0	5.43386
5	111734284	111761729	-	NR_045834	E130006D01Rik	26846	2.18611	74.6269	chr5	111734080	111734883	804	14	0.00249959	0	5.43386
2	150667494	150668933	+	NR_040331	E130215H24Rik	388	51.3194	100	chr2	150667882	150668620	739	20	0.00432855	0	4.92931
13	29906575	29986064	-	NM_010093	E2f3	57773	0.929677	100	chr13	29927553	29928291	739	14	0.00228185	0	5.54801
6	40407498	40436134	-	NM_175528	E330009J07Rik	7383	3.39072	100	chr6	40427781	40428751	971	27	0.00156769	0	5.90739
19	60144675	60162592	+	NR_026942	E330013P04Rik	3569	6.54649	100	chr19	60148244	60149416	1173	33	0.000113222	0	9.18165
14	67233292	67429768	+	NM_010095	Ebf2	169443	0.368491	100	chr14	67402735	67403458	724	19	0.00202928	0	5.68921
2	130295939	130370482	+	NM_001110513	Ebf4	35974	0.51379	100	chr2	130331913	130332295	383	11	0.00978061	0	4.21983
4	137862237	137965230	+	NM_199307	Ece1	28058	0.674797	100	chr4	137890295	137890989	695	20	0.00671492	0	4.52328
17	24426683	24439317	+	NM_010023	Eci1	7488	4.63791	100	chr17	24434171	24434756	586	17	0.0093974	0	4.25783
3	95734148	95739570	-	NM_001252653	Ecm1	2577	13.7931	100	chr3	95736246	95736993	748	16	0.00364051	0	5.10754
3	95734148	95739570	-	NM_007899	Ecm1	2577	13.7931	100	chr3	95736246	95736993	748	16	0.00364051	0	5.10754
10	18129022	18210891	-	NM_001195036	Ect2l	44878	0.724319	100	chr10	18165421	18166013	593	17	0.00789939	0	4.39656
10	18129022	18210891	-	NM_001195036	Ect2l	40280	1.18481	100	chr10	18169642	18170611	970	26	0.00231669	0	5.52191
13	88821472	89323226	+	NM_001037987	Edil3	416219	0.140905	100	chr13	89237691	89238397	707	20	0.00859614	0	4.33198
13	88821472	89323226	+	NM_010103	Edil3	416219	0.140905	100	chr13	89237691	89238397	707	20	0.00859614	0	4.33198
13	88821472	89323226	+	NM_001037987	Edil3	17724	0.12536	100	chr13	88839196	88839824	629	18	0.00187251	0	5.74404
13	88821472	89323226	+	NM_010103	Edil3	17724	0.12536	100	chr13	88839196	88839824	629	18	0.00187251	0	5.74404
9	78478454	78481725	-	NM_010106	Eef1a1	1496	17.3289	100	chr9	78479663	78480229	567	16	0.00981545	0	4.21364
12	99717531	99883443	-	NM_030172	Efcab11	138225	0.361033	100	chr12	99744620	99745218	599	17	0.00906644	0	4.28558
6	115810729	115838413	-	NM_001110506	Efcab12	27386	1.08001	48.3037	chr6	115810409	115811027	619	15	0.00153285	0	5.92166
14	57916280	57999263	-	NM_028643	Efha1	70560	0.713391	100	chr14	57928112	57928703	592	15	0.00877903	0	4.31021
8	40308051	40386305	+	NM_030110	Efha2	56488	0.734777	100	chr8	40364539	40365113	575	16	0.00620106	0	4.58628
17	62602957	62881318	-	NM_010109	Efna5	208706	0.242849	100	chr17	62671937	62672612	676	19	0.00182897	0	5.76796
17	62602957	62881318	-	NM_207654	Efna5	208706	0.242849	100	chr17	62671937	62672612	676	19	0.00182897	0	5.76796
11	102838472	102880976	-	NM_001109995	Eftud2	7574	2.03035	100	chr11	102872540	102873402	863	20	0.00134124	0	6.01815
11	102838472	102880976	-	NM_011431	Eftud2	7574	2.03035	100	chr11	102872540	102873402	863	20	0.00134124	0	6.01815
4	117019408	117086853	+	NM_001111277	Eif2b3	36831	0.837707	100	chr4	117056239	117056803	565	16	0.00676717	0	4.51548
4	117019408	117073261	+	NM_175135	Eif2b3	36831	1.04913	100	chr4	117056239	117056803	565	16	0.00676717	0	4.51548
4	117019408	117086853	+	NM_001111277	Eif2b3	30571	1.14758	100	chr4	117049979	117050752	774	22	0.00650589	0	4.54466
4	117019408	117073261	+	NM_175135	Eif2b3	30571	1.43722	100	chr4	117049979	117050752	774	22	0.00650589	0	4.54466
4	126340678	126429543	-	NM_153402	Eif2c3	71391	0.674049	100	chr4	126357554	126358152	599	13	0.00832615	0	4.3589
4	126340678	126429543	-	NM_153402	Eif2c3	69111	1.03077	100	chr4	126359517	126360432	916	25	0.00220347	0	5.60334
X	94188709	94212652	-	NM_012010	Eif2s3x	6708	3.32025	100	chrX	94205150	94205944	795	21	0.00123673	0	6.08624
3	138526191	138557600	+	NM_007917	Eif4e	13327	3.05954	100	chr3	138539518	138540478	961	22	0.000592237	0	7.01978
10	61432497	61452670	-	NM_010124	Eif4ebp2	-4712	0	0	chr10	61457382	61458294	913	25	0.00133253	0	6.0231
8	4284782	4325101	-	NM_010485	Elavl1	34611	1.67163	100	chr8	4289817	4290490	674	17	0.0028828	0	5.32333
13	20090507	20608354	+	NM_080288	Elmo1	366670	0.0890223	100	chr13	20457177	20457637	461	12	0.00349245	0	5.1487
9	53911460	53975302	-	NM_177769	Elmod1	6336	1.70888	100	chr9	53967876	53968966	1091	23	0.00107996	0.2	6.2429
4	139352593	139378731	+	NM_001039200	Emc1	7729	2.28777	100	chr4	139360322	139360919	598	17	0.00927547	0	4.26836
4	139352593	139378731	+	NM_146157	Emc1	7729	2.28777	100	chr4	139360322	139360919	598	17	0.00927547	0	4.26836
12	98786604	98901485	-	NM_001081191	Eml5	35560	0.548389	100	chr12	98865296	98865925	630	15	0.000479015	0	7.14411
16	10281749	10313969	-	NM_007929	Emp2	25551	1.85904	100	chr16	10287820	10288418	599	17	0.00862227	0	4.32999
16	10281749	10313969	-	NM_007929	Emp2	24151	2.70941	100	chr16	10288946	10289818	873	25	0.00719393	0	4.47699
2	32646595	32682670	+	NM_001146348	Eng	33092	3.25147	100	chr2	32679687	32680859	1173	23	0.000705458	0	6.7062
2	32646595	32682670	+	NM_001146350	Eng	33092	3.25147	100	chr2	32679687	32680859	1173	23	0.000705458	0	6.7062
2	32646595	32682670	+	NM_007932	Eng	33092	3.25147	100	chr2	32679687	32680859	1173	23	0.000705458	0	6.7062
4	150237197	150248874	+	NM_023119	Eno1	6116	6.67923	100	chr4	150243313	150244092	780	22	0.00384083	0	5.0536
19	40659794	40741603	+	NM_009848	Entpd1	63664	0.458379	100	chr19	40723458	40723832	375	11	0.00802132	0	4.38631
19	40659794	40741603	+	NM_009848	Entpd1	62519	0.832417	100	chr19	40722313	40722993	681	19	0.00495563	0	4.76726
9	120539818	120568327	+	NM_178676	Entpd3	26221	2.06945	100	chr9	120566039	120566628	590	16	0.00944966	0	4.24745
4	131923427	132075314	-	NM_001128607	Epb4.1	118243	0.386469	100	chr4	131956485	131957071	587	11	0.00466822	0	4.84692
4	131923429	132049079	-	NM_001128606	Epb4.1	92008	0.467167	100	chr4	131956485	131957071	587	11	0.00466822	0	4.84692
4	131923429	132072098	-	NM_183428	Epb4.1	115027	0.394834	100	chr4	131956485	131957071	587	11	0.00466822	0	4.84692
18	33796327	34007207	-	NM_013512	Epb4.1l4a	105467	0.398803	100	chr18	33900900	33901740	841	24	0.00276958	0	5.35645
14	70602184	70627066	-	NM_001252662	Epb4.9	4826	2.49166	100	chr14	70621621	70622240	620	17	0.00449403	0	4.87182
14	70602184	70627066	-	NM_001252663	Epb4.9	4826	2.49166	100	chr14	70621621	70622240	620	17	0.00449403	0	4.87182
14	70602184	70636049	-	NM_001252664	Epb4.9	13809	1.83074	100	chr14	70621621	70622240	620	17	0.00449403	0	4.87182
14	70602184	70629048	-	NM_001252665	Epb4.9	6808	2.30784	100	chr14	70621621	70622240	620	17	0.00449403	0	4.87182
14	70602184	70618570	-	NM_001252666	Epb4.9	-3051	0	0	chr14	70621621	70622240	620	17	0.00449403	0	4.87182
14	70602184	70630155	-	NM_013514	Epb4.9	7915	2.2165	100	chr14	70621621	70622240	620	17	0.00449403	0	4.87182
18	6435951	6516088	-	NM_007935	Epc1	65754	0.870998	100	chr18	6449637	6450334	698	20	0.00863098	0	4.32688
18	6436760	6490857	-	NM_027497	Epc1	40523	1.29025	100	chr18	6449637	6450334	698	20	0.00863098	0	4.32688
9	101922128	102354694	-	NM_001168296	Ephb1	103836	0.144717	100	chr9	102250233	102250858	626	18	0.00937998	0	4.26191
9	101922128	102354694	-	NM_173447	Ephb1	103836	0.144717	100	chr9	102250233	102250858	626	18	0.00937998	0	4.26191
9	101922128	102354694	-	NM_001168296	Ephb1	102627	0.190722	100	chr9	102251243	102252067	825	23	0.000670621	0	6.79585
9	101922128	102354694	-	NM_173447	Ephb1	102627	0.190722	100	chr9	102251243	102252067	825	23	0.000670621	0	6.79585
4	136653610	136835936	-	NM_010142	Ephb2	165048	0.327982	100	chr4	136670291	136670888	598	12	0.00803003	0	4.38518
4	136653610	136835936	-	NM_010142	Ephb2	122163	0.245164	100	chr4	136713327	136713773	447	13	0.00647976	0	4.54711
1	180989556	181017496	-	NM_010145	Ephx1	-1801	0	0	chr1	181019297	181020192	896	23	0.0079081	0	4.39595
11	61517249	61579688	-	NM_001252188	Epn2	48464	0.967329	100	chr11	61530621	61531224	604	11	0.00472918	0	4.81771
11	61517249	61579688	-	NM_001252189	Epn2	48464	0.967329	100	chr11	61530621	61531224	604	11	0.00472918	0	4.81771
11	61517249	61579688	-	NM_010148	Epn2	48464	0.967329	100	chr11	61530621	61531224	604	11	0.00472918	0	4.81771
1	68039966	69108060	-	NM_010154	Erbb4	621817	0.0637584	100	chr1	68485563	68486243	681	18	0.00242991	0	5.46198
6	119570796	119848151	-	NM_053204	Erc1	219774	0.2239	100	chr6	119627757	119628377	621	18	0.0093016	0	4.26759
6	119570796	119848151	-	NM_053204	Erc1	260549	0.303581	100	chr6	119586761	119587602	842	23	0.00309182	0	5.24799
14	27622442	28478538	+	NM_177814	Erc2	53643	0.0930969	100	chr14	27676085	27676881	797	21	0.00113222	0	6.20552
18	32240331	32270148	+	NM_133658	Ercc3	22005	2.57898	100	chr18	32262336	32263104	769	20	0.00339665	0	5.17329
17	26561512	26656934	+	NM_026170	Ergic1	63859	0.996615	100	chr17	26625371	26626321	951	27	0.0013935	0	5.9964
6	148179318	148212375	-	NM_026168	Ergic2	25721	2.56216	100	chr6	148185808	148186654	847	13	0.00397147	0	5.01747
6	148183983	148212375	-	NM_026355	Ergic2	25721	2.98313	100	chr6	148185808	148186654	847	13	0.00397147	0	5.01747
2	20289913	20810536	+	NM_001081006	Etl4	482335	0.138488	100	chr2	20772248	20772968	721	21	0.00608784	0	4.59896
2	20510047	20810536	+	NM_029895	Etl4	262201	0.239941	100	chr2	20772248	20772968	721	21	0.00608784	0	4.59896
2	20510047	20810536	+	NM_178059	Etl4	262201	0.239941	100	chr2	20772248	20772968	721	21	0.00608784	0	4.59896
2	20519513	20810536	+	NM_001177630	Etl4	252735	0.247746	100	chr2	20772248	20772968	721	21	0.00608784	0	4.59896
2	20519513	20810536	+	NM_001177631	Etl4	252735	0.247746	100	chr2	20772248	20772968	721	21	0.00608784	0	4.59896
2	20289913	20810536	+	NM_001081006	Etl4	285085	0.143674	100	chr2	20574998	20575745	748	20	0.00424146	0	4.95265
2	20510047	20810536	+	NM_029895	Etl4	64951	0.248927	100	chr2	20574998	20575745	748	20	0.00424146	0	4.95265
2	20510047	20810536	+	NM_178059	Etl4	64951	0.248927	100	chr2	20574998	20575745	748	20	0.00424146	0	4.95265
2	20519513	20810536	+	NM_001177630	Etl4	55485	0.257023	100	chr2	20574998	20575745	748	20	0.00424146	0	4.95265
2	20519513	20810536	+	NM_001177631	Etl4	55485	0.257023	100	chr2	20574998	20575745	748	20	0.00424146	0	4.95265
11	101769742	101785311	-	NM_008815	Etv4	3339	2.30572	100	chr11	101781614	101781972	359	10	0.00485982	0	4.77496
11	101769742	101785311	-	NM_008815	Etv4	6572	7.14194	100	chr11	101777628	101778739	1112	31	0.000479015	0	7.13468
5	107744795	107875108	-	NM_007964	Evi5	96140	0.659944	100	chr5	107778109	107778968	860	23	0.00441564	0	4.89708
12	108554720	108688516	+	NM_001163394	Evl	101763	0.460399	100	chr12	108656483	108657098	616	18	0.00660169	0	4.53494
12	108554720	108688516	+	NM_007965	Evl	101763	0.460399	100	chr12	108656483	108657098	616	18	0.00660169	0	4.53494
12	108605766	108688516	+	NM_001163395	Evl	50717	0.744402	100	chr12	108656483	108657098	616	18	0.00660169	0	4.53494
12	108635753	108688516	+	NM_001163396	Evl	20730	1.16746	100	chr12	108656483	108657098	616	18	0.00660169	0	4.53494
2	119519404	119547628	-	NM_172857	Exd1	22385	3.65988	100	chr2	119524211	119525243	1033	26	0.000174187	0	8.19534
13	30813918	30974048	-	NM_025588	Exoc2	7662	0.362828	100	chr13	30965806	30966386	581	12	0.00643622	0	4.55438
19	37550418	37683250	+	NM_175353	Exoc6	71187	0.451695	100	chr19	37621605	37622204	600	14	0.00964997	0	4.23077
19	41922980	41933315	-	NM_001164561	Exosc1	3324	11.5615	100	chr19	41928797	41929991	1195	26	0.00131511	0	6.03398
19	41922980	41933315	-	NM_025644	Exosc1	3324	11.5615	100	chr19	41928797	41929991	1195	26	0.00131511	0	6.03398
4	132639046	132724764	+	NM_210071	Eya3	59753	0.738459	100	chr4	132698799	132699431	633	18	0.00816067	0	4.37547
4	132639046	132724764	+	NM_211357	Eya3	59753	0.738459	100	chr4	132698799	132699431	633	18	0.00816067	0	4.37547
4	132639056	132724764	+	NM_010166	Eya3	59743	0.738546	100	chr4	132698799	132699431	633	18	0.00816067	0	4.37547
1	171437561	171464594	+	NM_172647	F11r	21258	2.18984	100	chr1	171458819	171459410	592	17	0.00987641	0	4.20454
1	139501707	139523757	+	NM_031164	F13b	7054	2.80713	100	chr1	139508761	139509379	619	13	0.00978061	0	4.2195
10	127195249	127202644	+	NR_045715	F420014N23Rik	749	8.77501	100	chr10	127195998	127196646	649	13	0.000984158	0	6.30033
10	127195249	127202644	+	NR_045716	F420014N23Rik	749	8.77501	100	chr10	127195998	127196646	649	13	0.000984158	0	6.30033
13	54621784	54664064	+	NM_178397	Faf2	6846	1.92758	100	chr13	54628630	54629444	815	23	0.00127157	0	6.06672
10	80583649	80590342	-	NM_145421	Fam108a	3651	11.1592	100	chr10	80585945	80586691	747	21	0.00380599	0	5.05959
11	95337018	95381873	+	NM_172543	Fam117a	31686	1.9975	100	chr11	95368704	95369599	896	25	0.0073507	0	4.45769
X	53273433	53301502	+	NM_028671	Fam122c	3909	2.1767	100	chrX	53277342	53277952	611	17	0.00739425	0	4.45344
2	32876134	32925254	+	NM_146119	Fam129b	40025	1.20722	100	chr2	32916159	32916751	593	14	0.00620977	0	4.58278
11	101096322	101119844	-	NM_028933	Fam134c	4800	3.15011	100	chr11	101114304	101115044	741	21	0.00747263	0	4.44094
11	101096516	101119825	-	NM_026501	Fam134c	4781	3.17889	100	chr11	101114304	101115044	741	21	0.00747263	0	4.44094
8	9206010	9771024	-	NM_173446	Fam155a	583	0.104068	100	chr8	9769854	9770441	588	17	0.00904032	0	4.28695
16	36043844	36071516	-	NM_027342	Fam162a	7029	2.25129	100	chr16	36063865	36064487	623	18	0.00496433	0	4.76194
7	100706702	100841631	+	NM_178764	Fam168a	77522	0.434299	100	chr7	100784224	100784809	586	15	0.00952804	0	4.23559
7	68273839	68363093	+	NM_001013811	Fam169b	26812	0.682315	100	chr7	68300651	68301259	609	13	0.00830002	0	4.36298
11	102436981	102447664	-	NM_199200	Fam171a2	5024	5.63459	100	chr11	102442039	102442640	602	14	0.00822164	0	4.3693
11	102436981	102447664	-	NM_199200	Fam171a2	6724	7.00112	100	chr11	102440193	102440940	748	21	0.00094932	0	6.365
10	53633145	53750910	-	NM_001081428	Fam184a	76225	0.630063	100	chr10	53673944	53674685	742	19	0.00699362	0	4.49694
6	61180325	62382864	+	NM_001164316	Fam190a	95531	0.0513081	100	chr6	61275856	61276472	617	17	0.00616623	0	4.59268
6	61180325	62382864	+	NM_183310	Fam190a	95531	0.0513081	100	chr6	61275856	61276472	617	17	0.00616623	0	4.59268
6	96113154	96657199	+	NM_182808	Fam19a1	66223	0.166898	100	chr6	96179377	96180284	908	24	0.00495563	0	4.76396
2	172472554	172474317	+	NM_029608	Fam209	2037	0	0	chr2	172474591	172475182	592	13	0.00633171	0	4.56605
1	156678571	156718911	-	NM_145413	Fam20b	-1530	0	0	chr1	156720441	156721041	601	17	0.0095803	0	4.23314
1	156678571	156718911	-	NM_145413	Fam20b	39217	1.64101	100	chr1	156679033	156679694	662	15	0.00337052	0	5.18387
5	114568251	114613219	+	NM_001004180	Fam222a	-2403	0	0	chr5	114565244	114565848	605	11	0.00506014	0	4.74464
11	78094673	78157340	+	NM_145430	Fam222b	59065	1.57816	100	chr11	78153738	78154726	989	26	0.00308311	0	5.25959
15	79609576	79658957	-	NM_029407	Fam227a	3725	1.8853	100	chr15	79654302	79655232	931	25	0.00094932	0	6.36417
12	4746216	4769268	-	NM_175431	Fam228b	7051	2.88899	100	chr12	4761552	4762217	666	19	0.0096761	0	4.22632
10	34038784	34044314	-	NM_001081165	Fam26d	3792	11.0287	100	chr10	34039913	34040522	610	12	0.00572205	0	4.65577
18	34758906	34773761	+	NM_175104	Fam53c	9109	3.99165	100	chr18	34768015	34768607	593	13	0.00926676	0	4.27228
11	78750506	78751730	-	NM_197989	Fam58b	-4683	0	0	chr11	78756413	78757024	612	13	0.004285	0	4.93587
2	26628457	26636498	+	NM_019833	Fam69b	3935	7.49813	100	chr2	26632392	26632994	603	15	0.00944966	0	4.2457
2	30364233	30385520	+	NM_001242407	Fam73b	14278	2.87956	100	chr2	30378511	30379123	613	17	0.00107996	0	6.24673
2	30364335	30385520	+	NM_175392	Fam73b	14176	2.89342	100	chr2	30378511	30379123	613	17	0.00107996	0	6.24673
4	132899213	132922552	-	NM_001163792	Fam76a	-1853	0	0	chr4	132924405	132925454	1050	28	0.00779488	0	4.40542
4	132899213	132922552	-	NM_145553	Fam76a	-1853	0	0	chr4	132924405	132925454	1050	28	0.00779488	0	4.40542
4	132899213	132922552	-	NM_001163792	Fam76a	1815	3.81748	100	chr4	132919847	132920737	891	24	0.000400631	0	7.34793
4	132899213	132922552	-	NM_145553	Fam76a	1815	3.81748	100	chr4	132919847	132920737	891	24	0.000400631	0	7.34793
1	167001417	167091303	+	NM_001160261	Fam78b	19804	0.947857	100	chr1	167021221	167022072	852	24	0.00314408	0	5.23844
1	167001417	167091303	+	NM_001160262	Fam78b	19804	0.947857	100	chr1	167021221	167022072	852	24	0.00314408	0	5.23844
1	167001417	167091303	+	NM_175461	Fam78b	19804	0.947857	100	chr1	167021221	167022072	852	24	0.00314408	0	5.23844
8	104639839	104641729	-	NM_026753	Fam96b	-49	0	0	chr8	104641778	104642391	614	17	0.00964997	0	4.23103
8	123268244	123318577	-	NM_016925	Fanca	41460	1.18012	100	chr8	123276524	123277117	594	17	0.00991125	0	4.20247
13	36117411	36537594	+	NM_001039189	Fars2	60101	0.154456	100	chr13	36177512	36178160	649	18	0.00733328	0	4.46038
13	36117411	36537594	+	NM_024274	Fars2	60101	0.154456	100	chr13	36177512	36178160	649	18	0.00733328	0	4.46038
13	36117411	36537594	+	NM_001039189	Fars2	376745	0.176113	100	chr13	36494156	36494895	740	18	0.00299602	0	5.28557
13	36117411	36537594	+	NM_024274	Fars2	376745	0.176113	100	chr13	36494156	36494895	740	18	0.00299602	0	5.28557
8	44950208	45052258	+	NM_001081286	Fat1	57671	0.557564	100	chr8	45007879	45008447	569	16	0.00842195	0	4.34578
15	85206008	85286295	+	NM_010180	Fbln1	72819	0.898017	100	chr15	85278827	85279547	721	20	0.00368406	0	5.094
15	85206008	85286295	+	NM_010180	Fbln1	10379	0.976485	100	chr15	85216387	85217170	784	20	0.00272603	0	5.36171
18	58008623	58209927	-	NM_010181	Fbn2	170226	0.371575	100	chr18	58038954	58039701	748	21	0.006053	0	4.60128
5	110361752	110448504	-	NM_001142642	Fbrsl1	22969	0.71352	100	chr5	110424917	110425535	619	13	0.00173316	0	5.79437
5	117976770	118010192	+	NM_145564	Fbxo21	24636	1.16387	100	chr5	118001406	118001794	389	11	0.00982416	0	4.21272
8	13907806	13940522	+	NM_025785	Fbxo25	25043	2.09677	100	chr8	13932849	13933534	686	18	0.00401501	0	5.01117
14	47472561	47531963	+	NM_001146085	Fbxo34	39832	1.03193	100	chr14	47512393	47513005	613	12	0.00425888	0	4.93916
14	47472561	47531963	+	NM_001146086	Fbxo34	39832	1.03193	100	chr14	47512393	47513005	613	12	0.00425888	0	4.93916
14	47472561	47531963	+	NM_030236	Fbxo34	39832	1.03193	100	chr14	47512393	47513005	613	12	0.00425888	0	4.93916
14	47472561	47531963	+	NR_027414	Fbxo34	39832	1.03193	100	chr14	47512393	47513005	613	12	0.00425888	0	4.93916
14	47472561	47531963	+	NM_001146085	Fbxo34	6746	1.09254	100	chr14	47479307	47479955	649	17	0.00280441	0	5.34613
14	47472561	47531963	+	NM_001146086	Fbxo34	6746	1.09254	100	chr14	47479307	47479955	649	17	0.00280441	0	5.34613
14	47472561	47531963	+	NM_030236	Fbxo34	6746	1.09254	100	chr14	47479307	47479955	649	17	0.00280441	0	5.34613
14	47472561	47531963	+	NR_027414	Fbxo34	6746	1.09254	100	chr14	47479307	47479955	649	17	0.00280441	0	5.34613
14	47472561	47531963	+	NM_001146085	Fbxo34	-4137	0	0	chr14	47467436	47468424	989	27	0.000461596	0	7.19106
14	47472561	47531963	+	NM_001146086	Fbxo34	-4137	0	0	chr14	47467436	47468424	989	27	0.000461596	0	7.19106
14	47472561	47531963	+	NM_030236	Fbxo34	-4137	0	0	chr14	47467436	47468424	989	27	0.000461596	0	7.19106
14	47472561	47531963	+	NR_027414	Fbxo34	-4137	0	0	chr14	47467436	47468424	989	27	0.000461596	0	7.19106
10	86021929	86048329	+	NM_153195	Fbxo7	7694	3.39002	100	chr10	86029623	86030517	895	25	0.00968481	0	4.22536
3	87435782	87500679	+	NM_001113238	Fcrl5	33138	0.799716	100	chr3	87468920	87469438	519	13	0.00309182	0	5.24684
17	63896018	64139497	+	NM_001037997	Fert2	118082	0.25423	100	chr17	64014100	64014718	619	17	0.00984158	0	4.20905
17	63937972	64139497	+	NM_008000	Fert2	76128	0.307156	100	chr17	64014100	64014718	619	17	0.00984158	0	4.20905
7	30860568	30861471	-	NM_194057	Ffar1	0	47.8982	53.99	chr7	30861039	30861840	802	16	0.00944095	0	4.25059
7	30854330	30856179	-	NM_001033316	Ffar3	-4860	0	0	chr7	30861039	30861840	802	16	0.00944095	0	4.25059
18	38838673	38918700	-	NM_010197	Fgf1	61906	0.872195	100	chr18	38856097	38856794	698	20	0.00116705	0	6.13936
16	28160098	28753203	-	NM_010199	Fgf12	468340	0.107232	100	chr16	28284228	28284863	636	18	0.00404985	0	5.00052
16	28160120	28445228	-	NM_183064	Fgf12	160365	0.223073	100	chr16	28284228	28284863	636	18	0.00404985	0	5.00052
10	79755119	79756962	+	NM_023304	Fgf22	2502	0	0	chr10	79757621	79758206	586	15	0.00755101	0	4.43201
19	45736798	45742885	-	NM_001166361	Fgf8	3659	15.933	100	chr19	45738257	45739226	970	27	0.0013935	0	6.00041
19	45736798	45742885	-	NM_001166362	Fgf8	3659	15.933	100	chr19	45738257	45739226	970	27	0.0013935	0	6.00041
19	45736798	45742885	-	NM_001166363	Fgf8	3659	15.933	100	chr19	45738257	45739226	970	27	0.0013935	0	6.00041
19	45736798	45742885	-	NM_010205	Fgf8	3659	15.933	100	chr19	45738257	45739226	970	27	0.0013935	0	6.00041
7	130162451	130266809	-	NM_010207	Fgfr2	99762	0.576855	100	chr7	130166446	130167047	602	17	0.00647976	0	4.54736
7	130162451	130266809	-	NM_201601	Fgfr2	99762	0.576855	100	chr7	130166446	130167047	602	17	0.00647976	0	4.54736
7	130162451	130266809	-	NM_010207	Fgfr2	66974	0.4657	100	chr7	130199350	130199835	486	11	0.00600946	0	4.60865
7	130162451	130266809	-	NM_201601	Fgfr2	66974	0.4657	100	chr7	130199350	130199835	486	11	0.00600946	0	4.60865
4	141890851	142011638	-	NM_177868	Fhad1	3451	0.530682	100	chr4	142007547	142008187	641	13	0.00792552	0	4.39223
4	141890851	142011638	-	NM_177868	Fhad1	99631	0.855217	100	chr4	141910975	141912007	1033	24	0.00126286	0	6.07053
4	141890851	142011638	-	NM_177868	Fhad1	53895	1.24102	100	chr4	141956245	141957743	1499	42	0.000182897	0	8.14534
14	9550094	11162033	-	NM_010210	Fhit	582784	0.0429917	100	chr14	10578557	10579249	693	13	0.00131511	0	6.04023
18	24709445	25133502	+	NM_175276	Fhod3	238139	0.146678	100	chr18	24947584	24948205	622	16	0.00978061	0	4.21862
18	24709445	25133502	+	NM_175276	Fhod3	314201	0.121917	100	chr18	25023646	25024162	517	15	0.00814325	0	4.37712
18	24709445	25133502	+	NM_175276	Fhod3	369611	0.101637	100	chr18	25079056	25079486	431	12	0.00702845	0	4.49157
4	62300342	62360549	-	NM_001045528	Fkbp15	12181	1.30547	100	chr4	62347583	62348368	786	22	0.00222089	0	5.58755
19	6977739	6980462	-	NM_001166368	Fkbp2	-1173	0	0	chr19	6981635	6982641	1007	25	0.00668008	0	4.52814
19	6977739	6980441	-	NM_008020	Fkbp2	-1194	0	0	chr19	6981635	6982641	1007	25	0.00668008	0	4.52814
1	174501825	174822730	+	NM_019445	Fmn2	55396	0.269861	100	chr1	174557221	174558086	866	24	0.00318763	0	5.22429
11	103171138	103198901	+	NM_001077698	Fmnl1	3207	4.58147	100	chr11	103174345	103175616	1272	36	0.00351858	0.166667	5.14091
11	103171138	103198901	+	NM_019679	Fmnl1	3207	4.58147	100	chr11	103174345	103175616	1272	36	0.00351858	0.166667	5.14091
2	52857868	53134203	+	NM_172409	Fmnl2	203665	0.213508	100	chr2	53061533	53062122	590	17	0.00603559	0	4.60235
3	27416162	27710440	-	NM_173182	Fndc3b	51567	0.186558	100	chr3	27658325	27658873	549	15	0.00811712	0	4.381
3	108853678	108890009	-	NM_001165965	Fndc7	18720	2.37807	100	chr3	108870426	108871289	864	25	0.000339665	0	7.47728
3	108853678	108890009	-	NM_177091	Fndc7	18720	2.37807	100	chr3	108870426	108871289	864	25	0.000339665	0	7.47728
11	54438179	54518242	+	NM_173753	Fnip1	62075	1.05166	100	chr11	54500254	54501095	842	24	0.00227314	0	5.57101
4	114906280	114908899	-	NM_008593	Foxd2	-2742	0	0	chr4	114911641	114912352	712	16	0.00472047	0	4.82282
6	98925342	99435346	-	NM_053202	Foxp1	49827	0.125881	100	chr6	99384878	99385519	642	11	0.00350116	0	5.14667
15	77940522	77956723	-	NM_001017983	Foxred2	4881	3.51191	100	chr15	77951274	77951842	569	16	0.00322246	0	5.21417
15	77940522	77956723	-	NM_001168260	Foxred2	4881	3.51191	100	chr15	77951274	77951842	569	16	0.00322246	0	5.21417
2	32682609	32694176	-	NM_010236	Fpgs	5310	5.11757	100	chr2	32688275	32688866	592	16	0.00404114	0	5.00316
3	53513938	53657356	-	NM_172862	Frem2	79248	0.410685	100	chr3	53577520	53578108	589	14	0.00746392	0	4.44277
3	53513938	53657356	-	NM_172862	Frem2	104024	0.579421	100	chr3	53552502	53553332	831	23	0.00356213	0	5.13068
2	4152863	4614044	+	NM_172475	Frmd4a	422983	0.122294	100	chr2	4575846	4576409	564	15	0.00979803	0	4.21675
2	4400976	4614044	+	NM_001177843	Frmd4a	174870	0.264703	100	chr2	4575846	4576409	564	15	0.00979803	0	4.21675
2	4559754	4614044	+	NM_001177844	Frmd4a	16092	1.03885	100	chr2	4575846	4576409	564	15	0.00979803	0	4.21675
6	97286867	97617658	-	NM_145148	Frmd4b	88830	0.187127	100	chr6	97528210	97528828	619	18	0.0086571	0	4.32322
X	50892645	50942711	-	NM_001190332	Frmd7	36995	1.18841	100	chrX	50905122	50905716	595	17	0.00889226	0	4.30224
3	116859567	116903751	+	NM_001113478	Frrs1	53	1.37377	100	chr3	116859620	116860226	607	13	0.00835228	0	4.35378
3	116861680	116903751	+	NM_009146	Frrs1	-1454	0	0	chr3	116859620	116860226	607	13	0.00835228	0	4.35378
10	79777274	79782631	+	NM_031380	Fstl3	2194	11.4222	100	chr10	79779468	79780079	612	17	0.0048424	0	4.78014
11	52764706	53187348	+	NM_177059	Fstl4	201014	0.136758	100	chr11	52965720	52966297	578	11	0.00789939	0	4.39615
11	52764706	53187348	+	NM_177059	Fstl4	174825	0.140544	100	chr11	52939531	52940124	594	17	0.007072	0	4.48777
11	52764706	53187348	+	NM_177059	Fstl4	354612	0.225959	100	chr11	53119318	53120272	955	25	0.000557399	0	7.06336
17	29660601	29703360	+	NM_028791	Ftsjd2	0	0.647802	73.8667	chr17	29660503	29660877	375	11	0.00431984	0	4.93155
9	45370185	45396160	+	NM_022004	Fxyd6	1409	2.28288	100	chr9	45371594	45372186	593	11	0.00702845	0	4.49148
15	39006280	39038191	+	NM_001162494	Fzd6	21927	3.37177	100	chr15	39028207	39029282	1076	28	0.000339665	0	7.46963
15	39006333	39038191	+	NM_008056	Fzd6	21874	3.37738	100	chr15	39028207	39029282	1076	28	0.000339665	0	7.46963
X	72432676	72656247	-	NM_008067	Gabra3	46790	0.153418	100	chrX	72609115	72609457	343	10	0.0053998	0	4.70086
X	72432676	72656247	-	NM_008067	Gabra3	29639	0.337699	100	chrX	72625854	72626608	755	21	0.00328343	0	5.20038
5	71700016	72137245	+	NM_008069	Gabrb1	25163	0.178853	100	chr5	71725179	71725960	782	22	0.00573947	0	4.65348
5	70751047	70842618	-	NM_010252	Gabrg1	6759	0.72402	100	chr5	70835197	70835859	663	17	0.00667137	0	4.52857
5	108569414	108629740	-	NM_153569	Gak	10787	1.62945	100	chr5	108617971	108618953	983	27	0.00397147	0	5.01467
8	124231394	124345724	+	NM_139272	Galnt2	8427	0.684854	100	chr8	124239821	124240603	783	17	0.00248217	0	5.44238
12	80518990	80603897	+	NM_001081421	Galntl1	69921	0.707825	100	chr12	80588911	80589511	601	16	0.00397147	0	5.01389
5	25181480	25220290	+	NM_026449	Galntl5	24779	1.54853	100	chr5	25206259	25206859	601	16	0.00580914	0	4.64022
6	55038001	55079505	+	NM_180678	Gars	41389	0.279484	17.6292	chr6	55079390	55080047	658	19	0.00407598	0	4.99347
11	67532998	67688993	+	NM_008088	Gas7	238	0.539116	100	chr11	67533236	67534076	841	23	0.00290893	0	5.30934
8	69907069	69996380	-	NM_001113345	Gatad2a	50595	0.836394	100	chr8	69945039	69945785	747	19	0.00624461	0	4.57851
8	69907069	69974384	-	NM_001113346	Gatad2a	28599	1.10969	100	chr8	69945039	69945785	747	19	0.00624461	0	4.57851
8	69907069	69996380	-	NM_145596	Gatad2a	50595	0.836394	100	chr8	69945039	69945785	747	19	0.00624461	0	4.57851
7	99381549	99460985	+	NM_201352	Gdpd5	46867	0.837141	100	chr7	99428416	99429080	665	19	0.00364051	0	5.1068
11	58120001	58168540	-	NM_001166669	Gemin5	1090	1.25876	100	chr11	58166840	58167450	611	17	0.00816938	0	4.37514
11	58120001	58168540	-	NM_001166670	Gemin5	1090	1.25876	100	chr11	58166840	58167450	611	17	0.00816938	0	4.37514
11	58120001	58168540	-	NM_001166671	Gemin5	1090	1.25876	100	chr11	58166840	58167450	611	17	0.00816938	0	4.37514
11	58120001	58168540	-	NM_172558	Gemin5	1090	1.25876	100	chr11	58166840	58167450	611	17	0.00816938	0	4.37514
11	58120001	58168540	-	NM_001166669	Gemin5	11457	1.99011	100	chr11	58156118	58157083	966	25	0.00578301	0	4.64388
11	58120001	58168540	-	NM_001166670	Gemin5	11457	1.99011	100	chr11	58156118	58157083	966	25	0.00578301	0	4.64388
11	58120001	58168540	-	NM_001166671	Gemin5	11457	1.99011	100	chr11	58156118	58157083	966	25	0.00578301	0	4.64388
11	58120001	58168540	-	NM_172558	Gemin5	11457	1.99011	100	chr11	58156118	58157083	966	25	0.00578301	0	4.64388
17	24693191	24696157	-	NM_023040	Gfer	-4886	0	0	chr17	24701043	24701696	654	18	0.00321375	0	5.21849
5	107716655	107725806	-	NM_001267621	Gfi1	3800	6.54502	100	chr5	107721408	107722006	599	17	0.00973706	0	4.22354
5	107716655	107724344	-	NM_010278	Gfi1	2338	7.78934	100	chr5	107721408	107722006	599	17	0.00973706	0	4.22354
19	58236692	58454467	-	NM_010279	Gfra1	193044	0.388013	100	chr19	58260579	58261423	845	24	2.61281e-005	0	11.0874
6	87373365	87379495	+	NM_025467	Gkn2	4553	8.82401	100	chr6	87377918	87378458	541	11	0.00690652	0	4.50369
1	75198235	75210779	-	NM_029010	Glb1l	-1355	0	0	chr1	75212134	75212588	455	13	0.00943224	0	4.25256
1	75198235	75210779	-	NM_029010	Glb1l	4288	5.18932	100	chr1	75205841	75206491	651	15	0.00747263	0	4.44091
1	118834061	119053620	-	NM_001081125	Gli2	133976	0.293314	100	chr1	118919001	118919644	644	18	0.00863098	0	4.32772
19	28262448	28680078	-	NM_175459	Glis3	132011	0.182218	100	chr19	28547307	28548067	761	19	0.00392792	0	5.03453
8	55940825	56125353	+	NM_080438	Glra3	174281	0.394518	100	chr8	56115106	56115833	728	16	0.00969352	0	4.22481
2	25793967	25815837	-	NM_001039095	Glt6d1	9388	4.32993	100	chr2	25805503	25806449	947	27	0.000705458	0	6.70576
6	122136628	122150959	+	NR_003624	Gm10319	-141	0	0	chr6	122135648	122136487	840	23	0.00863968	0	4.32469
7	132315664	132318292	+	NR_028578	Gm10584	1727	22.7463	100	chr7	132317391	132317988	598	17	0.00482498	0	4.79591
8	76749087	76900174	-	NR_028579	Gm10649	55539	0.449407	100	chr8	76843957	76844635	679	20	0.00588753	0	4.62444
2	174125038	174183919	-	NR_040530	Gm10714	40845	1.0088	100	chr2	174142481	174143074	594	17	0.00866581	0	4.32071
19	6012620	6018460	+	NR_045783	Gm10814	-937	0	0	chr19	6011088	6011683	596	13	0.00685427	0	4.50637
9	49518288	49568026	+	NR_029465	Gm11149	31602	1.35708	100	chr9	49549890	49550564	675	19	0.00121931	0	6.10218
11	53111451	53120057	-	NR_046047	Gm11186	0	8.59765	77.4869	chr11	53119318	53120272	955	25	0.000557399	0	7.06336
11	96446899	96464548	-	NR_033524	Gm11529	2765	3.89235	100	chr11	96461097	96461783	687	13	0.00918838	0	4.27662
11	99879187	99880230	+	NM_001101613	Gm11567	1077	0	0	chr11	99880264	99880882	619	14	0.00951062	0	4.23852
11	99771714	99772914	-	NM_001126322	Gm11595	-982	0	0	chr11	99773896	99774702	807	23	0.00392792	0	5.03403
11	115031486	115037770	-	NM_001101656	Gm11710	-3568	0	0	chr11	115041338	115041980	643	17	0.00863098	0	4.32776
11	115031486	115037770	-	NM_001101657.1	Gm11711	-3568	0	0	chr11	115041338	115041980	643	17	0.00863098	0	4.32776
11	99602646	99603309	-	NM_001127354	Gm11938	924	0	0	chr11	99601787	99602385	599	17	0.00992867	0	4.20024
11	48904656	48927160	-	NM_001045540	Gm12185	4790	2.77272	100	chr11	48921747	48922370	624	17	0.000156768	0	8.30331
4	143846497	143853638	+	NM_177571	Gm13103	4886	5.8667	100	chr4	143851383	143851801	419	12	0.00751618	0	4.4329
4	146270385	146468234	+	NM_001083918.1	Gm13139	114528	0.296689	100	chr4	146384913	146385499	587	16	0.00386696	0	5.04524
4	147175866	147513421	+	NM_001039209	Gm13152	135465	0.327649	100	chr4	147311331	147312436	1106	30	0.00116705	0	6.14004
4	144613707	144623399	+	NM_001081248	Gm13177	-893	0	0	chr4	144611635	144612814	1180	33	0.000670621	0	6.79099
2	29761528	29764090	+	NM_001177392	Gm13547	1178	40.4994	100	chr2	29762706	29763743	1038	29	0.00805616	0	4.38433
2	29761528	29764090	+	NM_001177392	Gm13547	-4346	0	0	chr2	29756441	29757182	742	21	0.00284796	0	5.33741
3	96555768	96566802	-	NR_040409	Gm15441	5848	5.46443	100	chr3	96560352	96560954	603	13	0.00495563	0	4.76674
5	144277061	144280515	+	NR_040432	Gm15708	2816	18.0608	100	chr5	144279877	144280500	624	15	0.00364051	0	5.1034
6	8259288	8428766	+	NR_033518	Gm16039	8921	0.511568	100	chr6	8268209	8269075	867	22	0.00231669	0	5.51951
9	58032274	58048998	+	NM_001243265	Gm16130	8796	4.23916	100	chr9	58041070	58041778	709	20	0.00349245	0	5.1487
9	9236288	9260886	+	NR_045754	Gm16833	7156	2.00415	100	chr9	9243444	9243936	493	14	0.0028828	0	5.32473
16	21247499	21296873	-	NR_046162	Gm16863	46850	1.37722	100	chr16	21249344	21250023	680	19	0.00785584	0	4.40163
3	79345376	79464129	+	NM_001142953	Gm17359	4547	0.529666	100	chr3	79349923	79350551	629	18	0.00518207	0	4.72516
3	79345376	79464129	+	NM_001142953	Gm17359	5635	0.594506	100	chr3	79351011	79351716	706	20	0.00343149	0	5.16937
7	14530654	14622479	-	NR_045120	Gm18756	78625	0.88537	100	chr7	14543042	14543854	813	18	0.0099548	0	4.19776
3	37898813	37992729	+	NR_040559	Gm20755	14633	1.03496	100	chr3	37913446	37914417	972	27	8.70936e-005	0	9.5548
Y	30497729	30523760	+	NR_038299.3	Gm20871	20549	3.28442	100	chrY	30518278	30519132	855	23	0.00365793	0	5.0998
3	67892220	68626483	+	NM_001113419	Gm21949	307120	0.094244	100	chr3	68199340	68200031	692	17	0.00738554	0	4.45475
3	67892220	68626483	+	NM_001113419	Gm21949	3175	0.0871621	100	chr3	67895395	67896034	640	13	0.00622719	0	4.58127
3	67892220	68626483	+	NM_001113419	Gm21949	44992	0.0904307	100	chr3	67937212	67937875	664	18	0.000940611	0	6.39124
10	116776545	116896880	-	NM_001033333	Gm239	37105	0.591677	100	chr10	116859064	116859775	712	20	0.00565238	0	4.66738
8	87472812	87525555	+	NR_033430	Gm2694	-1720	0	0	chr8	87470382	87471092	711	15	0.00987641	0	4.20494
10	77861975	77862639	+	NM_001101631	Gm3285	43	89.6241	100	chr10	77862018	77862613	596	17	0.00982416	0	4.21301
X	127039972	127063987	+	NM_001033241	Gm382	11998	2.21103	100	chrX	127051970	127052500	531	14	0.00789939	0	4.39721
8	32888505	32950027	-	NM_001177589	Gm3985	55424	0.978496	100	chr8	32894002	32894603	602	13	0.00975448	0	4.22094
14	71251273	71271060	+	NR_046075	Gm4251	2451	3.02709	100	chr14	71253724	71254322	599	13	0.00816067	0	4.37563
14	71251273	71271060	+	NR_046076	Gm4251	2451	3.02709	100	chr14	71253724	71254322	599	13	0.00816067	0	4.37563
1	21285246	21298313	-	NR_002858	Gm4956	8088	4.60667	100	chr1	21289624	21290225	602	17	0.00740296	0	4.45252
14	13157388	13284639	-	NM_177813	Gm5087	63052	0.957156	100	chr14	13220370	13221587	1218	32	0.000592237	0	7.01636
4	150237324	150248874	+	NM_001025388.1	Gm5506	5989	6.75266	100	chr4	150243313	150244092	780	22	0.00384083	0	5.0536
10	4403171	4429167	-	NR_002891	Gm5512	-4488	0	0	chr10	4433655	4434606	952	24	0.00371019	0	5.08868
14	51552790	51662954	+	NM_001013816	Gm5622	64000	0.597286	100	chr14	51616790	51617447	658	18	0.00131511	0	6.04396
7	23066533	23067457	-	NM_001166711.1	Gm5725	-4587	0	0	chr7	23072044	23072642	599	14	0.00624461	0	4.57762
X	92489949	92490680	+	NM_001034103	Gm5941	-831	0	0	chrX	92488138	92489118	981	28	8.70936e-006	0	19.9276
16	44173397	44227467	+	NM_001029889	Gm608	47942	1.13	100	chr16	44221339	44221949	611	17	0.00801261	0	4.38711
9	51270258	51278555	-	NM_001195681	Gm684	4688	8.50807	100	chr9	51273162	51273867	706	19	0.00932772	0	4.26458
7	22713598	22900756	-	NM_001270494.1	Gm6902	92726	0.439199	100	chr7	22807209	22808030	822	20	0.00734199	0	4.45908
16	49980460	49997476	+	NR_045001	Gm6936	2492	2.22718	100	chr16	49982952	49983330	379	10	0.00832615	0	4.35856
X	60436052	60456196	-	NM_001039240	Gm7073	-2697	0	0	chrX	60458893	60459507	615	17	0.00877903	0	4.30949
2	25234476	25236788	-	NM_001033410	Gm757	-1064	0	0	chr2	25237852	25238419	568	16	0.00943224	0	4.2518
3	58652042	58654042	+	NR_004433	Gm8234	-3211	0	0	chr3	58648060	58648831	772	22	0.000897064	0	6.41242
14	44717167	44724988	-	NM_001162954	Gm8267	-1680	0	0	chr14	44726668	44727722	1055	29	0.00676717	0	4.51577
7	23066533	23067457	-	NM_001166756	Gm8720	-4587	0	0	chr7	23072044	23072642	599	14	0.00624461	0	4.57762
11	106751226	106767766	+	NM_001033435	Gm885	-3118	0	0	chr11	106747506	106748108	603	17	0.00227314	0	5.55481
11	106751226	106767766	+	NM_001271372	Gm885	-3118	0	0	chr11	106747506	106748108	603	17	0.00227314	0	5.55481
11	106751226	106767766	+	NM_001271373	Gm885	-3118	0	0	chr11	106747506	106748108	603	17	0.00227314	0	5.55481
11	106751226	106767766	+	NM_001271374	Gm885	-3118	0	0	chr11	106747506	106748108	603	17	0.00227314	0	5.55481
11	106751226	106768795	+	NM_001271375	Gm885	-3118	0	0	chr11	106747506	106748108	603	17	0.00227314	0	5.55481
11	106751226	106768795	+	NR_073165	Gm885	-3118	0	0	chr11	106747506	106748108	603	17	0.00227314	0	5.55481
19	4625841	4698669	-	NM_001033447	Gm960	54026	1.01882	100	chr19	4643902	4644643	742	21	0.00369277	0	5.0911
17	32621319	32636185	+	NM_001100187	Gm9705	14403	3.12101	78.511	chr17	32635722	32636312	591	17	0.00912741	0	4.28044
17	32621319	32636185	+	NM_001100187	Gm9705	-3721	0	0	chr17	32616938	32617598	661	18	0.00469434	0	4.83492
10	53278081	53379852	-	NM_001204983	Gm9766	3194	0.746767	100	chr10	53375899	53376658	760	21	0.00840453	0	4.34668
10	82629842	82650278	+	NR_037190	Gm9855	6528	4.06615	100	chr10	82636370	82637200	831	19	0.00886613	0	4.30424
7	57387272	57409942	+	NR_033504	Gm9962	15030	2.78329	100	chr7	57402302	57402932	631	17	0.00284796	0	5.33779
2	181251451	181287967	-	NM_198169	Gmeb2	-660	0	0	chr2	181288627	181289562	936	26	0.00131511	0	6.0442
10	81528732	81545047	-	NM_010301	Gna11	7436	3.65899	100	chr10	81537015	81537611	597	17	0.00338794	0	5.17836
5	140759944	140830432	-	NM_010302	Gna12	-4312	0	0	chr5	140834744	140835456	713	20	0.00244733	0	5.45489
3	32583528	32616536	-	NM_013531	Gnb4	19270	2.35693	100	chr3	32596489	32597266	778	17	0.00324859	0	5.2071
10	80948624	81001366	-	NM_001038655	Gng7	-2116	0	0	chr10	81003482	81004246	765	15	0.00233411	0	5.4855
10	80948624	81014926	-	NM_010319	Gng7	10680	1.15379	100	chr10	81003482	81004246	765	15	0.00233411	0	5.4855
8	124863033	124890058	+	NM_010322	Gnpat	4	2.97491	100	chr8	124863037	124863840	804	23	0.00131511	0	6.04244
3	88835231	88910100	+	NM_001242372	Gon4l	35525	0.639776	100	chr3	88870756	88871234	479	10	0.00441564	0	4.89991
3	88835231	88910100	+	NM_027389	Gon4l	35525	0.639776	100	chr3	88870756	88871234	479	10	0.00441564	0	4.89991
3	88835231	88910100	+	NM_001242372	Gon4l	37745	1.02311	100	chr3	88872976	88873741	766	21	0.00315279	0	5.23529
3	88835231	88910100	+	NM_027389	Gon4l	37745	1.02311	100	chr3	88872976	88873741	766	21	0.00315279	0	5.23529
19	43499753	43524606	-	NM_010324	Got1	-4235	0	0	chr19	43528841	43529434	594	15	0.0083784	0	4.34991
11	70639122	70642056	+	NM_010326	Gp1ba	-2131	0	0	chr11	70636518	70636991	474	13	0.00779488	0	4.40574
X	52053018	52164924	-	NM_008150	Gpc4	107860	0.823005	100	chrX	52056144	52057064	921	18	0.00239507	0	5.46354
X	52053018	52164924	-	NM_008150	Gpc4	54968	0.566542	100	chrX	52109323	52109956	634	17	0.00236024	0	5.47834
14	115092215	116525193	+	NM_175500	Gpc5	191409	0.0488493	100	chr14	115283624	115284323	700	19	0.00853517	0	4.33662
14	115092215	116525193	+	NM_175500	Gpc5	543165	0.0609918	100	chr14	115635380	115636253	874	18	0.00359697	0	5.12682
14	115092215	116525193	+	NM_175500	Gpc5	1398925	0.0570141	100	chr14	116491140	116491956	817	22	0.00345762	0	5.16598
14	115092215	116525193	+	NM_175500	Gpc5	670959	0.0645508	100	chr14	115763174	115764098	925	26	0.00265636	0	5.38853
14	115092215	116525193	+	NM_175500	Gpc5	936054	0.051222	100	chr14	116028269	116029002	734	19	0.00094932	0	6.3643
13	24943152	24991937	+	NM_008156	Gpld1	22197	0.785061	100	chr13	24965349	24965731	383	11	0.00678459	0	4.51198
8	54779434	55060879	+	NM_001253754	Gpm6a	964	0.208566	100	chr8	54780398	54780984	587	17	0.00926676	0	4.26865
8	94923694	94943291	+	NM_001033468	Gpr114	-2753	0	0	chr8	94919786	94920941	1156	28	0.003536	0	5.13781
8	94923694	94943291	+	NM_001145972	Gpr114	-2753	0	0	chr8	94919786	94920941	1156	28	0.003536	0	5.13781
1	42952872	43035450	+	NM_053107	Gpr45	71336	1.43862	100	chr1	43024208	43025395	1188	29	0.000897064	0	6.4074
1	85939537	85961056	-	NM_001033290	Gpr55	10175	3.29926	100	chr1	85950172	85950881	710	20	0.00228185	0	5.53813
7	118972040	118995212	-	NM_001195774	Gprc5b	12122	1.77793	100	chr7	118982679	118983090	412	12	0.0091187	0	4.28153
7	118972040	118995212	-	NM_022420	Gprc5b	12122	1.77793	100	chr7	118982679	118983090	412	12	0.0091187	0	4.28153
2	26315533	26348238	+	NM_001199146	Gpsm1	2658	3.11564	100	chr2	26318191	26319209	1019	25	0.00131511	0	6.04396
2	26315533	26348238	+	NM_153410	Gpsm1	2658	3.11564	100	chr2	26318191	26319209	1019	25	0.00131511	0	6.04396
2	26319770	26348238	+	NM_001199147	Gpsm1	-561	0	0	chr2	26318191	26319209	1019	25	0.00131511	0	6.04396
16	43980350	44027946	-	NM_001172107	Gramd1c	-1630	0	0	chr16	44029576	44030192	617	17	0.00776875	0	4.40627
11	115644144	115708598	-	NM_008163	Grb2	62470	1.74851	100	chr11	115645002	115646128	1127	26	0.000209025	0	8.03259
12	16670615	16757240	-	NM_001252071	Greb1	9277	0.870408	100	chr12	16747210	16747963	754	20	0.0033531	0	5.18639
12	16670615	16800887	-	NM_015764	Greb1	52924	0.578785	100	chr12	16747210	16747963	754	20	0.0033531	0	5.18639
15	37233036	37363569	+	NM_026496	Grhl2	54105	0.49106	100	chr15	37287141	37287781	641	18	0.00627945	0	4.57515
15	37233036	37363569	+	NM_026496	Grhl2	-3532	0	0	chr15	37228447	37229504	1058	18	0.00227314	0	5.56471
11	57011618	57330245	+	NM_001113325	Gria1	122475	0.192387	100	chr11	57134093	57134705	613	13	0.0079081	0	4.39575
11	57011618	57330245	+	NM_008165	Gria1	122475	0.192387	100	chr11	57134093	57134705	613	13	0.0079081	0	4.39575
11	57013046	57330245	+	NM_001252403	Gria1	121047	0.193253	100	chr11	57134093	57134705	613	13	0.0079081	0	4.39575
9	4417893	4796235	-	NM_001113180	Gria4	76156	0.168894	100	chr9	4719441	4720079	639	18	0.00549561	0	4.68709
9	4417893	4796235	-	NM_019691	Gria4	76156	0.168894	100	chr9	4719441	4720079	639	18	0.00549561	0	4.68709
9	4478263	4796235	-	NM_001113181	Gria4	76156	0.20096	100	chr9	4719441	4720079	639	18	0.00549561	0	4.68709
16	87895897	88290259	-	NM_010348	Grik1	373554	0.154173	100	chr16	87916098	87916705	608	16	0.00987641	0	4.20368
16	87895897	88290259	-	NM_146072	Grik1	373554	0.154173	100	chr16	87916098	87916705	608	16	0.00987641	0	4.20368
16	9577710	9992534	-	NM_008170	Grin2a	64308	0.128729	100	chr16	9927693	9928226	534	13	0.00329214	0	5.19831
16	9577710	9992534	-	NM_008170	Grin2a	315060	0.247815	100	chr16	9676447	9677474	1028	29	0.00323117	0	5.20908
15	76246807	76249905	+	NM_023168	Grina	2555	17.5541	88.7439	chr15	76249362	76249974	613	17	0.00943224	0	4.25374
10	119454314	120075594	+	NM_133442	Grip1	346697	0.0959308	100	chr10	119801011	119801606	596	16	0.00742038	0	4.44759
10	119454314	120075594	+	NM_133442	Grip1	594532	0.0893316	100	chr10	120048846	120049400	555	16	0.00581785	0	4.63624
10	119819512	120075594	+	NM_028736	Grip1	229334	0.216727	100	chr10	120048846	120049400	555	16	0.00581785	0	4.63624
10	119819512	120075594	+	NM_130891	Grip1	229334	0.216727	100	chr10	120048846	120049400	555	16	0.00581785	0	4.63624
8	13405081	13421950	+	NM_011881	Grk1	15860	4.21458	100	chr8	13420941	13421651	711	15	0.00256926	0	5.4167
7	16494473	16614994	-	NM_172739	Grlf1	3166	0.739284	100	chr7	16610938	16611828	891	24	0.00975448	0	4.22174
7	16494473	16614994	-	NM_172739	Grlf1	1069	0.501983	100	chr7	16613321	16613925	605	13	0.00253442	0	5.42377
7	87584168	88135064	+	NM_001081414	Grm5	415834	0.14667	100	chr7	88000002	88000809	808	23	0.0085613	0	4.3348
7	87584168	88135064	+	NM_001143834	Grm5	415834	0.14667	100	chr7	88000002	88000809	808	23	0.0085613	0	4.3348
7	87584168	88135064	+	NM_001081414	Grm5	240524	0.177166	100	chr7	87824692	87825667	976	27	0.00349245	0	5.14724
7	87584168	88135064	+	NM_001143834	Grm5	240524	0.177166	100	chr7	87824692	87825667	976	27	0.00349245	0	5.14724
7	87584168	88135064	+	NM_001081414	Grm5	155917	0.152842	100	chr7	87740085	87740926	842	23	0.00300473	0	5.27914
7	87584168	88135064	+	NM_001143834	Grm5	155917	0.152842	100	chr7	87740085	87740926	842	23	0.00300473	0	5.27914
18	65873494	65886580	+	NM_175012	Grp	10373	5.66211	100	chr18	65883867	65884607	741	14	0.000722877	0	6.66505
8	120488866	120581384	+	NM_198671	Gse1	74665	0.684184	100	chr8	120563531	120564163	633	18	0.00985029	0	4.20692
8	120535857	120581384	+	NM_001145897	Gse1	27674	1.39035	100	chr8	120563531	120564163	633	18	0.00985029	0	4.20692
8	120537409	120581384	+	NM_001145896	Gse1	26122	1.43942	100	chr8	120563531	120564163	633	18	0.00985029	0	4.20692
8	120488866	120581384	+	NM_198671	Gse1	40295	0.718771	100	chr8	120529161	120529825	665	15	0.00932772	0	4.26517
10	75783813	75798585	-	NM_008185	Gstt1	1751	4.9956	100	chr10	75796097	75796834	738	21	0.00676717	0	4.51456
9	70012550	70022848	+	NM_001039519	Gtf2a2	-2029	0	0	chr9	70009393	70010521	1129	23	0.00951933	0	4.2366
17	6079828	6085486	+	NM_181392	Gtf2h5	2627	10.6909	100	chr17	6082455	6083059	605	17	0.00503401	0	4.75116
2	28566263	28583280	-	NM_148928	Gtf3c5	-1920	0	0	chr2	28585200	28585561	362	10	0.00926676	0	4.2693
15	103402459	103430428	-	NM_028797	Gtsf1	-2731	0	0	chr15	103433159	103433801	643	16	0.00701103	0	4.49485
9	3532349	3905788	+	NM_001033322	Gucy1a2	21882	0.289739	100	chr9	3554231	3555312	1082	31	0.000897064	0	6.40813
14	62392670	62456290	-	NM_001204340	Gucy1b2	46268	0.955659	100	chr14	62409415	62410022	608	11	0.0030657	0	5.2642
14	62392670	62456290	-	NM_172810	Gucy1b2	46268	0.955659	100	chr14	62409415	62410022	608	11	0.0030657	0	5.2642
14	62392670	62456290	-	NM_001204340	Gucy1b2	27025	1.03739	100	chr14	62428606	62429265	660	14	0.00125415	0	6.07988
14	62392670	62456290	-	NM_172810	Gucy1b2	27025	1.03739	100	chr14	62428606	62429265	660	14	0.00125415	0	6.07988
1	44551671	44796837	+	NM_028450	Gulp1	8076	0.355676	100	chr1	44559747	44560618	872	25	0.000775133	0	6.56802
6	142422613	142473110	-	NM_145572	Gys2	47965	1.48521	100	chr6	142424396	142425145	750	21	0.00881387	0	4.30637
10	79689020	79695261	+	NM_008504	Gzmm	-2716	0	0	chr10	79685699	79686304	606	12	0.00671492	0	4.52407
2	152669461	152708669	+	NM_001159551	H13	22176	2.10411	100	chr2	152691637	152692461	825	18	0.00388438	0	5.03875
2	152669461	152708669	+	NM_010376	H13	22176	2.10411	100	chr2	152691637	152692461	825	18	0.00388438	0	5.03875
17	36670008	36672198	-	NM_177636	H2-M1	-4696	0	0	chr17	36676894	36677497	604	17	0.00933643	0	4.2641
17	35470089	35474564	+	NM_010391	H2-Q10	-4214	0	0	chr17	35465287	35465875	589	17	0.00277829	0	5.35486
17	35394099	35395631	+	NR_051981	H2-Q5	1672	0	0	chr17	35395771	35396371	601	17	0.00134124	0	6.02108
2	134497361	134554353	-	NM_010403	Hao1	17383	1.48088	100	chr2	134536127	134536970	844	24	0.00212508	0	5.63496
2	71389260	71441623	+	NM_026115	Hat1	51105	1.11527	100	chr2	71440365	71440948	584	15	0.00792552	0	4.39343
4	86581285	86612023	-	NM_173400	Haus6	-3274	0	0	chr4	86615297	86615915	619	17	0.00891839	0	4.29947
2	153108468	153151442	+	NM_001172117	Hck	18789	1.41943	100	chr2	153127257	153127866	610	14	0.00472918	0	4.81721
2	153108468	153151442	+	NM_010407	Hck	18789	1.41943	100	chr2	153127257	153127866	610	14	0.00472918	0	4.81721
18	37936971	37954989	-	NM_010411	Hdac3	10297	3.26877	100	chr18	37944104	37944692	589	10	0.000975448	0	6.31414
1	91932749	92148394	-	NM_207225	Hdac4	72722	0.368196	100	chr1	92074879	92075672	794	22	0.000418049	0	7.30583
15	97792664	97844503	-	NM_001204275	Hdac7	15452	1.31944	100	chr15	97828368	97829051	684	19	0.00931901	0	4.26551
15	97792664	97831768	-	NM_001204276	Hdac7	2717	1.74914	100	chr15	97828368	97829051	684	19	0.00931901	0	4.26551
15	97792664	97831768	-	NM_001204277	Hdac7	2717	1.74914	100	chr15	97828368	97829051	684	19	0.00931901	0	4.26551
15	97792664	97844503	-	NM_001204278	Hdac7	15452	1.31944	100	chr15	97828368	97829051	684	19	0.00931901	0	4.26551
15	97792664	97844503	-	NM_001204279	Hdac7	15452	1.31944	100	chr15	97828368	97829051	684	19	0.00931901	0	4.26551
15	97792664	97844503	-	NM_001204280	Hdac7	15452	1.31944	100	chr15	97828368	97829051	684	19	0.00931901	0	4.26551
15	97792664	97831768	-	NM_019572	Hdac7	2717	1.74914	100	chr15	97828368	97829051	684	19	0.00931901	0	4.26551
15	97792664	97844503	-	NM_001204275	Hdac7	32912	1.15934	100	chr15	97810991	97811591	601	17	0.00508627	0	4.73947
15	97792664	97831768	-	NM_001204276	Hdac7	20177	1.53689	100	chr15	97810991	97811591	601	17	0.00508627	0	4.73947
15	97792664	97831768	-	NM_001204277	Hdac7	20177	1.53689	100	chr15	97810991	97811591	601	17	0.00508627	0	4.73947
15	97792664	97844503	-	NM_001204278	Hdac7	32912	1.15934	100	chr15	97810991	97811591	601	17	0.00508627	0	4.73947
15	97792664	97844503	-	NM_001204279	Hdac7	32912	1.15934	100	chr15	97810991	97811591	601	17	0.00508627	0	4.73947
15	97792664	97844503	-	NM_001204280	Hdac7	32912	1.15934	100	chr15	97810991	97811591	601	17	0.00508627	0	4.73947
15	97792664	97814864	-	NM_001204281	Hdac7	3273	2.70709	100	chr15	97810991	97811591	601	17	0.00508627	0	4.73947
15	97792664	97831768	-	NM_019572	Hdac7	20177	1.53689	100	chr15	97810991	97811591	601	17	0.00508627	0	4.73947
1	93405940	93478809	-	NM_133808	Hdlbp	51548	1.02923	100	chr1	93426512	93427261	750	15	0.00630558	0	4.56923
12	51875873	51971322	-	NM_177171	Heatr5a	79299	0.555265	100	chr12	51891494	51892023	530	12	0.00835228	0	4.35112
15	76380513	76453040	+	NM_175457	Heatr7a	10897	1.07407	100	chr15	76391410	76392188	779	17	0.0033531	0	5.18605
15	76390031	76439745	+	NM_001162489	Heatr7a	1379	1.56693	100	chr15	76391410	76392188	779	17	0.0033531	0	5.18605
15	4898737	4962202	+	NM_001166066	Heatr7b2	39935	1.47953	100	chr15	4938672	4939610	939	20	0.00110609	0	6.22308
1	53806874	54195035	-	NM_001001883	Hecw2	364949	0.166425	100	chr1	53829441	53830086	646	18	0.00577431	0	4.64701
9	15051841	15112109	-	NM_001164797	Hephl1	31093	0.783156	100	chr9	15080545	15081016	472	11	0.00866581	0	4.32123
5	106840197	106925891	-	NM_177873	Hfm1	60010	0.739833	100	chr5	106865248	106865881	634	18	0.00668008	0	4.52703
1	192512828	192771220	-	NM_144881	Hhat	44178	0.231043	100	chr1	192726446	192727042	597	15	0.0086571	0	4.32311
7	17030993	17062428	-	NM_001162950	Hif3a	7813	1.87365	100	chr7	17054027	17054615	589	17	0.00439823	0	4.90568
7	17030993	17056680	-	NM_016868	Hif3a	2065	2.2929	100	chr7	17054027	17054615	589	17	0.00439823	0	4.90568
5	135406519	135545123	-	NM_146001	Hip1	-3861	0	0	chr5	135548984	135549588	605	17	0.00814325	0	4.37703
6	38697840	38876191	-	NM_010433	Hipk2	107349	0.475464	100	chr6	38767995	38768842	848	23	0.000557399	0	7.07307
6	38697908	38837225	-	NM_001136065	Hipk2	68383	0.608679	100	chr6	38767995	38768842	848	23	0.000557399	0	7.07307
3	96239716	96240294	-	NM_013549	Hist2h2aa1	-4988	0	0	chr3	96245282	96245901	620	18	0.00937998	0	4.26224
3	96245538	96246116	+	NM_013549.1	Hist2h2aa1	0	62.867	58.7097	chr3	96245282	96245901	620	18	0.00937998	0	4.26224
3	96239716	96240375	-	NM_178212	Hist2h2aa2	-4907	0	0	chr3	96245282	96245901	620	18	0.00937998	0	4.26224
3	96245457	96246116	+	NM_178212.1	Hist2h2aa2	0	67.4242	71.7742	chr3	96245282	96245901	620	18	0.00937998	0	4.26224
3	96246685	96248510	+	NM_178216	Hist2h3c1	-784	0	0	chr3	96245282	96245901	620	18	0.00937998	0	4.26224
11	90336535	90390918	-	NM_172563	Hlf	30916	0.910194	100	chr11	90359508	90360002	495	14	0.00904032	0	4.28694
14	64822218	64949848	-	NM_177338	Hmbox1	23926	0.608786	100	chr14	64925146	64925922	777	21	0.00312666	0	5.24123
1	150562502	150993436	-	NM_001024720	Hmcn1	292567	0.140392	100	chr1	150700265	150700869	605	12	0.00843066	0	4.34507
1	150562502	150993436	-	NM_001024720	Hmcn1	272558	0.210937	100	chr1	150719970	150720878	909	24	0.00356213	0	5.13123
10	120361275	120476936	-	NM_010441	Hmga2	15242	0.529993	100	chr10	120461082	120461694	613	18	0.00647106	0	4.5489
9	76014977	76136351	+	NM_173731	Hmgcll1	95374	0.703605	100	chr9	76110351	76111204	854	23	0.000975448	0	6.30783
3	3508030	3659801	+	NM_013920	Hnf4g	7298	0.44804	100	chr3	3515328	3516007	680	20	0.00886613	0	4.30435
6	51460435	51469895	-	NM_016806	Hnrnpa2b1	-121	0	0	chr6	51470016	51471166	1151	26	0.000975448	0	6.31772
6	51460932	51469895	-	NM_182650	Hnrnpa2b1	-121	0	0	chr6	51470016	51471166	1151	26	0.000975448	0	6.31772
8	26021421	26119225	-	NM_207659	Hook3	69729	0.630847	100	chr8	26048880	26049496	617	18	0.00950191	0	4.24026
15	102944062	102947947	-	NR_047528	Hotair	-4843	0	0	chr15	102952790	102953688	899	22	0.00773391	0	4.40928
15	102954526	102956702	+	NM_001024842	Hoxc11	-838	0	0	chr15	102952790	102953688	899	22	0.00773391	0	4.40928
19	42788595	43388356	-	NM_001081257	Hpse2	62551	0.097372	100	chr19	43325222	43325805	584	11	0.00834357	0	4.35578
19	42788595	43388356	-	NM_001081257	Hpse2	298181	0.0855339	100	chr19	43089663	43090175	513	15	0.00620106	0	4.5866
19	42788595	43388356	-	NM_001081257	Hpse2	18173	0.128551	100	chr19	43369413	43370183	771	21	0.00281312	0	5.34407
19	42788595	43388356	-	NM_001081257	Hpse2	134830	0.117547	100	chr19	43252822	43253526	705	19	0.00269119	0	5.37619
15	34484022	34495247	-	NM_008287	Hrsp12	617	5.42491	100	chr15	34494022	34494630	609	14	0.00872678	0	4.31469
X	51387212	51681603	-	NM_001077202	Hs6st2	27835	0.138251	100	chrX	51653362	51653768	407	12	0.00801261	0	4.38796
X	51387212	51680478	-	NM_015819	Hs6st2	26710	0.138781	100	chrX	51653362	51653768	407	12	0.00801261	0	4.38796
1	193221641	193264046	-	NM_008288	Hsd11b1	5777	2.27562	100	chr1	193257305	193258269	965	27	0.00101899	0	6.27978
5	135887919	135889564	+	NM_013560	Hspb1	-2100	0	0	chr5	135885445	135885819	375	11	0.00602688	0	4.60448
16	64924729	65105785	-	NM_008310	Htr1f	28999	0.577166	100	chr16	65075742	65076786	1045	28	0.00472047	0	4.81901
9	107569163	107572779	+	NM_010489	Hyal2	-3405	0	0	chr9	107565110	107565758	649	19	0.00568721	0	4.66325
9	107569163	107572779	+	NM_010489	Hyal2	1412	29.1402	100	chr9	107570575	107571628	1054	30	0.00315279	0	5.23455
9	107581296	107587360	+	NM_178020	Hyal3	5081	13.3883	100	chr9	107586377	107587188	812	22	0.00280441	0	5.34529
6	24857997	24891959	+	NM_028957	Hyal5	28683	2.4085	100	chr6	24886680	24887497	818	21	0.00372761	0	5.0836
10	78069368	78079526	+	NM_015790	Icosl	-114	0	0	chr10	78068563	78069254	692	19	0.00438952	0	4.9075
2	152736274	152737411	+	NM_010495	Id1	-2560	0	0	chr2	152733228	152733714	487	14	0.009859	0	4.20625
12	103450898	103457224	-	NM_145449	Ifi27l2b	3723	9.21448	100	chr12	103452919	103453501	583	16	0.00935385	0	4.26338
11	49076587	49096988	+	NM_001271677	Ifi47	19917	2.37722	65.7182	chr11	49096504	49097241	738	21	0.00739425	0	4.45456
11	49087017	49096988	+	NM_001271676	Ifi47	9487	4.86362	65.7182	chr11	49096504	49097241	738	21	0.00739425	0	4.45456
11	49087017	49096988	+	NM_008330	Ifi47	9487	4.86362	65.7182	chr11	49096504	49097241	738	21	0.00739425	0	4.45456
11	49076587	49096988	+	NM_001271677	Ifi47	2302	3.57808	100	chr11	49078889	49079618	730	21	0.00445048	0	4.88489
6	145397235	145434926	-	NM_028742	Ifltd1	25145	1.77226	100	chr6	145409114	145409781	668	19	0.00866581	0	4.32178
6	145397235	145434926	-	NM_028742	Ifltd1	26555	2.39043	100	chr6	145407471	145408371	901	25	0.000975448	0	6.32031
9	107587718	107593039	+	NM_025903	Ifrd2	-530	0	0	chr9	107586377	107587188	812	22	0.00280441	0	5.34529
17	25016086	25099498	+	NM_134126	Ift140	237	0.764869	100	chr17	25016323	25016960	638	18	0.00771649	0	4.41218
5	31253279	31291115	-	NM_026298	Ift172	25402	2.08262	100	chr5	31264926	31265713	788	19	0.00345762	0	5.16644
3	59316735	59344257	-	NM_001162884	Igsf10	-2246	0	0	chr3	59346503	59347096	594	15	0.00600075	0	4.61148
4	140026852	140246812	-	NM_198610	Igsf21	94625	0.21322	100	chr4	140151719	140152187	469	13	0.00641009	0	4.55734
4	140026852	140246812	-	NM_198610	Igsf21	-1451	0	0	chr4	140248263	140248850	588	17	0.0010277	0	6.26925
16	96361761	96422122	+	NM_001177886	Igsf5	60146	0.357841	28.6853	chr16	96421907	96422659	753	22	0.00741166	0	4.4497
1	69531210	69685961	-	NM_011770	Ikzf2	143417	0.54862	100	chr1	69541696	69542544	849	23	0.00369277	0	5.0935
11	98464693	98546032	-	NM_011771	Ikzf3	35601	1.16302	100	chr11	98509486	98510431	946	26	0.000888355	0	6.42554
1	131019845	131024971	+	NM_010548	Il10	3694	13.1266	100	chr1	131023539	131024211	673	18	0.00620977	0	4.58344
X	147383478	147403833	-	NM_008356	Il13ra2	13423	3.47318	100	chrX	147389704	147390410	707	20	0.00380599	0	5.05954
2	11705293	11733986	+	NM_001271497	Il15ra	26168	3.77779	100	chr2	11731461	11732544	1084	23	0.00377115	0	5.06682
2	11705293	11733986	+	NM_001271498	Il15ra	26168	3.77779	100	chr2	11731461	11732544	1084	23	0.00377115	0	5.06682
2	11705293	11733986	+	NM_133836	Il15ra	26168	3.77779	100	chr2	11731461	11732544	1084	23	0.00377115	0	5.06682
2	11705293	11733986	+	NR_073191	Il15ra	26168	3.77779	100	chr2	11731461	11732544	1084	23	0.00377115	0	5.06682
2	11705293	11733986	+	NR_073192	Il15ra	26168	3.77779	100	chr2	11731461	11732544	1084	23	0.00377115	0	5.06682
2	11705712	11733986	+	NM_001271499	Il15ra	25749	3.83378	100	chr2	11731461	11732544	1084	23	0.00377115	0	5.06682
2	11705712	11733986	+	NM_001271500	Il15ra	25749	3.83378	100	chr2	11731461	11732544	1084	23	0.00377115	0	5.06682
2	11705712	11733986	+	NM_001271501	Il15ra	25749	3.83378	100	chr2	11731461	11732544	1084	23	0.00377115	0	5.06682
2	11705712	11733986	+	NM_008358	Il15ra	25749	3.83378	100	chr2	11731461	11732544	1084	23	0.00377115	0	5.06682
14	27039001	27107287	+	NM_134437	Il17rd	-46	0	0	chr14	27037899	27038955	1057	30	0.00862227	0	4.33045
14	27039001	27107287	+	NM_134437	Il17rd	40428	0.865465	100	chr14	27079429	27080019	591	11	0.00345762	0	5.166
X	86747242	88115624	-	NM_001160403	Il1rapl1	751887	0.0477936	100	chrX	87363084	87363737	654	13	0.00662782	0	4.53337
X	86747242	88115624	-	NM_001160403	Il1rapl1	1264867	0.0445051	100	chrX	86850149	86850757	609	17	0.00376244	0	5.0717
X	137571549	138846956	+	NM_030688	Il1rapl2	1222792	0.0631955	100	chrX	138794341	138795146	806	21	0.00346633	0	5.15431
8	84030286	84042576	-	NM_016671	Il27ra	-4232	0	0	chr8	84046808	84047798	991	22	0.00384083	0	5.05453
1	166254139	166316833	+	NM_001164528	Ildr2	12769	0.905973	100	chr1	166266908	166267475	568	16	0.00870936	0	4.31557
6	71831320	71875267	+	NM_001253681	Immt	38024	1.48812	100	chr6	71869344	71869997	654	19	0.00168091	0	5.82243
6	71831320	71875267	+	NM_001253686	Immt	38024	1.48812	100	chr6	71869344	71869997	654	19	0.00168091	0	5.82243
6	71831320	71875267	+	NM_001253687	Immt	38024	1.48812	100	chr6	71869344	71869997	654	19	0.00168091	0	5.82243
6	71831320	71875267	+	NM_001253688	Immt	38024	1.48812	100	chr6	71869344	71869997	654	19	0.00168091	0	5.82243
6	71831320	71875267	+	NM_001253689	Immt	38024	1.48812	100	chr6	71869344	71869997	654	19	0.00168091	0	5.82243
6	71831320	71875267	+	NM_029673	Immt	38024	1.48812	100	chr6	71869344	71869997	654	19	0.00168091	0	5.82243
9	108560501	108565567	+	NM_011830	Impdh2	3268	12.315	100	chr9	108563769	108564392	624	16	0.000374503	0	7.40072
2	119373042	119477630	-	NM_026574	Ino80	18859	0.418782	100	chr2	119458334	119458771	438	12	0.00891839	0	4.30052
1	63047801	63114268	-	NM_001081436	Ino80d	19127	1.58272	100	chr1	63094090	63095141	1052	27	0.00398889	0	5.01335
1	63047801	63114268	-	NM_001114609	Ino80d	19127	1.58272	100	chr1	63094090	63095141	1052	27	0.00398889	0	5.01335
8	81715200	82122562	+	NM_001024617	Inpp4b	395506	0.143607	100	chr8	82110706	82111290	585	15	0.00965868	0	4.22926
7	128611365	128696437	+	NM_178641	Inpp5f	36489	0.740541	100	chr7	128647854	128648483	630	18	0.00645364	0	4.55114
3	90391380	90433637	-	NM_145540	Ints3	6116	1.5429	100	chr3	90426870	90427521	652	18	0.00932772	0	4.26476
3	90391380	90433637	-	NM_178876	Ints3	6116	1.5429	100	chr3	90426870	90427521	652	18	0.00932772	0	4.26476
9	108002648	108048783	+	NM_013785	Ip6k1	15235	2.2347	100	chr9	108017883	108018913	1031	29	0.00094932	0	6.37216
1	90042132	90153402	-	NM_029122	Iqca	88196	0.555401	100	chr1	90064589	90065206	618	17	0.00740296	0	4.45238
1	90042132	90153402	-	NM_029122	Iqca	38976	0.54192	100	chr1	90113824	90114426	603	17	0.00685427	0	4.50697
1	90042132	90153402	-	NM_029122	Iqca	92951	0.610222	100	chr1	90059773	90060451	679	13	0.00236895	0	5.47348
9	106499967	106502251	+	NM_001146701	Iqcf1	-3285	0	0	chr9	106495844	106496682	839	17	0.000348374	0	7.45206
9	106499967	106502250	+	NM_028843	Iqcf1	-3285	0	0	chr9	106495844	106496682	839	17	0.000348374	0	7.45206
9	106499967	106502251	+	NM_001146701	Iqcf1	0	13.1729	40.7307	chr9	106499529	106500267	739	17	0.000121931	0	9.05354
9	106499967	106502250	+	NM_028843	Iqcf1	0	13.1786	40.7307	chr9	106499529	106500267	739	17	0.000121931	0	9.05354
3	67892220	68056594	+	NM_177585	Iqcj	3175	0.389354	100	chr3	67895395	67896034	640	13	0.00622719	0	4.58127
3	67892220	68056594	+	NM_177585	Iqcj	44992	0.403954	100	chr3	67937212	67937875	664	18	0.000940611	0	6.39124
7	118855775	118972653	+	NM_001081446	Iqck	86741	0.92061	100	chr7	118942516	118943591	1076	27	0.00361438	0	5.11783
13	95627177	95891923	-	NM_027711	Iqgap2	248650	0.299154	100	chr13	95642482	95643273	792	16	0.00116705	0	6.14965
6	121372933	121473679	-	NM_001033354	Iqsec3	45617	0.611433	100	chr6	121427447	121428062	616	12	0.00998964	0	4.19609
6	121372933	121473679	-	NM_001033354	Iqsec3	88715	0.865534	100	chr6	121384093	121384964	872	20	0.000182897	0	8.16531
11	58214977	58222784	+	NM_019440	Irgm2	-4093	0	0	chr11	58209851	58210884	1034	29	0.00164607	0	5.8323
1	82233105	82291440	-	NM_010570	Irs1	31900	1.14509	100	chr1	82258873	82259540	668	19	0.00882258	0	4.30576
6	87818448	87838760	-	NM_133934	Isy1	8563	4.33712	100	chr6	87829317	87830197	881	23	0.00400631	0	5.01215
2	155133481	155226856	+	NM_001243712	Itch	63110	0.986335	100	chr2	155196591	155197511	921	21	0.00110609	0	6.22283
2	155133481	155226856	+	NM_008395	Itch	63110	0.986335	100	chr2	155196591	155197511	921	21	0.00110609	0	6.22283
6	128409444	128424911	-	NM_133927	Itfg2	5272	7.86139	100	chr6	128418424	128419639	1216	31	0.00357084	0	5.13014
2	79255426	79333115	+	NM_010576	Itga4	48999	1.30004	100	chr2	79304425	79305434	1010	28	0.00360567	0	5.12103
10	128933813	128958285	+	NM_008398	Itga7	585	3.20353	100	chr10	128934398	128935181	784	17	0.000304828	0	7.60918
2	12106660	12301921	-	NM_001001309	Itga8	48509	0.387684	100	chr2	12252656	12253412	757	21	0.00671492	0	4.52363
9	118606709	118901004	+	NM_133721	Itga9	289210	0.249409	100	chr9	118895919	118896652	734	20	0.00280441	0	5.34706
9	118711692	118901004	+	NM_001113514	Itga9	184227	0.387718	100	chr9	118895919	118896652	734	20	0.00280441	0	5.34706
7	128062640	128118492	+	NM_001082960	Itgam	4956	1.04739	100	chr7	128067596	128068180	585	17	0.00975448	0	4.22203
7	128062640	128118492	+	NM_008401	Itgam	4956	1.04739	100	chr7	128067596	128068180	585	17	0.00975448	0	4.22203
7	128062640	128118492	+	NM_001082960	Itgam	20772	1.33028	100	chr7	128083412	128084154	743	21	0.00346633	0	5.15779
7	128062640	128118492	+	NM_008401	Itgam	20772	1.33028	100	chr7	128083412	128084154	743	21	0.00346633	0	5.15779
16	96422298	96443615	-	NM_008405	Itgb2l	20956	1.6981	48.0744	chr16	96421907	96422659	753	22	0.00741166	0	4.4497
16	96422298	96443615	-	NM_008405	Itgb2l	18759	3.03968	100	chr16	96424209	96424856	648	18	0.00699362	0	4.49553
16	96422298	96443615	-	NM_008405	Itgb2l	15724	5.32414	100	chr16	96426757	96427891	1135	32	0.00112351	0	6.21419
2	60598292	60722604	-	NM_001159564	Itgb6	61175	0.478631	100	chr2	60660835	60661429	595	17	0.0090229	0	4.28954
2	60598292	60673694	-	NM_021359	Itgb6	12265	0.789093	100	chr2	60660835	60661429	595	17	0.0090229	0	4.28954
2	10094591	10130684	-	NM_010582	Itih2	25443	1.63739	100	chr2	10104651	10105241	591	17	0.00968481	0	4.22603
6	108213096	108551117	+	NM_010585	Itpr1	238341	0.19762	100	chr6	108451437	108452104	668	19	0.00253442	0	5.42426
12	4593008	4713953	+	NM_001198968	Itsn2	21742	0.572983	100	chr12	4614750	4615442	693	20	0.00953675	0	4.23512
12	4593008	4641140	+	NM_001198969	Itsn2	21742	1.43976	100	chr12	4614750	4615442	693	20	0.00953675	0	4.23512
12	4593008	4713953	+	NM_011365	Itsn2	21742	0.572983	100	chr12	4614750	4615442	693	20	0.00953675	0	4.23512
12	4593008	4713953	+	NM_001198968	Itsn2	65342	0.795396	100	chr12	4658350	4659311	962	25	0.00126286	0	6.07038
12	4593008	4713953	+	NM_011365	Itsn2	65342	0.795396	100	chr12	4658350	4659311	962	25	0.00126286	0	6.07038
13	44730774	44921644	+	NM_001205044	Jarid2	118538	0.432229	100	chr13	44849312	44850136	825	17	0.00896193	0	4.29628
13	44730774	44921644	+	NM_021878	Jarid2	118538	0.432229	100	chr13	44849312	44850136	825	17	0.00896193	0	4.29628
13	44731271	44921644	+	NM_001205043	Jarid2	118041	0.433358	100	chr13	44849312	44850136	825	17	0.00896193	0	4.29628
13	44730774	44921644	+	NM_001205044	Jarid2	122867	0.439564	100	chr13	44853641	44854479	839	24	0.00449403	0	4.87372
13	44730774	44921644	+	NM_021878	Jarid2	122867	0.439564	100	chr13	44853641	44854479	839	24	0.00449403	0	4.87372
13	44731271	44921644	+	NM_001205043	Jarid2	122370	0.440711	100	chr13	44853641	44854479	839	24	0.00449403	0	4.87372
6	52768068	52909621	-	NM_001168277	Jazf1	44557	0.406205	100	chr6	52864490	52865064	575	13	0.00671492	0	4.52264
6	52768068	53068625	-	NM_173406	Jazf1	203561	0.191311	100	chr6	52864490	52865064	575	13	0.00671492	0	4.52264
8	121730559	121791084	+	NM_020605	Jph3	9953	1.05244	100	chr8	121740512	121741148	637	18	0.00997222	0	4.19642
8	121730559	121791084	+	NM_020605	Jph3	23376	1.23583	100	chr8	121753935	121754682	748	19	0.00472918	0	4.81459
14	55106826	55116936	-	NM_177049	Jph4	5281	5.93413	100	chr14	55111056	55111655	600	17	0.00581785	0	4.63503
10	80808496	80813499	-	NM_028001	Jsrp1	-1458	0	0	chr10	80814957	80815549	593	14	0.0060443	0	4.60183
11	100368856	100397791	-	NM_010593	Jup	20117	2.24634	100	chr11	100377025	100377674	650	19	0.00452887	0	4.86427
8	95081201	95099875	+	NM_028805	Katnb1	13280	3.29317	100	chr8	95094481	95095095	615	14	0.00667137	0	4.52859
9	32372418	32399195	+	NM_019659	Kcnj1	11576	2.50952	100	chr9	32383994	32384665	672	19	0.00676717	0	4.51374
14	23298694	24004206	-	NM_001253358	Kcnma1	634442	0.168672	100	chr14	23368575	23369764	1190	26	0.000121931	0	8.66889
14	23298694	24004206	-	NM_001253359	Kcnma1	634442	0.168672	100	chr14	23368575	23369764	1190	26	0.000121931	0	8.66889
14	23298694	24004206	-	NM_001253360	Kcnma1	634442	0.168672	100	chr14	23368575	23369764	1190	26	0.000121931	0	8.66889
14	23298694	24004206	-	NM_001253361	Kcnma1	634442	0.168672	100	chr14	23368575	23369764	1190	26	0.000121931	0	8.66889
14	23298694	24004206	-	NM_001253362	Kcnma1	634442	0.168672	100	chr14	23368575	23369764	1190	26	0.000121931	0	8.66889
14	23298694	24004206	-	NM_001253363	Kcnma1	634442	0.168672	100	chr14	23368575	23369764	1190	26	0.000121931	0	8.66889
14	23298694	24004206	-	NM_001253365	Kcnma1	634442	0.168672	100	chr14	23368575	23369764	1190	26	0.000121931	0	8.66889
14	23298694	24004206	-	NM_001253366	Kcnma1	634442	0.168672	100	chr14	23368575	23369764	1190	26	0.000121931	0	8.66889
14	23298694	24004206	-	NM_001253367	Kcnma1	634442	0.168672	100	chr14	23368575	23369764	1190	26	0.000121931	0	8.66889
14	23298694	24004206	-	NM_001253369	Kcnma1	634442	0.168672	100	chr14	23368575	23369764	1190	26	0.000121931	0	8.66889
14	23298694	24004206	-	NM_001253371	Kcnma1	634442	0.168672	100	chr14	23368575	23369764	1190	26	0.000121931	0	8.66889
14	23298694	24004206	-	NM_001253372	Kcnma1	634442	0.168672	100	chr14	23368575	23369764	1190	26	0.000121931	0	8.66889
14	23298694	24004206	-	NM_001253373	Kcnma1	634442	0.168672	100	chr14	23368575	23369764	1190	26	0.000121931	0	8.66889
14	23298694	24004206	-	NM_001253374	Kcnma1	634442	0.168672	100	chr14	23368575	23369764	1190	26	0.000121931	0	8.66889
14	23298694	24004206	-	NM_001253377	Kcnma1	634442	0.168672	100	chr14	23368575	23369764	1190	26	0.000121931	0	8.66889
14	23298694	24004206	-	NM_001253378	Kcnma1	634442	0.168672	100	chr14	23368575	23369764	1190	26	0.000121931	0	8.66889
14	23298694	24004206	-	NM_010610	Kcnma1	634442	0.168672	100	chr14	23368575	23369764	1190	26	0.000121931	0	8.66889
14	23306612	24004206	-	NM_001253364	Kcnma1	634442	0.170586	100	chr14	23368575	23369764	1190	26	0.000121931	0	8.66889
14	23306612	24004206	-	NM_001253368	Kcnma1	634442	0.170586	100	chr14	23368575	23369764	1190	26	0.000121931	0	8.66889
14	23306612	24004206	-	NM_001253370	Kcnma1	634442	0.170586	100	chr14	23368575	23369764	1190	26	0.000121931	0	8.66889
14	23306612	24004206	-	NM_001253375	Kcnma1	634442	0.170586	100	chr14	23368575	23369764	1190	26	0.000121931	0	8.66889
14	23306612	24004206	-	NM_001253376	Kcnma1	634442	0.170586	100	chr14	23368575	23369764	1190	26	0.000121931	0	8.66889
3	32472321	32491970	-	NM_001195074	Kcnmb3	0	1.87277	60.9272	chr3	32491603	32492206	604	14	0.00984158	0	4.20929
10	116417868	116473524	-	NM_021452	Kcnmb4	50047	1.05647	100	chr10	116422890	116423477	588	12	0.00830002	0	4.36223
15	65994915	66286225	-	NM_152923	Kcnq3	220699	0.210085	100	chr15	66064915	66065526	612	17	0.0090229	0	4.28956
15	65994915	66286225	-	NM_152923	Kcnq3	229418	0.282859	100	chr15	66055984	66056807	824	23	0.00373632	0	5.07714
1	21398403	21961943	-	NM_001160139	Kcnq5	529704	0.182418	100	chr1	21431212	21432239	1028	28	9.5803e-005	0	9.31245
1	21398403	21961943	-	NM_023872	Kcnq5	529704	0.182418	100	chr1	21431212	21432239	1028	28	9.5803e-005	0	9.31245
1	140246257	140610262	+	NM_001081027	Kcnt2	37569	0.124998	100	chr1	140283826	140284280	455	13	0.0083784	0	4.34932
8	25849623	25937935	+	NM_008432	Kcnu1	22619	0.69299	100	chr8	25872242	25872853	612	16	0.0083784	0	4.34851
18	14968685	15151447	-	NM_134112	Kctd1	79407	0.378632	100	chr18	15071349	15072040	692	20	0.00926676	0	4.27242
18	14968685	15151447	-	NM_134112	Kctd1	2314	0.487517	100	chr18	15148243	15149133	891	25	0.00128899	0	6.04861
14	67716098	67742311	+	NM_001111028	Kctd9	8825	2.71611	100	chr14	67724923	67725634	712	18	0.00269119	0	5.37535
14	67716098	67742311	+	NM_134073	Kctd9	8825	2.71611	100	chr14	67724923	67725634	712	18	0.00269119	0	5.37535
14	67716098	67742311	+	NM_001111028	Kctd9	10892	4.26871	100	chr14	67726990	67728108	1119	31	0.000113222	0	9.14868
14	67716098	67742311	+	NM_134073	Kctd9	10892	4.26871	100	chr14	67726990	67728108	1119	31	0.000113222	0	9.14868
1	44106546	44118774	-	NM_023645	Kdelc1	-4014	0	0	chr1	44122788	44123423	636	18	0.00358826	0	5.12736
4	118137004	118180044	-	NM_001161823	Kdm4a	23747	1.19886	100	chr4	118155782	118156297	516	11	0.00916225	0	4.27816
4	118142043	118180044	-	NM_172382	Kdm4a	23747	1.35782	100	chr4	118155782	118156297	516	11	0.00916225	0	4.27816
6	120364099	120444575	+	NM_145997	Kdm5a	73999	0.740584	100	chr6	120438098	120438693	596	14	0.00364051	0	5.11226
11	69398518	69413676	-	NM_001017426	Kdm6b	0	5.12567	97.0037	chr11	69412900	69413700	801	22	0.00533013	0	4.71039
9	122951081	123018734	+	NM_010620	Kif15	396	0.968162	100	chr9	122951477	122952131	655	13	0.00159381	0	5.8777
2	142618345	142901465	-	NM_001081133	Kif16b	87121	0.209804	100	chr2	142813751	142814344	594	16	0.00950191	0	4.24057
2	142618345	142901465	-	NM_001081133	Kif16b	86094	0.217575	100	chr2	142814756	142815371	616	17	0.00619235	0	4.58889
11	114765389	114790576	+	NM_001102615	Kif19a	-2013	0	0	chr11	114762249	114763376	1128	32	0.000862227	0	6.4893
1	136131401	136178015	+	NM_001039472	Kif21b	12931	1.28928	100	chr1	136144332	136144932	601	17	0.00343149	0	5.16836
1	136131401	136178015	+	NM_001039472	Kif21b	16872	1.29787	100	chr1	136148273	136148877	605	17	0.000513852	0	7.10279
2	153291416	153333390	+	NM_008444	Kif3b	-989	0	0	chr2	153289842	153290427	586	17	0.00987641	0	4.20422
2	49619314	49774779	+	NM_008449	Kif5c	122793	0.550603	100	chr2	49742107	49742962	856	24	0.000644493	0	6.93649
8	95099828	95142541	-	NM_001145831	Kifc3	35776	1.40469	100	chr8	95106166	95106765	600	17	0.00937998	0	4.26083
8	95099828	95113343	-	NM_001145832	Kifc3	6578	4.43918	100	chr8	95106166	95106765	600	17	0.00937998	0	4.26083
8	95099828	95142541	-	NM_010631	Kifc3	35776	1.40469	100	chr8	95106166	95106765	600	17	0.00937998	0	4.26083
19	5107746	5118409	-	NM_008451	Klc2	2968	5.60765	100	chr19	5114844	5115441	598	17	0.00435468	0	4.9129
19	5107746	5118409	-	NR_045528	Klc2	2968	5.60765	100	chr19	5114844	5115441	598	17	0.00435468	0	4.9129
7	19394440	19399857	-	NM_146182	Klc3	761	8.41639	100	chr7	19398641	19399096	456	13	0.00900548	0	4.29238
17	46630631	46645145	-	NM_029091	Klc4	8371	4.11988	100	chr17	46636177	46636774	598	17	0.00815196	0	4.37698
4	117756659	117765667	-	NM_029416	Klf17	-1633	0	0	chr4	117767300	117768120	821	23	0.00823035	0	4.3674
12	69241832	69283962	+	NM_178253	Klhdc1	1641	1.44549	100	chr12	69243473	69244081	609	11	0.00656686	0	4.53874
6	30401909	30455175	+	NM_029742	Klhdc10	47834	1.56945	100	chr6	30449743	30450578	836	18	0.00248217	0	5.44277
12	64942440	64965537	-	NM_025707	Klhl28	16343	3.25569	100	chr12	64948443	64949194	752	17	0.00227314	0	5.54901
12	5077466	5375683	-	NM_001164493	Klhl29	75144	0.203207	100	chr12	5299934	5300539	606	17	0.00713297	0	4.48339
5	103862050	103911230	-	NM_178741	Klhl8	14927	0.693357	100	chr5	103895963	103896303	341	10	0.00568721	0	4.66512
6	130044024	130306482	-	NM_010646	Klra12	237917	0.457214	100	chr6	130067366	130068565	1200	32	0.00376244	0	5.07002
6	130044024	130306482	-	NM_010646	Klra12	49587	0.258326	100	chr6	130256218	130256895	678	19	0.00126286	0	6.06883
6	129972093	130380663	-	NM_013793	Klra15	385190	0.146853	100	chr6	129994874	129995473	600	17	0.00946707	0	4.24505
6	129972093	130380663	-	NM_013793	Klra15	24657	0.149056	100	chr6	130355398	130356006	609	17	0.00773391	0	4.41053
6	129972093	130380663	-	NM_013793	Klra15	312098	0.293707	100	chr6	130067366	130068565	1200	32	0.00376244	0	5.07002
6	129972093	130380663	-	NM_013793	Klra15	21893	0.184056	100	chr6	130358019	130358770	752	15	0.00372761	0	5.08337
6	129972093	130380663	-	NM_013793	Klra15	123768	0.165944	100	chr6	130256218	130256895	678	19	0.00126286	0	6.06883
6	130043745	130067259	-	NM_053153	Klra18	-107	0	0	chr6	130067366	130068565	1200	32	0.00376244	0	5.07002
6	129972082	130380809	-	NM_053152	Klra22	385336	0.146797	100	chr6	129994874	129995473	600	17	0.00946707	0	4.24505
6	129972082	130380809	-	NM_053152	Klra22	24803	0.148999	100	chr6	130355398	130356006	609	17	0.00773391	0	4.41053
6	129972082	130380809	-	NM_053152	Klra22	312244	0.293594	100	chr6	130067366	130068565	1200	32	0.00376244	0	5.07002
6	129972082	130380809	-	NM_053152	Klra22	22039	0.183985	100	chr6	130358019	130358770	752	15	0.00372761	0	5.08337
6	129972082	130380809	-	NM_053152	Klra22	123914	0.16588	100	chr6	130256218	130256895	678	19	0.00126286	0	6.06883
6	130044039	130065303	-	NM_001039118	Klra33	-2063	0	0	chr6	130067366	130068565	1200	32	0.00376244	0	5.07002
6	130044017	130067272	-	NM_001252577	Klra4	-94	0	0	chr6	130067366	130068565	1200	32	0.00376244	0	5.07002
6	130044017	130067272	-	NM_010649	Klra4	-94	0	0	chr6	130067366	130068565	1200	32	0.00376244	0	5.07002
16	22985852	23029102	-	NM_001102409	Kng2	6664	1.36644	100	chr16	23021848	23022438	591	17	0.00737683	0	4.45665
16	22987335	23029102	-	NM_001102410	Kng2	6664	1.41496	100	chr16	23021848	23022438	591	17	0.00737683	0	4.45665
16	22987335	23029102	-	NM_201375	Kng2	6664	1.41496	100	chr16	23021848	23022438	591	17	0.00737683	0	4.45665
11	97159710	97187893	-	NM_008379	Kpnb1	25549	2.15016	100	chr11	97161739	97162344	606	14	0.00668008	0	4.52707
6	145216699	145250232	-	NM_021284	Kras	11800	1.72959	100	chr6	145237853	145238432	580	11	0.0096761	0	4.22703
17	23741199	23745830	-	NM_028416	Kremen2	-2088	0	0	chr17	23747918	23748900	983	25	0.00228185	0	5.53732
11	100140811	100145920	-	NM_008471	Krt19	-36	0	0	chr11	100145956	100146565	610	14	0.00394534	0	5.03095
15	101946004	101954288	-	NM_212487	Krt78	3688	9.45082	100	chr15	101949818	101950600	783	22	0.00187251	0	5.74601
11	99597348	99598107	-	NM_029351	Krtap9-3	-3680	0	0	chr11	99601787	99602385	599	17	0.00992867	0	4.20024
11	79014801	79146355	-	NM_013571	Ksr1	11173	0.595948	100	chr11	79134399	79135182	784	17	0.00938869	0	4.25906
11	79014801	79146355	-	NM_013571	Ksr1	3514	0.477367	100	chr11	79142214	79142841	628	16	0.00881387	0	4.30646
14	47663756	47736565	+	NM_008477	Ktn1	55720	1.60005	100	chr14	47719476	47720640	1165	30	0.00283054	0	5.33974
9	102506138	102546240	+	NM_024291	Ky	12717	1.60586	100	chr9	102518855	102519498	644	18	0.00432855	0	4.92897
17	68273797	68780087	+	NM_177278	L3mbtl4	381017	0.224574	100	chr17	68654814	68655950	1137	30	0.0030744	0	5.26136
10	26981285	27616943	-	NM_008481	Lama2	219206	0.106346	100	chr10	27397062	27397737	676	12	0.00230798	0	5.53368
7	66743504	66823693	+	NM_001164201	Lass3	-3582	0	0	chr7	66739199	66739922	724	21	0.00183767	0	5.76561
3	92750151	92752339	-	NM_025413	Lce1g	2028	7.35496	14.557	chr3	92749206	92750311	1106	31	0.0010277	0	6.2758
3	92932979	92934097	+	NM_025501	Lce3b	-191	0	0	chr3	92932153	92932788	636	18	0.00742908	0	4.44572
2	32384637	32387740	-	NM_008491	Lcn2	-3597	0	0	chr2	32391337	32391923	587	14	0.00908386	0	4.28328
3	131110471	131223332	+	NM_010703	Lef1	87895	0.590101	100	chr3	131198366	131199031	666	17	0.00371019	0	5.0861
3	65666228	65831163	+	NM_001166659	Lekr1	100563	0.42562	100	chr3	65766791	65767492	702	19	0.00372761	0	5.08387
1	134986353	135105277	-	NM_001033409	Lgr6	109272	1.19571	100	chr1	134994584	134996005	1422	32	0.00475531	0.714286	4.81
5	22746193	23275598	+	NM_001081231	Lhfpl3	71902	0.137324	100	chr5	22818095	22818821	727	20	0.00983287	0	4.21154
5	22746193	23275598	+	NM_029990	Lhfpl3	71902	0.137324	100	chr5	22818095	22818821	727	20	0.00983287	0	4.21154
5	22746193	23275598	+	NM_001081231	Lhfpl3	500754	0.0972788	100	chr5	23246947	23247461	515	10	0.00616623	0	4.59283
5	22746193	23275598	+	NM_029990	Lhfpl3	500754	0.0972788	100	chr5	23246947	23247461	515	10	0.00616623	0	4.59283
5	22746193	23275598	+	NM_001081231	Lhfpl3	16289	0.134301	100	chr5	22762482	22763192	711	20	0.00544335	0	4.69685
5	22746193	23275598	+	NM_029990	Lhfpl3	16289	0.134301	100	chr5	22762482	22763192	711	20	0.00544335	0	4.69685
11	82781135	82804275	+	NM_010716	Lig3	11588	3.79413	100	chr11	82792723	82793600	878	25	0.000740296	0	6.61751
8	9970020	9976324	-	NM_176953	Lig4	-3157	0	0	chr8	9979481	9980111	631	18	0.00719393	0	4.47549
7	3908280	3915502	-	NM_011090	Lilra6	3369	14.2046	100	chr7	3911108	3912133	1026	28	0.000557399	0	7.07501
7	3908280	3915502	-	NR_028115	Lilra6	3369	14.2046	100	chr7	3911108	3912133	1026	28	0.000557399	0	7.07501
7	43430101	43435992	+	NM_177693	Lim2	626	10.1494	100	chr7	43430727	43431324	598	17	0.00821293	0	4.37011
5	134656039	134688591	-	NM_010717	Limk1	14393	1.80014	100	chr5	134673613	134674198	586	17	0.00980674	0	4.21542
5	134656039	134688591	-	NM_010717	Limk1	8570	2.50361	100	chr5	134679207	134680021	815	22	0.00938869	0	4.25902
3	94399219	94404502	+	NM_177250	Lingo4	818	11.3172	100	chr3	94400037	94400634	598	17	0.00749005	0	4.43439
7	66689889	66717257	+	NM_001191001	Lins	5645	2.29822	100	chr7	66695534	66696162	629	18	0.0093016	0	4.26747
7	66689889	66717257	+	NM_152815	Lins	5645	2.29822	100	chr7	66695534	66696162	629	18	0.0093016	0	4.26747
7	66689889	66717257	+	NR_034030	Lins	5645	2.29822	100	chr7	66695534	66696162	629	18	0.0093016	0	4.26747
9	70798128	70934809	-	NM_008280	Lipc	3627	0.437512	100	chr9	70930585	70931182	598	10	0.0053998	0	4.70291
16	21953818	21995543	-	NM_001083894	Liph	-2295	0	0	chr16	21997838	21998434	597	17	0.00944966	0	4.24686
16	21955391	21995451	-	NM_153404	Liph	-2387	0	0	chr16	21997838	21998434	597	17	0.00944966	0	4.24686
3	96601133	96625353	+	NM_001163170	Lix1l	3521	3.38136	100	chr3	96604654	96605472	819	19	0.00357955	0	5.12946
11	115824058	115855781	+	NM_001252532	Llgl2	0	0.750221	38.6992	chr11	115823681	115824295	615	15	0.000766424	0	6.57925
11	115824058	115855781	+	NM_145438	Llgl2	0	0.750221	38.6992	chr11	115823681	115824295	615	15	0.000766424	0	6.57925
5	29229802	29378391	-	NM_020295	Lmbr1	3837	0.406488	100	chr5	29373951	29374554	604	10	0.00979803	0	4.21627
5	29229802	29378391	-	NM_020295	Lmbr1	19690	0.449559	100	chr5	29358034	29358701	668	19	0.00425888	0	4.94045
5	29229802	29378391	-	NM_020295	Lmbr1	80312	0.651457	100	chr5	29297112	29298079	968	26	0.00372761	0	5.08297
5	29229802	29378391	-	NM_020295	Lmbr1	64261	0.473787	100	chr5	29313427	29314130	704	20	0.000670621	0	6.77241
15	98903921	98918099	-	NM_029098	Lmbr1l	1254	4.26687	100	chr15	98916241	98916845	605	17	0.00650589	0	4.54507
10	80901363	80918246	-	NM_010722	Lmnb2	9248	3.54181	100	chr10	80908401	80908998	598	17	0.00495563	0	4.76743
6	138364481	138581969	-	NM_207222	Lmo3	51535	0.451977	100	chr6	138529452	138530434	983	24	0.00248217	0	5.44321
1	135324813	135368066	+	NM_053106	Lmod1	4544	1.51662	100	chr1	135329357	135330012	656	17	0.00385825	0	5.04755
2	33564536	33640512	-	NM_010725	Lmx1b	22104	0.793661	100	chr2	33617806	33618408	603	11	0.00578301	0	4.64348
9	58287723	58313213	-	NM_010729	Loxl1	3436	2.38123	100	chr9	58309171	58309777	607	17	0.00116705	0	6.16949
8	83900098	83941955	+	NM_181039	Lphn1	34661	2.27436	100	chr8	83934759	83935710	952	26	0.00946707	0	4.24532
16	24393350	24992579	+	NM_178665	Lpp	440154	0.104801	100	chr16	24833504	24834131	628	18	0.00647976	0	4.54671
16	24448091	24992579	+	NM_001145952	Lpp	385413	0.115337	100	chr16	24833504	24834131	628	18	0.00647976	0	4.54671
16	24721855	24992579	+	NM_001145954	Lpp	111649	0.23197	100	chr16	24833504	24834131	628	18	0.00647976	0	4.54671
3	86224690	86746711	+	NM_001077687	Lrba	318669	0.151909	100	chr3	86543359	86544151	793	22	0.00219476	0	5.60898
3	86224690	86776972	+	NM_001077688	Lrba	318669	0.143586	100	chr3	86543359	86544151	793	22	0.00219476	0	5.60898
3	86224690	86782695	+	NM_030695	Lrba	318669	0.142113	100	chr3	86543359	86544151	793	22	0.00219476	0	5.60898
3	86224690	86776972	+	NM_001077688	Lrba	524628	0.111899	100	chr3	86749318	86749935	618	17	0.000714167	0	6.68191
3	86224690	86782695	+	NM_030695	Lrba	524628	0.110751	100	chr3	86749318	86749935	618	17	0.000714167	0	6.68191
12	61524632	61845259	+	NM_178714	Lrfn5	19560	0.191187	100	chr12	61544192	61544804	613	13	0.00926676	0	4.27158
12	61524632	61845259	+	NM_178714	Lrfn5	15557	0.326547	100	chr12	61540189	61541235	1047	23	0.00207283	0	5.65479
6	34029448	34134035	+	NM_028886	Lrguk	42782	0.575592	100	chr6	34072230	34072831	602	15	0.00514723	0	4.73026
2	69424335	69586068	-	NM_001081088	Lrp2	125164	0.372216	100	chr2	69460303	69460904	602	16	0.00952804	0	4.23586
17	84705247	84790787	-	NM_028233	Lrpprc	71321	0.60205	100	chr17	84718952	84719466	515	11	0.00180284	0	5.78044
14	32991382	33009399	+	NM_001146021	Lrrc18	14798	4.56765	100	chr14	33006180	33007002	823	23	9.5803e-005	0	9.37171
14	32991382	33015293	+	NM_026253	Lrrc18	14798	3.44179	100	chr14	33006180	33007002	823	23	9.5803e-005	0	9.37171
11	60353380	60394334	+	NM_029044	Lrrc48	36458	1.82395	100	chr11	60389838	60390584	747	22	0.00794294	0	4.39171
11	60353380	60394334	+	NM_029044	Lrrc48	37872	2.4588	100	chr11	60391252	60392258	1007	28	0.000775133	0	6.56498
4	14665754	14796053	-	NM_028499	Lrrc69	72098	0.462011	100	chr4	14723354	14723955	602	17	0.00318763	0	5.22503
3	87736923	87748624	-	NM_028971	Lrrc71	-98	0	0	chr3	87748722	87749587	866	24	0.00793423	0	4.39208
1	90998727	91128945	+	NM_001111312	Lrrfip1	61841	0.867769	100	chr1	91060568	91061697	1130	23	0.000740296	0	6.62598
1	91053444	91117323	+	NM_001111311	Lrrfip1	7124	1.76894	100	chr1	91060568	91061697	1130	23	0.000740296	0	6.62598
1	91053444	91128945	+	NM_008515	Lrrfip1	7124	1.49665	100	chr1	91060568	91061697	1130	23	0.000740296	0	6.62598
3	30644507	30672432	+	NM_026668	Lrriq4	22511	4.06073	100	chr3	30667018	30668151	1134	27	0.00526045	0	4.71623
14	29018208	29033643	+	NM_176920	Lrtm1	14203	3.8935	100	chr14	29032411	29033011	601	14	0.00404114	0	5.00319
2	180024987	180035462	+	NM_177727	Lsm14b	1982	5.73692	100	chr2	180026969	180027569	601	17	0.00913612	0	4.27997
11	54839289	54860592	-	NM_029327	Lyrm7	15739	4.76906	100	chr11	54843838	54844853	1016	24	0.00094932	0	6.37004
3	95134088	95139526	+	NM_153121	Lysmd1	4582	15.7566	82.4832	chr3	95138670	95139708	1039	29	0.00185509	0	5.76002
13	13590409	13777441	+	NM_010748	Lyst	140134	0.412227	100	chr13	13730543	13731313	771	22	0.00964997	0	4.22956
9	123697593	123717558	-	NM_033322	Lztfl1	13530	4.83822	100	chr9	123703063	123704028	966	20	0.000479015	0	7.13291
2	140395430	142390051	+	NM_001013802	Macrod2	182976	0.0362475	100	chr2	140578406	140579128	723	20	0.00263894	0	5.40133
2	140395430	142390051	+	NM_001013802	Macrod2	27699	0.0518394	100	chr2	140423129	140424162	1034	26	0.00123673	0	6.08636
5	33335572	33373295	+	NM_021500	Maea	26414	1.78136	100	chr5	33361986	33362657	672	19	0.00883129	0	4.30541
5	33335572	33373295	+	NM_021500	Maea	19460	1.68063	100	chr5	33355032	33355665	634	18	0.00272603	0	5.36437
X	154948463	154949570	-	NM_020017	Magea3	1664	0	0	chrX	154947050	154947906	857	18	0.000705458	0	6.69578
X	92118879	92599573	-	NM_173783	Mageb18	110455	0.20408	100	chrX	92488138	92489118	981	28	8.70936e-006	0	19.9276
5	19227046	20704792	+	NM_001170746	Magi2	798485	0.0439182	100	chr5	20025531	20026179	649	18	0.00950191	0	4.2411
5	19907518	20704793	+	NM_001170745	Magi2	118013	0.0814022	100	chr5	20025531	20026179	649	18	0.00950191	0	4.2411
5	19907518	20704792	+	NM_015823	Magi2	118013	0.0814023	100	chr5	20025531	20026179	649	18	0.00950191	0	4.2411
5	19227046	20704792	+	NM_001170746	Magi2	576562	0.0470987	100	chr5	19803608	19804303	696	20	0.00469434	0	4.83618
9	13619989	13709534	+	NM_001013813	Maml2	40698	0.653296	100	chr9	13660687	13661271	585	16	0.00882258	0	4.30548
9	13662460	13709534	+	NM_173776	Maml2	-1189	0	0	chr9	13660687	13661271	585	16	0.00882258	0	4.30548
13	99421464	99516603	-	NM_008634	Map1b	-3576	0	0	chr13	99520179	99520828	650	17	0.00931901	0	4.26543
13	99421464	99516603	-	NM_008634	Map1b	1272	0.700021	100	chr13	99514666	99515331	666	19	0.00603559	0	4.60286
10	19934526	20142751	+	NM_008580	Map3k5	132015	0.347699	100	chr10	20066541	20067264	724	20	0.00131511	0	6.04187
X	159414578	159498948	+	NM_001081124	Map7d2	17828	1.08568	100	chrX	159432406	159433321	916	25	0.00245604	0	5.44937
3	82358072	82395269	+	NM_001081230	Map9	36191	2.51626	100	chr3	82394263	82395198	936	26	0.000862227	0	6.46591
16	16983382	17039041	+	NM_001038663	Mapk1	-2442	0	0	chr16	16980350	16980940	591	12	0.00734199	0	4.45835
16	16983382	17047454	+	NM_011949	Mapk1	-2442	0	0	chr16	16980350	16980940	591	12	0.00734199	0	4.45835
11	49846751	49886422	+	NM_001163671	Mapk9	18004	1.08137	100	chr11	49864755	49865183	429	12	0.00950191	0	4.23923
11	49846751	49886422	+	NM_001163672	Mapk9	18004	1.08137	100	chr11	49864755	49865183	429	12	0.00950191	0	4.23923
11	49846751	49886422	+	NM_016961	Mapk9	18004	1.08137	100	chr11	49864755	49865183	429	12	0.00950191	0	4.23923
11	49846751	49886422	+	NM_207692	Mapk9	18004	1.08137	100	chr11	49864755	49865183	429	12	0.00950191	0	4.23923
11	49846751	49886422	+	NM_001163671	Mapk9	5888	1.646	100	chr11	49852639	49853291	653	18	0.00785584	0	4.40035
11	49846751	49886422	+	NM_001163672	Mapk9	5888	1.646	100	chr11	49852639	49853291	653	18	0.00785584	0	4.40035
11	49846751	49886422	+	NM_016961	Mapk9	5888	1.646	100	chr11	49852639	49853291	653	18	0.00785584	0	4.40035
11	49846751	49886422	+	NM_207692	Mapk9	5888	1.646	100	chr11	49852639	49853291	653	18	0.00785584	0	4.40035
5	30814756	30866107	+	NM_133350	Mapre3	48919	1.16256	100	chr5	30863675	30864271	597	14	0.00728973	0	4.46219
8	65618040	66471638	+	NM_001166372	March1	62051	0.0809514	100	chr8	65680091	65680781	691	18	0.0025083	0	5.43308
8	65618525	66471638	+	NM_175188	March1	61566	0.0809974	100	chr8	65680091	65680781	691	18	0.0025083	0	5.43308
15	26309072	26409574	+	NM_177597	March11	36687	0.730326	100	chr15	26345759	26346492	734	21	0.00699362	0	4.49838
1	184896424	184999550	-	NM_145515	Mark1	0	0.104725	13.6192	chr1	184999443	185000235	793	21	0.00233411	0	5.4873
2	131234063	131248025	+	NM_001206382	Mavs	7936	4.41166	100	chr2	131241999	131242614	616	12	0.00991996	0	4.20134
2	131234063	131248025	+	NM_001206383	Mavs	7936	4.41166	100	chr2	131241999	131242614	616	12	0.00991996	0	4.20134
2	131234063	131248025	+	NM_001206385	Mavs	7936	4.41166	100	chr2	131241999	131242614	616	12	0.00991996	0	4.20134
2	131234063	131248025	+	NM_144888	Mavs	7936	4.41166	100	chr2	131241999	131242614	616	12	0.00991996	0	4.20134
15	77015487	77050669	-	NM_013593	Mb	3804	1.44956	100	chr15	77046356	77046865	510	15	0.00401501	0	5.00781
10	80392541	80399480	-	NM_013595	Mbd3	-2296	0	0	chr10	80401776	80402499	724	18	0.0048424	0	4.77805
10	127281956	127288772	-	NM_033072	Mbd6	-1392	0	0	chr10	127290164	127290773	610	14	0.00461596	0	4.85428
8	123407082	123410745	+	NM_008559	Mc1r	-4446	0	0	chr8	123401914	123402636	723	15	0.00122802	0	6.10047
18	44425060	44812183	-	NM_001085373	Mcc	299480	0.156281	100	chr18	44512099	44512703	605	17	0.00392792	0	5.03483
18	44425060	44662267	-	NM_001085374	Mcc	149564	0.25505	100	chr18	44512099	44512703	605	17	0.00392792	0	5.03483
18	44425060	44812183	-	NM_001085373	Mcc	95645	0.352342	100	chr18	44715175	44716538	1364	36	0.00338794	0.285714	5.17954
7	128696459	128740430	-	NM_145955	Mcmbp	41641	1.54189	100	chr7	128698112	128698789	678	18	0.00509498	0	4.73796
12	66466059	67222550	-	NM_001193266	Mdga2	104146	0.137344	100	chr12	67117366	67118404	1039	25	0.00359697	0	5.12587
12	66466059	67222550	-	NM_207010	Mdga2	104146	0.137344	100	chr12	67117366	67118404	1039	25	0.00359697	0	5.12587
7	89632818	89854360	+	NM_181407	Me3	142633	0.185517	100	chr7	89775451	89775861	411	12	0.00438952	0	4.90766
4	125085147	125109890	+	NM_027310	Meaf6	18831	6.26819	100	chr4	125103978	125105528	1551	42	0.00191606	0	5.72602
3	30236569	30509488	-	NM_021442	Mecom	231216	0.235967	100	chr3	30277629	30278272	644	18	0.00766424	0	4.41606
3	59006978	59318413	+	NM_177855	Med12l	255092	0.199078	100	chr3	59262070	59262689	620	17	0.00668008	0	4.52818
11	86265715	86357526	-	NM_001080931	Med13	-187	0	0	chr11	86357713	86358580	868	24	0.00338794	0	5.18051
5	118560719	118765438	+	NM_172424	Med13l	70209	0.337534	100	chr5	118630928	118631618	691	20	0.0090229	0	4.29142
5	118560719	118765438	+	NM_172424	Med13l	71874	0.289175	100	chr5	118632593	118633184	592	12	0.0064188	0	4.55516
16	17651221	17722931	-	NM_001040683	Med15	54749	0.877132	100	chr16	17667554	17668182	629	18	0.00914483	0	4.27917
16	17651221	17722931	-	NM_033609	Med15	54749	0.877132	100	chr16	17667554	17668182	629	18	0.00914483	0	4.27917
9	64385626	64709206	+	NM_001134399	Megf11	83401	0.294208	100	chr9	64469027	64469978	952	20	0.00395405	0	5.02621
9	64385626	64700976	+	NM_172522	Megf11	83401	0.301886	100	chr9	64469027	64469978	952	20	0.00395405	0	5.02621
15	82070117	82126815	+	NM_028897	Mei1	35177	1.21343	100	chr15	82105294	82105981	688	19	0.00872678	0	4.31431
2	3409043	3422649	-	NM_008579	Meig1	-117	0	0	chr2	3422766	3423499	734	20	0.0064188	0	4.55678
2	3409043	3422649	-	NM_008579	Meig1	1531	5.04152	100	chr2	3420433	3421118	686	19	0.00348374	0	5.15148
2	3409043	3422649	-	NM_008579	Meig1	-865	0	0	chr2	3423514	3424588	1075	23	0.00114093	0	6.20364
11	18880428	19018970	-	NM_001193271	Meis1	106405	0.428748	100	chr11	18911972	18912565	594	17	0.00851775	0	4.33872
11	18880428	19018970	-	NM_010789	Meis1	106405	0.428748	100	chr11	18911972	18912565	594	17	0.00851775	0	4.33872
2	70964562	71018375	-	NM_001110512	Mettl8	4832	1.41599	100	chr2	71012782	71013543	762	18	0.0089358	0	4.29886
2	70964562	71055607	-	NM_145524	Mettl8	42064	0.83694	100	chr2	71012782	71013543	762	18	0.0089358	0	4.29886
3	67582768	67604232	+	NM_025813	Mfsd1	-2245	0	0	chr3	67579905	67580523	619	16	0.00740296	0	4.45076
3	40818172	40846855	-	NM_028140	Mfsd8	10049	2.62516	100	chr3	40836054	40836806	753	20	0.00156769	0	5.90365
10	101681487	102391469	+	NM_001205098	Mgat4c	513906	0.122397	100	chr10	102195393	102196261	869	25	0.00104512	0	6.26479
10	102158858	102391469	+	NM_001162368	Mgat4c	36535	0.373583	100	chr10	102195393	102196261	869	25	0.00104512	0	6.26479
10	102159079	102391469	+	NM_001162369	Mgat4c	36314	0.373939	100	chr10	102195393	102196261	869	25	0.00104512	0	6.26479
6	88724412	88828361	+	NM_001166249	Mgll	55633	0.467532	100	chr6	88780045	88780530	486	14	0.00292634	0	5.30404
6	88724412	88828361	+	NM_011844	Mgll	55633	0.467532	100	chr6	88780045	88780530	486	14	0.00292634	0	5.30404
6	88724704	88828361	+	NM_001166251	Mgll	55341	0.468849	100	chr6	88780045	88780530	486	14	0.00292634	0	5.30404
10	59702635	59864123	+	NM_144822	Micu1	48141	0.417366	100	chr10	59750776	59751449	674	18	0.00630558	0	4.56896
16	30368176	31275698	-	NR_035427	Mir1195	133443	0.117573	100	chr16	31141189	31142255	1067	30	0.000531271	0	7.09363
9	108568319	108568393	+	NR_029577	Mir191	-3927	0	0	chr9	108563769	108564392	624	16	0.000374503	0	7.40072
1	63980973	63984484	-	NR_035484	Mir1958	452	17.5968	100	chr1	63983415	63984032	618	17	0.00715909	0	4.48017
11	28763728	28763836	+	NR_029828	Mir217	-307	0	0	chr11	28762828	28763421	594	17	0.00748134	0	4.43654
17	34024983	34025093	-	NR_029800	Mir219-1	1910	0	0	chr17	34022804	34023183	380	11	0.0093974	0	4.25585
8	104494178	104609626	-	NR_029648	Mir297-2	37721	0.561287	100	chr8	104571258	104571905	648	12	0.00318763	0	5.22632
1	185537336	185988796	+	NR_030555	Mir297c	222256	0.122491	100	chr1	185759592	185760144	553	15	0.00531271	0	4.71219
2	131142469	131604825	-	NR_037281	Mir3098	362211	0.13323	100	chr2	131241999	131242614	616	12	0.00991996	0	4.20134
5	23813938	24129969	-	NR_037304	Mir3471-1	218811	0.193335	100	chr5	23910548	23911158	611	10	0.0064188	0	4.55552
15	100078389	100188037	-	NR_037311	Mir3473	71156	0.903793	100	chr15	100115891	100116881	991	25	0.0093974	0	4.25793
15	100078389	100188037	-	NR_037311	Mir3473	76945	0.630193	100	chr15	100110402	100111092	691	19	0.00132382	0	6.02749
15	100078389	100188037	-	NR_037311	Mir3473	8179	0.870961	100	chr15	100178904	100179858	955	26	0.0010277	0	6.27435
9	108568777	108568862	+	NR_029947	Mir425	-4385	0	0	chr9	108563769	108564392	624	16	0.000374503	0	7.40072
19	12071790	12413555	+	NR_030566	Mir466f-1	257521	0.200722	100	chr19	12329311	12329996	686	20	0.00405856	0	4.99798
19	12071790	12413555	+	NR_030566	Mir466f-1	295940	0.303424	100	chr19	12367730	12368766	1037	29	0.00327472	0	5.20167
11	114344526	114749750	-	NR_037269	Mir466n	297076	0.152261	100	chr11	114452058	114452674	617	17	0.00947578	0	4.24409
11	114344526	114749750	-	NR_037269	Mir466n	212589	0.148066	100	chr11	114536562	114537161	600	17	0.00546948	0	4.69234
3	93428491	93428512	+	NR_039585	Mir5124	1414	0	0	chr3	93429905	93430487	583	15	0.00445048	0	4.88474
8	39467448	40227788	-	NR_035426	Mir669e	75124	0.079438	100	chr8	40152061	40152664	604	13	0.00742908	0	4.44528
8	39467448	40227788	-	NR_035426	Mir669e	604556	0.0845673	100	chr8	39622590	39623232	643	14	0.00681943	0	4.50934
8	39467448	40227788	-	NR_035426	Mir669e	226065	0.0882499	100	chr8	40001053	40001723	671	19	0.00327472	0	5.20162
X	77164403	77475937	-	NR_035475	Mir669m-2	300131	0.377807	100	chrX	77174630	77175806	1177	33	0.00248217	0	5.44
7	62417593	62420140	-	NM_011746	Mkrn3	2041	19.898	83.3882	chr7	62417492	62418099	608	12	0.00434597	0	4.9189
8	46552069	46579585	+	NM_027973	Mlf1ip	271	3.84853	100	chr8	46552340	46553398	1059	29	0.00159381	0	5.87532
8	111311800	111337904	-	NM_029005	Mlkl	7205	2.96495	100	chr8	111329926	111330699	774	21	0.0030657	0	5.26567
9	44803355	44881275	-	NM_001081049	Mll1	3179	0.831612	100	chr9	44877449	44878096	648	18	0.00966739	0	4.22822
2	18055237	18212391	+	NM_010804	Mllt10	38903	0.412968	100	chr2	18094140	18094788	649	18	0.00985029	0	4.20685
2	18064585	18212391	+	NM_001252560	Mllt10	29555	0.439086	100	chr2	18094140	18094788	649	18	0.00985029	0	4.20685
2	18064585	18212391	+	NM_001252561	Mllt10	29555	0.439086	100	chr2	18094140	18094788	649	18	0.00985029	0	4.20685
2	18064585	18212391	+	NR_045538	Mllt10	29555	0.439086	100	chr2	18094140	18094788	649	18	0.00985029	0	4.20685
2	18064585	18212391	+	NR_045539	Mllt10	29555	0.439086	100	chr2	18094140	18094788	649	18	0.00985029	0	4.20685
2	18055237	18212391	+	NM_010804	Mllt10	64826	0.332792	100	chr2	18120063	18120585	523	14	0.00916225	0	4.27822
2	18064585	18212391	+	NM_001252560	Mllt10	55478	0.35384	100	chr2	18120063	18120585	523	14	0.00916225	0	4.27822
2	18064585	18212391	+	NM_001252561	Mllt10	55478	0.35384	100	chr2	18120063	18120585	523	14	0.00916225	0	4.27822
2	18064585	18212391	+	NR_045538	Mllt10	55478	0.35384	100	chr2	18120063	18120585	523	14	0.00916225	0	4.27822
2	18064585	18212391	+	NR_045539	Mllt10	55478	0.35384	100	chr2	18120063	18120585	523	14	0.00916225	0	4.27822
2	18055237	18212391	+	NM_010804	Mllt10	54392	0.678948	100	chr2	18109629	18110695	1067	29	0.00303957	0	5.27292
2	18064585	18212391	+	NM_001252560	Mllt10	45044	0.721887	100	chr2	18109629	18110695	1067	29	0.00303957	0	5.27292
2	18064585	18212391	+	NM_001252561	Mllt10	45044	0.721887	100	chr2	18109629	18110695	1067	29	0.00303957	0	5.27292
2	18064585	18212391	+	NR_045538	Mllt10	45044	0.721887	100	chr2	18109629	18110695	1067	29	0.00303957	0	5.27292
2	18064585	18212391	+	NR_045539	Mllt10	45044	0.721887	100	chr2	18109629	18110695	1067	29	0.00303957	0	5.27292
11	101087290	101092208	+	NM_001159384	Mlx	931	19.5975	100	chr11	101088221	101089184	964	21	0.00286538	0	5.33156
11	101087290	101092208	+	NM_001159385	Mlx	931	19.5975	100	chr11	101088221	101089184	964	21	0.00286538	0	5.33156
11	101087290	101092208	+	NM_011550	Mlx	931	19.5975	100	chr11	101088221	101089184	964	21	0.00286538	0	5.33156
5	142563481	142608753	-	NM_175217	Mmd2	21327	1.53071	100	chr5	142586734	142587426	693	19	0.00591365	0	4.62105
3	63295872	63382232	+	NM_008604	Mme	24385	1.15677	100	chr3	63320257	63321255	999	28	0.00227314	0	5.55356
10	128790910	128800825	+	NM_001164197	Mmp19	7556	7.60387	100	chr10	128798466	128799219	754	21	0.00925805	0	4.2732
10	128790953	128800825	+	NM_021412	Mmp19	7513	7.63699	100	chr10	128798466	128799219	754	21	0.00925805	0	4.2732
2	155775344	155818367	+	NM_010808	Mmp24	18605	1.34808	100	chr2	155793949	155794528	580	11	0.00568721	0	4.66276
17	23629458	23645270	-	NM_001033339	Mmp25	247	6.90571	100	chr17	23643932	23645023	1092	20	0.00123673	0	6.09067
11	83441876	83462962	-	NM_080453	Mmp28	6756	3.46185	100	chr11	83455477	83456206	730	18	0.00541722	0	4.69886
11	83441876	83462962	-	NM_172797	Mmp28	6756	3.46185	100	chr11	83455477	83456206	730	18	0.00541722	0	4.69886
11	83441876	83462962	-	NM_080453	Mmp28	10635	5.00308	100	chr11	83451273	83452327	1055	29	0.00095803	0	6.34763
11	83441876	83462962	-	NM_172797	Mmp28	10635	5.00308	100	chr11	83451273	83452327	1055	29	0.00095803	0	6.34763
9	72438529	72458577	+	NM_008613	Mns1	7958	1.90533	100	chr9	72446487	72446868	382	11	0.00932772	0	4.26492
2	36049473	36079710	+	NM_029309	Morn5	17985	2.69198	100	chr2	36067458	36068271	814	21	0.000897064	0	6.40683
4	81278500	81442806	-	NM_010820	Mpdz	116368	0.544712	100	chr4	81325544	81326438	895	21	0.00938869	0	4.25887
11	59662495	59780861	+	NM_012027	Mprip	55187	1.1363	100	chr11	59717682	59719026	1345	31	5.22562e-005	0	10.168
11	59662495	59780861	+	NM_201245	Mprip	55187	1.1363	100	chr11	59717682	59719026	1345	31	5.22562e-005	0	10.168
11	58171654	58179582	+	NM_175001	Mrpl22	-4204	0	0	chr11	58166840	58167450	611	17	0.00816938	0	4.37514
9	105053268	105077477	+	NM_053159	Mrpl3	8281	2.54027	100	chr9	105061549	105062163	615	16	0.00943224	0	4.25168
11	116131817	116138869	-	NM_024177	Mrpl38	7025	0.396994	4.2618	chr11	116131188	116131844	657	14	0.00941482	0	4.25488
11	59202517	59206003	+	NM_026035	Mrpl55	0	17.006	92.6563	chr11	59202470	59203109	640	18	0.00435468	0	4.91326
2	127587426	127603987	+	NM_029963	Mrps5	16276	1.72684	54.5802	chr2	127603702	127604225	524	14	0.00628816	0	4.57303
7	110868267	110946188	-	NM_010826	Mrvi1	47690	0.875234	100	chr7	110897817	110898498	682	19	0.00364051	0	5.10097
7	110868267	110982096	-	NM_194464	Mrvi1	83598	0.599139	100	chr7	110897817	110898498	682	19	0.00364051	0	5.10097
19	11536849	11558467	+	NM_025658	Ms4a4d	9781	3.20089	100	chr19	11546630	11547321	692	14	0.00392792	0	5.03513
19	11067471	11081104	-	NM_022430	Ms4a8a	2408	5.98504	100	chr19	11077881	11078696	816	23	0.00786455	0	4.40007
8	39581700	39642679	-	NM_001113326	Msr1	19447	1.05444	100	chr8	39622590	39623232	643	14	0.00681943	0	4.50934
8	39603452	39642679	-	NM_031195	Msr1	19447	1.63914	100	chr8	39622590	39623232	643	14	0.00681943	0	4.50934
15	55557408	55626424	+	NM_134092	Mtbp	64253	1.59526	100	chr15	55621661	55622761	1101	24	0.000461596	0	7.17942
5	108065674	108109220	+	NM_001253877	Mtf2	41827	1.263	100	chr5	108107501	108108050	550	13	0.00980674	0	4.21554
5	108065674	108109220	+	NM_001253879	Mtf2	41827	1.263	100	chr5	108107501	108108050	550	13	0.00980674	0	4.21554
5	108065674	108109220	+	NM_001253880	Mtf2	41827	1.263	100	chr5	108107501	108108050	550	13	0.00980674	0	4.21554
5	108065674	108109220	+	NM_013827	Mtf2	41827	1.263	100	chr5	108107501	108108050	550	13	0.00980674	0	4.21554
5	108065674	108109220	+	NR_045608	Mtf2	41827	1.263	100	chr5	108107501	108108050	550	13	0.00980674	0	4.21554
5	108078165	108109220	+	NM_001253878	Mtf2	29336	1.77099	100	chr5	108107501	108108050	550	13	0.00980674	0	4.21554
5	108065674	108109220	+	NM_001253877	Mtf2	42998	1.26071	83.1818	chr5	108108672	108109331	660	18	0.00627945	0	4.57401
5	108065674	108109220	+	NM_001253879	Mtf2	42998	1.26071	83.1818	chr5	108108672	108109331	660	18	0.00627945	0	4.57401
5	108065674	108109220	+	NM_001253880	Mtf2	42998	1.26071	83.1818	chr5	108108672	108109331	660	18	0.00627945	0	4.57401
5	108065674	108109220	+	NM_013827	Mtf2	42998	1.26071	83.1818	chr5	108108672	108109331	660	18	0.00627945	0	4.57401
5	108065674	108109220	+	NR_045608	Mtf2	42998	1.26071	83.1818	chr5	108108672	108109331	660	18	0.00627945	0	4.57401
5	108078165	108109220	+	NM_001253878	Mtf2	30507	1.76777	83.1818	chr5	108108672	108109331	660	18	0.00627945	0	4.57401
9	65435782	65453055	+	NM_027134	Mtfmt	0	1.78882	42.9167	chr9	65435371	65436090	720	20	0.00312666	0	5.24062
11	4480868	4594816	-	NM_028860	Mtmr3	104658	0.549369	100	chr11	4489533	4490158	626	16	0.00482498	0	4.78996
5	147957320	148316066	+	NM_029920	Mtus2	88401	0.185367	100	chr5	148045721	148046385	665	17	0.00364051	0	5.10562
5	147957320	148316066	+	NM_029920	Mtus2	51524	0.148015	100	chr5	148008844	148009374	531	12	0.00290893	0	5.30701
10	80226598	80245145	+	NM_023431	Mum1	8416	3.25642	100	chr10	80235014	80235617	604	17	0.00944095	0	4.24963
4	61300039	61439704	-	NM_008647.2	Mup2	29810	0.423868	100	chr4	61409303	61409894	592	17	0.00364051	0	5.11538
4	61300953	61439704	-	NM_001045550	Mup2	29810	0.426661	100	chr4	61409303	61409894	592	17	0.00364051	0	5.11538
19	53310506	53375811	+	NM_001008542	Mxi1	559	1.11322	100	chr19	53311065	53311791	727	14	0.000635783	0	6.95455
10	21124930	21160985	-	NM_001198914	Myb	22495	2.67085	100	chr10	21137528	21138490	963	23	0.00290022	0	5.31702
10	21124930	21160985	-	NM_010848	Myb	22495	2.67085	100	chr10	21137528	21138490	963	23	0.00290022	0	5.31702
16	49057486	49199105	+	NM_001166210	Myh15	-4331	0	0	chr16	49052512	49053155	644	17	0.00581785	0	4.63899
2	152911352	152923066	+	NM_001081044	Mylk2	37	4.9936	100	chr2	152911389	152911973	585	17	0.0092145	0	4.27535
13	32700827	32781780	-	NM_001166030	Mylk4	25520	1.01786	100	chr13	32755437	32756260	824	23	0.0078123	0	4.40354
13	32700827	32781780	-	NM_001166030	Mylk4	28497	0.700398	100	chr13	32752717	32753283	567	14	0.00118447	0	6.1271
11	60469339	60528369	+	NM_001103171	Myo15	56302	1.37216	100	chr11	60525641	60526450	810	23	0.00290893	0	5.30802
11	60469339	60528369	+	NM_010862	Myo15	56302	1.37216	100	chr11	60525641	60526450	810	23	0.00290893	0	5.30802
11	60469339	60528369	+	NM_182698	Myo15	56302	1.37216	100	chr11	60525641	60526450	810	23	0.00290893	0	5.30802
11	77777265	77865981	+	NM_011586	Myo18a	1152	1.4473	100	chr11	77778417	77779700	1284	35	5.22562e-005	0	10.1034
11	77777265	77865981	+	NM_011586	Myo18a	15182	0.676308	100	chr11	77792447	77793046	600	17	0.00950191	0	4.24032
5	112688876	112896363	-	NM_028901	Myo18b	148584	0.46075	100	chr5	112746824	112747779	956	20	0.00290893	0	5.31016
5	112688876	112896363	-	NM_028901	Myo18b	182649	0.30797	100	chr5	112713076	112713714	639	14	0.00245604	0	5.44939
5	112688876	112896363	-	NM_028901	Myo18b	42980	0.384119	100	chr5	112852587	112853383	797	22	0.00114964	0	6.1886
1	51749766	51915975	-	NM_001161817	Myo1b	61221	0.336923	100	chr1	51854195	51854754	560	16	0.00508627	0	4.73825
1	51749766	51915975	-	NM_010863	Myo1b	61221	0.336923	100	chr1	51854195	51854754	560	16	0.00508627	0	4.73825
9	70207350	70400068	+	NM_181072	Myo1e	32112	0.30874	100	chr9	70239462	70240056	595	17	0.00863098	0	4.32725
9	70207350	70400068	+	NM_181072	Myo1e	46255	0.34143	100	chr9	70253605	70254262	658	18	0.00813454	0	4.37934
9	75071206	75223688	+	NM_010864	Myo5a	122318	0.434147	100	chr9	75193524	75194185	662	19	0.000339665	0	7.4674
18	74442619	74771478	+	NM_201600	Myo5b	57251	0.183969	100	chr18	74499870	74500474	605	16	0.00290022	0	5.31471
9	75232014	75305451	+	NM_001081322	Myo5c	56407	0.644081	100	chr9	75288421	75288893	473	11	0.00745521	0	4.4437
12	29528384	29923210	+	NM_001093775	Myt1l	25739	0.176533	100	chr12	29554123	29554819	697	19	0.00792552	0	4.39235
12	29528384	29923210	+	NM_001093778	Myt1l	25739	0.176533	100	chr12	29554123	29554819	697	19	0.00792552	0	4.39235
12	29528384	29923210	+	NM_008666	Myt1l	25739	0.176533	100	chr12	29554123	29554819	697	19	0.00792552	0	4.39235
12	29534905	29923210	+	NM_001093776	Myt1l	19218	0.179498	100	chr12	29554123	29554819	697	19	0.00792552	0	4.39235
12	29528384	29923210	+	NM_001093775	Myt1l	371600	0.155258	100	chr12	29899984	29900596	613	16	0.00630558	0	4.57029
12	29528384	29923210	+	NM_001093778	Myt1l	371600	0.155258	100	chr12	29899984	29900596	613	16	0.00630558	0	4.57029
12	29528384	29923210	+	NM_008666	Myt1l	371600	0.155258	100	chr12	29899984	29900596	613	16	0.00630558	0	4.57029
12	29534905	29923210	+	NM_001093776	Myt1l	365079	0.157865	100	chr12	29899984	29900596	613	16	0.00630558	0	4.57029
4	42917251	42941608	+	NM_172690	N28178	1566	4.48723	100	chr4	42918817	42919909	1093	30	5.22562e-005	0	10.2125
9	18323021	18385929	-	NM_028279	Naalad2	9618	1.74697	100	chr9	18375213	18376311	1099	26	0.00998964	0	4.19586
1	52455849	52500449	-	NM_008667	Nab1	8044	2.39008	100	chr1	52491340	52492405	1066	23	0.0036318	0	5.11596
7	96951527	97064758	+	NM_153591	Nars2	43728	0.576692	100	chr7	96995255	96995907	653	13	0.00234282	0	5.48308
7	48959073	49610089	+	NM_001111016	Nav2	435214	0.0910883	100	chr7	49394287	49394879	593	17	0.00983287	0	4.21145
7	49246189	49610089	+	NM_175272	Nav2	148098	0.162956	100	chr7	49394287	49394879	593	17	0.00983287	0	4.21145
12	13269127	13583812	+	NM_027706	Nbas	126287	0.186535	100	chr12	13395414	13396000	587	17	0.00789939	0	4.39692
12	13269127	13583812	+	NM_027706	Nbas	181243	0.192573	100	chr12	13450370	13450975	606	17	0.00634912	0	4.56366
12	13269127	13583812	+	NM_027706	Nbas	104086	0.287906	100	chr12	13373213	13374118	906	22	0.00231669	0	5.51065
9	110624789	110654162	-	NM_183276	Nbeal2	12000	2.35923	100	chr9	110641470	110642162	693	19	0.00950191	0	4.23905
9	110624789	110654162	-	NM_183276	Nbeal2	21253	2.60434	100	chr9	110632145	110632909	765	22	0.00380599	0	5.06048
9	49502146	49799070	-	NM_001081445	Ncam1	107033	0.202071	100	chr9	49691438	49692037	600	17	0.00994609	0	4.19841
9	49502146	49799070	-	NM_001113204	Ncam1	107033	0.202071	100	chr9	49691438	49692037	600	17	0.00994609	0	4.19841
9	49515139	49799070	-	NM_010875	Ncam1	107033	0.211318	100	chr9	49691438	49692037	600	17	0.00994609	0	4.19841
9	49502146	49799070	-	NM_001081445	Ncam1	155922	0.238444	100	chr9	49642441	49643148	708	20	0.00471176	0	4.8248
9	49502146	49799070	-	NM_001113204	Ncam1	155922	0.238444	100	chr9	49642441	49643148	708	20	0.00471176	0	4.8248
9	49515139	49799070	-	NM_010875	Ncam1	155922	0.249355	100	chr9	49642441	49643148	708	20	0.00471176	0	4.8248
9	49502146	49799070	-	NM_001081445	Ncam1	248506	0.22733	100	chr9	49549890	49550564	675	19	0.00121931	0	6.10218
9	49502146	49799070	-	NM_001113204	Ncam1	248506	0.22733	100	chr9	49549890	49550564	675	19	0.00121931	0	6.10218
9	49515139	49799070	-	NM_010875	Ncam1	248506	0.237733	100	chr9	49549890	49550564	675	19	0.00121931	0	6.10218
15	103453825	103498801	+	NM_153505	Nckap1l	16317	1.37848	100	chr15	103470142	103470761	620	17	0.00966739	0	4.22817
1	125913636	126830633	-	NM_001081756	Nckap5	507270	0.08048	100	chr1	126322626	126323363	738	21	0.000897064	0	6.39998
1	125913636	126492928	-	NM_172484	Nckap5	169565	0.127397	100	chr1	126322626	126323363	738	21	0.000897064	0	6.39998
1	125913636	126830633	-	NM_176957	Nckap5	507270	0.08048	100	chr1	126322626	126323363	738	21	0.000897064	0	6.39998
1	86344719	86359456	-	NM_010880	Ncl	242	5.08889	100	chr1	86358465	86359214	750	17	0.00123673	0	6.08611
12	4247362	4477183	-	NM_010881	Ncoa1	185541	0.260201	100	chr12	4291045	4291642	598	10	0.00944095	0	4.24983
3	123526166	123672393	-	NM_031186	Ndst3	68145	0.487595	100	chr3	123603536	123604248	713	20	0.00662782	0	4.53446
1	92439719	92473759	-	NM_024197	Ndufa10	31546	1.8184	100	chr1	92441595	92442213	619	14	0.00978061	0	4.21867
15	82350139	82354292	-	NM_025987	Ndufa6	-1092	0	0	chr15	82355384	82355940	557	13	0.0086571	0	4.32391
9	108565865	108567343	-	NM_023247	Ndufaf3	2951	0	0	chr9	108563769	108564392	624	16	0.000374503	0	7.40072
13	114287795	114388095	-	NM_010887	Ndufs4	62955	0.607172	100	chr13	114324532	114325140	609	15	0.00490337	0	4.77107
2	52136647	52338799	-	NM_010889	Neb	90484	0.294826	100	chr2	52247720	52248315	596	14	0.00858743	0	4.33252
2	52136647	52338799	-	NM_010889	Neb	107082	0.437293	100	chr2	52230834	52231717	884	25	0.003536	0	5.13811
4	14952245	15149132	-	NM_178617	Necab1	169803	0.326582	100	chr4	14978687	14979329	643	18	0.00488595	0	4.77337
18	64887756	65217827	+	NM_001114386	Nedd4l	83958	0.18602	100	chr18	64971714	64972327	614	11	0.00516465	0	4.72676
18	64887756	65217827	+	NM_001114386	Nedd4l	291670	0.349318	100	chr18	65179426	65180578	1153	30	0.00222089	0	5.59262
18	65023527	65217827	+	NM_031881	Nedd4l	155899	0.593409	100	chr18	65179426	65180578	1153	30	0.00222089	0	5.59262
3	156561794	157316448	+	NM_001039094	Negr1	612690	0.0780489	100	chr3	157174484	157175072	589	17	0.00985029	0	4.20745
8	60993220	61130235	+	NM_175089	Nek1	88785	0.46345	100	chr8	61082005	61082639	635	18	0.00811712	0	4.38076
8	60993220	61130235	+	NM_175089	Nek1	49415	0.516728	100	chr8	61042635	61043342	708	15	0.00296989	0	5.29653
9	105162467	105395288	-	NM_172461	Nek11	75984	0.277465	100	chr9	105318659	105319304	646	13	0.00792552	0	4.39283
9	105162467	105395288	-	NM_172461	Nek11	70445	0.463444	100	chr9	105323765	105324843	1079	25	0.00266506	0	5.38628
2	38511697	38587491	+	NM_021606	Nek6	71741	1.26262	100	chr2	38583438	38584394	957	23	0.000418049	0	7.32657
2	38511876	38587491	+	NM_001159631	Nek6	71562	1.26561	100	chr2	38583438	38584394	957	23	0.000418049	0	7.32657
9	58874680	59036442	-	NM_001042752	Neo1	6484	0.555133	100	chr9	59029061	59029958	898	23	0.00794294	0	4.39046
9	58874680	59036442	-	NM_008684	Neo1	6484	0.555133	100	chr9	59029061	59029958	898	23	0.00794294	0	4.39046
19	47178820	47259442	+	NM_021360	Neurl1a	6074	0.731801	100	chr19	47184894	47185483	590	17	0.00877903	0	4.3084
19	47178820	47259442	+	NM_021360	Neurl1a	26795	0.938938	100	chr19	47205615	47206371	757	21	0.00392792	0	5.0355
17	26414965	26446343	+	NM_001081656	Neurl1b	9750	1.88024	100	chr17	26424715	26425304	590	13	0.00346633	0	5.1568
11	4765845	4849545	-	NM_001252250	Nf2	58844	0.946225	100	chr11	4789910	4790701	792	23	0.00926676	0	4.26953
11	4765845	4849545	-	NM_001252252	Nf2	58844	0.946225	100	chr11	4789910	4790701	792	23	0.00926676	0	4.26953
11	4765845	4849545	-	NM_010898	Nf2	58844	0.946225	100	chr11	4789910	4790701	792	23	0.00926676	0	4.26953
11	4772334	4849545	-	NM_001252251	Nf2	58844	1.02575	100	chr11	4789910	4790701	792	23	0.00926676	0	4.26953
11	4782105	4833136	-	NM_001252253	Nf2	42435	1.55197	100	chr11	4789910	4790701	792	23	0.00926676	0	4.26953
11	4765845	4849545	-	NM_001252250	Nf2	62618	0.827947	100	chr11	4786235	4786927	693	16	0.00449403	0	4.87062
11	4765845	4849545	-	NM_001252252	Nf2	62618	0.827947	100	chr11	4786235	4786927	693	16	0.00449403	0	4.87062
11	4765845	4849545	-	NM_010898	Nf2	62618	0.827947	100	chr11	4786235	4786927	693	16	0.00449403	0	4.87062
[truncated: 1,353 more rows]
