# Supplementary material for: Genome-wide identification of genic and intergenic neuronal DNA regions bound by Tau protein under physiological and stress conditions
Source: Nucleic Acids Res. 2018 Oct 13;46(21):11405–22. doi: 10.1093/nar/gky929 (PMC6265482; doi:10.1093/nar/gky929)
Supplement: Supplementary Data [file gky929_supplemental_files.zip › Table S2.xls]

## Sheet: Liste_gene_classification_Ctrl_
Table S2. Gene section classification of all DNA regions interacting with Tau protein under physiological conditions.
chromosome	start	stop	strand	Transcript ID	Gene Symbol	Gene Section	Distance to TSS	Distance to nearest gene	Sample ID
16	18650494	18650954	-	NM_213614	2005-09-01	Intergenic	?	-20555	chr16
9	25204331	25205351	+	NM_001205367	2007-09-01	Intergenic	?	-47088	chr9
11	117279903	117280975	+	NM_001113486	2009-09-01	Intron 4	80242	0	chr11
11	117279903	117280975	+	NM_001113487	2009-09-01	Intron 2	13657	0	chr11
3	4914096	4915015	+	NR_045272	1110015O18Rik	Intergenic	?	99184	chr3
4	11485978	11486456	+	NM_001081183	1110037F02Rik	Promoter	20	0	chr4
4	11485978	11486456	+	NM_001081183	1110037F02Rik	5' UTR	20	0	chr4
4	11485978	11486456	+	NM_001081183	1110037F02Rik	CDS 1	20	0	chr4
4	11485978	11486456	+	NM_001081183	1110037F02Rik	Intron 2	20	0	chr4
15	76969092	76969683	+	NM_054099	1110038F14Rik	Intergenic	?	18360	chr15
15	76982815	76983400	+	NM_054099	1110038F14Rik	Intergenic	?	32083	chr15
2	91352400	91353146	-	NM_175123	1110051M20Rik	Intron 12	91497	0	chr2
2	91349668	91350248	-	NM_175123	1110051M20Rik	Intron 12	94395	0	chr2
9	122951477	122952131	-	NM_025419	1110059G10Rik	Promoter	-476	0	chr9
10	83978466	83979082	+	NM_001145198	1500009L16Rik	Intergenic	?	215703	chr10
17	45785016	45785616	-	NM_028164	1600014C23Rik	Intergenic	?	-51171	chr17
2	30763258	30763849	-	NM_198000	1700001O22Rik	Intergenic	?	31714	chr2
11	32935837	32936256	-	NM_027050	1700008A04Rik	Intergenic	?	-111242	chr11
3	6647528	6648220	-	NM_027048	1700008P02Rik	Intergenic	?	-27084	chr3
16	67904541	67905272	+	NR_040512	1700010K23Rik	Intergenic	?	1239914	chr16
13	35403774	35404372	+	NR_045616	1700011B04Rik	Intergenic	?	215759	chr13
12	3227528	3227999	+	NR_015551	1700012B15Rik	Intergenic	?	-7792	chr12
15	67382741	67383333	+	NR_045140	1700012I11Rik	Intergenic	?	5646	chr15
5	5485491	5486120	-	NM_001200025	1700015F17Rik	Intergenic	?	-6347	chr5
7	52813787	52814623	-	NM_001195601	1700015G11Rik	Intergenic	?	-798070	chr7
8	11647462	11648168	-	NM_024271	1700016D06Rik	Intergenic	?	6756	chr8
1	80435654	80436439	+	NR_040460	1700016L21Rik	Intergenic	?	-9493	chr1
6	13362726	13363539	+	NR_038149	1700016P04Rik	Intergenic	?	-49798	chr6
9	57279360	57279976	-	NM_028820	1700017B05Rik	Intergenic	?	-16760	chr9
19	11127577	11128298	-	NM_027058	1700017D01Rik	Promoter	2581	0	chr19
19	11127577	11128298	-	NM_027058	1700017D01Rik	5' UTR	2581	0	chr19
3	40492909	40493654	-	NR_040445	1700017G19Rik	Intergenic	?	11211	chr3
3	48622379	48623339	-	NR_003617	1700018B24Rik	Intergenic	?	-13278	chr3
12	96959442	96960010	-	NM_027076	1700019M22Rik	Intergenic	?	-912219	chr12
1	86411864	86412885	+	NM_027966	1700019O17Rik	Intergenic	?	-13444	chr1
10	66318836	66319435	-	NR_038039	1700023F02Rik	Intergenic	?	-194771	chr10
4	104993952	104994825	+	NM_001162980	1700024P16Rik	Intron 18	80496	0	chr4
2	165097734	165098333	-	NR_033448	1700025C18Rik	Intergenic	?	-6983	chr2
17	54581367	54582026	-	NR_045825	1700025K24Rik	Intergenic	?	-211292	chr17
17	54793797	54794638	-	NR_045825	1700025K24Rik	Intergenic	?	-423722	chr17
17	54519899	54520503	-	NR_045825	1700025K24Rik	Intergenic	?	-149824	chr17
17	54600046	54600817	-	NR_045825	1700025K24Rik	Intergenic	?	-229971	chr17
17	54574416	54575057	-	NR_045825	1700025K24Rik	Intergenic	?	-204341	chr17
5	112070498	112070918	+	NR_045377	1700028D13Rik	Intergenic	?	-135845	chr5
3	83336050	83337131	-	NR_036591	1700028M03Rik	Intergenic	?	218236	chr3
3	83642173	83642847	-	NR_036591	1700028M03Rik	Intergenic	?	-68054	chr3
3	83402677	83403283	-	NR_036591	1700028M03Rik	Intergenic	?	152084	chr3
3	83405878	83406469	-	NR_036591	1700028M03Rik	Intergenic	?	148898	chr3
3	83630947	83631548	-	NR_036591	1700028M03Rik	Intergenic	?	-56828	chr3
6	117558080	117558728	-	NR_045731	1700030F04Rik	Intergenic	?	120479	chr6
6	117607178	117607762	-	NR_045731	1700030F04Rik	Intergenic	?	71445	chr6
11	29589492	29590107	+	NM_028504	1700034F02Rik	Intergenic	?	11139	chr11
11	29615827	29616690	+	NM_028504	1700034F02Rik	Intergenic	?	37474	chr11
5	112598142	112598788	-	NR_045397	1700034G24Rik	Intergenic	?	-8145	chr5
1	191872259	191873064	-	NR_030669	1700034H15Rik	Intergenic	?	21008	chr1
3	85379894	85380710	+	NR_040542	1700036G14Rik	Intergenic	?	47866	chr3
10	68498509	68499579	-	NM_028491	1700040L02Rik	Intron 6	42297	0	chr10
16	76730454	76731254	-	NR_040573	1700041M19Rik	Intergenic	?	272974	chr16
5	108745925	108746806	+	NR_040691	1700047L14Rik	Intergenic	?	-17036	chr5
5	108748638	108749267	+	NR_040691	1700047L14Rik	Intergenic	?	-14575	chr5
10	4433655	4434606	+	NM_024261	1700052N19Rik	Promoter	1050	0	chr10
10	4433655	4434606	+	NM_024261	1700052N19Rik	Intron 2	1050	0	chr10
19	3960058	3960719	+	NM_028545	1700055N04Rik	Promoter	1250	0	chr19
19	3960058	3960719	+	NM_028545	1700055N04Rik	Intron 2	1250	0	chr19
2	8991484	8992167	+	NR_038180	1700061F12Rik	Intergenic	?	-197348	chr2
9	41295938	41296630	+	NR_040392	1700063D05Rik	Intergenic	?	78310	chr9
10	119142643	119143341	+	NR_045348	1700064J06Rik	Intergenic	?	39535	chr10
9	58410361	58411012	+	NR_040727	1700072B07Rik	Intergenic	?	36177	chr9
6	145372908	145373503	+	NR_003625	1700073E17Rik	Intergenic	?	-14122	chr6
6	145342128	145342942	+	NR_003625	1700073E17Rik	Intergenic	?	-44683	chr6
13	69914531	69915672	-	NR_045965	1700084F23Rik	Intergenic	?	88378	chr13
14	69137127	69138135	-	NR_045931	1700092C10Rik	Intergenic	?	26664	chr14
13	26149904	26150541	-	NR_045933	1700092E19Rik	Intergenic	?	132618	chr13
11	23528872	23529463	-	NM_026105	1700093K21Rik	Intergenic	?	-9676	chr11
13	70414187	70414892	+	NR_045934	1700100L14Rik	Intergenic	?	-158349	chr13
13	70457295	70457978	+	NR_045934	1700100L14Rik	Intergenic	?	-115263	chr13
12	6922182	6923228	-	NR_045045	1700101O22Rik	Intergenic	?	448811	chr12
14	40139474	40140031	+	NR_045936	1700109I08Rik	Intergenic	?	454180	chr14
9	40486552	40487155	+	NR_040728	1700110K17Rik	Intergenic	?	143214	chr9
12	106420045	106421133	-	NR_036593	1700121N20Rik	Intergenic	?	21519	chr12
12	106320104	106320782	-	NR_036593	1700121N20Rik	Intergenic	?	121870	chr12
12	106321536	106322141	-	NR_036593	1700121N20Rik	Intergenic	?	120511	chr12
12	106322332	106322751	-	NR_036593	1700121N20Rik	Intergenic	?	119901	chr12
12	106460308	106460920	-	NR_036593	1700121N20Rik	Intergenic	?	-12641	chr12
4	10366584	10367038	-	NR_045185	1700123O12Rik	Intergenic	?	140993	chr4
14	107417341	107417983	-	NR_045938	1700128A07Rik	Intergenic	?	-930856	chr14
12	49648241	49648636	-	NR_045472	1810007C17Rik	Intergenic	?	-167378	chr12
5	53395957	53396557	+	NM_001145433	1810013D10Rik	Intergenic	?	117416	chr5
10	86658784	86659426	+	NR_015572	1810014B01Rik	Intergenic	?	-26101	chr10
2	127191640	127192269	-	NM_198630	1810024B03Rik	5' UTR	16012	0	chr2
9	51436953	51437835	-	NM_027217	1810046K07Rik	Intergenic	?	-108035	chr9
13	63054522	63055179	+	NM_028079	2010111I01Rik	Intron 4	39588	0	chr13
X	7437781	7438797	-	NR_027925	2010204K13Rik	Intergenic	?	-16733	chrX
X	7433117	7433625	-	NR_027925	2010204K13Rik	Intergenic	?	-12069	chrX
X	7434673	7435392	-	NR_027925	2010204K13Rik	Intergenic	?	-13625	chrX
1	37691678	37692259	-	NM_028096	2010300C02Rik	5' UTR	27553	0	chr1
1	37689405	37689997	-	NM_028096	2010300C02Rik	5' UTR	29815	0	chr1
11	5758538	5759211	+	NR_015577	2210015D19Rik	Promoter	-2939	0	chr11
7	98662411	98663372	-	NM_172280	2210018M11Rik	Intergenic	?	-5841	chr7
2	25237852	25238419	-	NM_026415	2310002J15Rik	Promoter	1479	0	chr2
1	93156958	93157753	-	NM_001159940	2310007B03Rik	Intron 8	3118	0	chr1
1	93156958	93157753	-	NM_172411	2310007B03Rik	Intron 8	3196	0	chr1
1	138878206	138878859	-	NM_001081226	2310009B15Rik	Intergenic	?	-21351	chr1
7	90110997	90111657	-	NR_046006	2310010J17Rik	Intergenic	?	13179	chr7
7	90112640	90113231	-	NR_046006	2310010J17Rik	Intergenic	?	11605	chr7
5	100272986	100273595	+	NR_040679	2310034O05Rik	Intergenic	?	54936	chr5
16	21038575	21039129	-	NM_025634	2310042E22Rik	Intergenic	?	113530	chr16
3	92884103	92884685	-	NM_025621	2310050C09Rik	Intergenic	?	-13897	chr3
11	115751816	115753441	+	NM_028014	2310067B10Rik	Intergenic	?	-11992	chr11
3	75675554	75676538	-	NR_040539	2410007B07Rik	Intergenic	?	-19822	chr3
9	58695541	58696414	-	NM_028598	2410076I21Rik	Intron 8	45146	0	chr9
9	58746588	58747248	-	NM_028598	2410076I21Rik	Intergenic	?	-5028	chr9
5	118306814	118307902	+	NM_001081236	2410131K14Rik	Intergenic	?	43699	chr5
5	118401967	118402731	+	NM_001081236	2410131K14Rik	Intergenic	?	138852	chr5
13	66447842	66448500	-	NM_183119	2410141K09Rik	Intergenic	?	-6723	chr13
10	79052582	79053410	-	NM_001004362	2610008E11Rik	Intergenic	?	10964	chr10
17	24530449	24531048	+	NR_045289	2610019E17Rik	Promoter	2198	0	chr17
11	59202470	59203109	-	NR_037964	2610507I01Rik	Promoter	-38	0	chr11
12	71271782	71272398	+	NM_029818	2700049A03Rik	Intergenic	?	28478	chr12
19	59615412	59616360	+	NR_045308	2700089I24Rik	Intergenic	?	56020	chr19
8	124863037	124863840	-	NM_025615	2810004N23Rik	Promoter	-7	0	chr8
8	123039737	123040370	+	NR_045268	2810013P06Rik	Promoter	-2205	0	chr8
8	123041851	123042492	+	NR_045268	2810013P06Rik	Promoter	-83	0	chr8
8	42423358	42424469	+	NR_045497	2810404M03Rik	Intergenic	?	377155	chr8
8	70502726	70503814	-	NM_025577	2810428I15Rik	Promoter	2926	0	chr8
16	14100825	14101413	+	NM_144518	2900011O08Rik	3' UTR	114188	0	chr16
9	46817577	46818185	+	NR_015605	2900052N01Rik	Intergenic	?	-95418	chr9
7	124941903	124942748	-	NR_045907	3100003L05Rik	Intergenic	?	-232967	chr7
13	111105565	111106558	-	NR_045908	3110015C05Rik	Intergenic	?	104911	chr13
4	35245624	35246161	-	NM_001081343	3110043O21Rik	Intergenic	?	-19743	chr4
4	35306536	35307103	-	NM_001081343	3110043O21Rik	Intergenic	?	-80655	chr4
5	63559882	63560492	+	NM_177006	3110047P20Rik	Intergenic	?	-88611	chr5
5	63594559	63595393	+	NM_177006	3110047P20Rik	Intergenic	?	-53710	chr5
5	63448073	63448657	+	NM_177006	3110047P20Rik	Intergenic	?	-200446	chr5
5	63587663	63588286	+	NM_177006	3110047P20Rik	Intergenic	?	-60817	chr5
12	88535323	88535894	-	NR_045888	3200001D21Rik	Intergenic	?	-157999	chr12
14	49656998	49657638	-	NM_026142	3632451O06Rik	Intergenic	?	24381	chr14
14	49815216	49815831	-	NM_026142	3632451O06Rik	Intergenic	?	-31848	chr14
X	64215403	64215777	+	NM_027512	3830417A13Rik	Intergenic	?	36624	chrX
7	92729577	92730229	-	NR_015510	4632427E13Rik	Intergenic	?	10477	chr7
3	117711079	117711958	+	NM_029425	4833424O15Rik	Intergenic	?	21572	chr3
13	54562107	54562784	-	NM_001252645	4833439L19Rik	Promoter	2599	0	chr13
13	54562107	54562784	-	NM_001252645	4833439L19Rik	5' UTR	2599	0	chr13
13	54562107	54562784	-	NM_001252646	4833439L19Rik	Promoter	2599	0	chr13
13	54562107	54562784	-	NM_001252646	4833439L19Rik	5' UTR	2599	0	chr13
13	54562107	54562784	-	NM_001252647	4833439L19Rik	Promoter	2599	0	chr13
13	54562107	54562784	-	NM_001252647	4833439L19Rik	5' UTR	2599	0	chr13
13	54562107	54562784	-	NM_001252648	4833439L19Rik	Promoter	2599	0	chr13
13	54562107	54562784	-	NM_001252648	4833439L19Rik	5' UTR	2599	0	chr13
13	54562107	54562784	-	NM_133797	4833439L19Rik	Promoter	2599	0	chr13
13	54562107	54562784	-	NM_133797	4833439L19Rik	Intron 12	2599	0	chr13
2	19507152	19507750	-	NM_027600	4921504E06Rik	Intron 18	46161	0	chr2
X	128215329	128216212	+	NR_003646	4921511C20Rik	Intergenic	?	819430	chrX
10	120595504	120596031	+	NR_038000	4921513I03Rik	Intergenic	?	-169701	chr10
2	25616970	25617697	-	NM_029859	4921530D09Rik	Promoter	0	0	chr2
2	25616970	25617697	-	NM_029859	4921530D09Rik	5' UTR	0	0	chr2
2	25616970	25617697	-	NM_029859	4921530D09Rik	Intron 24	0	0	chr2
2	25616970	25617697	-	NM_029859	4921530D09Rik	CDS 25	0	0	chr2
2	25616970	25617697	-	NM_029859	4921530D09Rik	Intron 26	0	0	chr2
2	25616970	25617697	-	NM_029859	4921530D09Rik	CDS 27	0	0	chr2
4	103258693	103259677	-	NM_001163494	4921539E11Rik	Intron 10	31187	0	chr4
4	103258693	103259677	-	NM_027612	4921539E11Rik	Intron 10	31187	0	chr4
9	87320907	87321567	-	NM_199316	4922501C03Rik	Intergenic	?	-65374	chr9
7	69791180	69792113	+	NR_045940	4930402F11Rik	Intergenic	?	291490	chr7
2	130810272	130810871	-	NM_029432	4930402H24Rik	Intron 62	29240	0	chr2
2	130810272	130810871	-	NM_029432	4930402H24Rik	CDS 63	29240	0	chr2
12	71454824	71455497	+	NR_045941	4930404H11Rik	Intergenic	?	-85110	chr12
12	71457181	71457943	+	NR_045941	4930404H11Rik	Intergenic	?	-82664	chr12
12	71690040	71690659	+	NR_045941	4930404H11Rik	Intergenic	?	133906	chr12
5	118867122	118867980	+	NR_040694	4930413E15Rik	Intergenic	?	-84359	chr5
3	138702072	138702677	-	NR_040545	4930425O10Rik	Intergenic	?	8858	chr3
3	138626369	138627079	-	NR_040545	4930425O10Rik	Intergenic	?	84456	chr3
3	138691709	138692317	-	NR_040545	4930425O10Rik	Intergenic	?	19218	chr3
5	45035423	45036506	+	NR_073013	4930431F12Rik	Intergenic	?	56617	chr5
14	67402735	67403458	-	NR_045961	4930438E09Rik	Promoter	-4992	0	chr14
3	109090930	109091579	+	NM_029054	4930443G12Rik	Intron 4	10431	0	chr3
12	72853395	72853799	-	NM_029444	4930447C04Rik	Intergenic	?	27310	chr12
14	47838914	47839594	+	NR_045959	4930447J18Rik	Intergenic	?	-59270	chr14
5	50178026	50178669	+	NR_040696	4930448I18Rik	Intergenic	?	21933	chr5
17	9736897	9737722	-	NR_045433	4930452A19Rik	Intergenic	?	13030	chr17
18	32836212	32836724	-	NR_045381	4930455D15Rik	Promoter	564	0	chr18
3	117006820	117007690	+	NR_040596	4930455H04Rik	Intergenic	?	22413	chr3
12	107571725	107572985	-	NR_045973	4930465M20Rik	Intergenic	?	150758	chr12
12	107397911	107398753	-	NR_045973	4930465M20Rik	Intergenic	?	324990	chr12
12	107348838	107349811	-	NR_045973	4930465M20Rik	Intergenic	?	373932	chr12
12	107757022	107757697	-	NR_045973	4930465M20Rik	Intergenic	?	-21533	chr12
12	107762738	107763664	-	NR_045973	4930465M20Rik	Intergenic	?	-27249	chr12
12	107754529	107755122	-	NR_045973	4930465M20Rik	Intergenic	?	-19040	chr12
12	107346301	107346906	-	NR_045973	4930465M20Rik	Intergenic	?	376837	chr12
12	107717987	107718621	-	NR_045973	4930465M20Rik	Intergenic	?	5122	chr12
12	107355513	107356157	-	NR_045973	4930465M20Rik	Intergenic	?	367586	chr12
12	107753718	107754329	-	NR_045973	4930465M20Rik	Intergenic	?	-18229	chr12
12	107242678	107243430	-	NR_045973	4930465M20Rik	Intergenic	?	480313	chr12
18	36107031	36107669	+	NR_015571	4930471G03Rik	Promoter	828	0	chr18
18	28031247	28031732	+	NR_045398	4930474G06Rik	Intergenic	?	-528432	chr18
18	28038229	28038980	+	NR_045398	4930474G06Rik	Intergenic	?	-521184	chr18
17	14518948	14519627	-	NR_027986	4930474M22Rik	Intergenic	?	-120005	chr17
12	99120689	99121437	-	NR_038130	4930474N09Rik	Intergenic	?	39840	chr12
5	35331178	35332257	+	NR_046060	4930478P22Rik	Intergenic	?	-29296	chr5
12	26063074	26063664	+	NR_046278	4930480M12Rik	Intergenic	?	-147603	chr12
3	146682998	146683612	-	NM_029144	4930503B20Rik	Intergenic	?	-31680	chr3
11	30367597	30368442	-	NM_001100394	4930505A04Rik	Intergenic	?	57564	chr11
6	94865172	94865999	+	NR_040761	4930511E03Rik	Intergenic	?	-77835	chr6
6	68061949	68062758	-	NR_003100	4930515G16Rik	Intergenic	?	-496249	chr6
6	67874233	67874854	-	NR_003100	4930515G16Rik	Intergenic	?	-308533	chr6
X	46123036	46123619	-	NR_045440	4930515L19Rik	Intergenic	?	143940	chrX
X	46233879	46234466	-	NR_045440	4930515L19Rik	Intergenic	?	33093	chrX
13	50869042	50869680	-	NR_045364	4930518P08Rik	Intergenic	?	-103793	chr13
10	28930596	28931073	-	NR_033601	4930519F09Rik	Intergenic	?	-7088	chr10
13	70279870	70280771	+	NR_036596	4930520P13Rik	Intergenic	?	31747	chr13
1	44890694	44891366	-	NR_040602	4930521E06Rik	Intergenic	?	-145744	chr1
1	160050880	160051775	+	NM_001162896	4930523C07Rik	5' UTR	6500	0	chr1
1	160078401	160078757	+	NM_001162896	4930523C07Rik	3' UTR	34021	0	chr1
1	160053285	160054172	+	NM_001162896	4930523C07Rik	5' UTR	8905	0	chr1
14	114443783	114444953	+	NR_045661	4930524C18Rik	Intergenic	?	-387012	chr14
14	114079079	114079706	+	NR_045661	4930524C18Rik	Intergenic	?	-752259	chr14
14	114213323	114214121	+	NR_045661	4930524C18Rik	Intergenic	?	-617844	chr14
14	114325707	114326353	+	NR_045661	4930524C18Rik	Intergenic	?	-505612	chr14
14	113933131	113933739	+	NR_045661	4930524C18Rik	Intergenic	?	-898226	chr14
14	113929312	113929922	+	NR_045661	4930524C18Rik	Intergenic	?	-902043	chr14
X	154344808	154345635	-	NM_001256259	4930524N10Rik	Promoter	-1415	0	chrX
3	91012719	91013819	+	NR_033593	4930529C04Rik	Intergenic	?	-57843	chr3
3	91031652	91032416	+	NR_033593	4930529C04Rik	Intergenic	?	-39246	chr3
3	90928737	90929347	+	NR_033593	4930529C04Rik	Intergenic	?	-142315	chr3
14	85363430	85364046	+	NR_040457	4930529K09Rik	Intergenic	?	-881924	chr14
X	58536148	58537329	+	NM_023774	4930550L24Rik	Intergenic	?	-374132	chrX
4	52786385	52787586	+	NR_040661	4930552N02Rik	Intergenic	?	-27018	chr4
9	84853109	84853703	+	NR_040739	4930554C24Rik	Intergenic	?	68757	chr9
X	129385897	129386491	+	NR_045441	4930558G05Rik	Intergenic	?	318750	chrX
16	4827152	4827872	+	NM_030192	4930562C15Rik	Intergenic	?	-7544	chr16
1	160078401	160078757	-	NR_038030	4930562F07Rik	Promoter	-482	0	chr1
1	160078401	160078757	-	NR_038031	4930562F07Rik	Promoter	-415	0	chr1
5	132989414	132990396	+	NR_040704	4930563F08Rik	Intergenic	?	1105645	chr5
2	35360008	35360660	-	NM_029463	4930568D16Rik	Intron 4	7070	0	chr2
14	25057273	25058100	-	NR_045718	4930572O13Rik	Intergenic	?	81695	chr14
15	98996039	98996674	+	NR_045991	4930578M01Rik	Intergenic	?	6757	chr15
2	179103654	179104275	+	NM_026596	4930591A17Rik	Intergenic	?	-310661	chr2
18	83026247	83026953	-	NR_033307	4930592I03Rik	Intergenic	?	-105686	chr18
X	81970728	81971614	-	NM_173435	4930595M18Rik	Intergenic	?	-512605	chrX
7	34241828	34242349	-	NM_172741	4931406P16Rik	Intron 6	43261	0	chr7
7	34241828	34242349	-	NM_172741	4931406P16Rik	CDS 7	43261	0	chr7
1	31226432	31227058	-	NR_033445	4931428L18Rik	Promoter	-3775	0	chr1
1	31094399	31095096	-	NR_033445	4931428L18Rik	Intergenic	?	45982	chr1
X	126744748	126745763	-	NM_177705	4932411N23Rik	Intergenic	?	66699	chrX
X	125808173	125808918	-	NM_177705	4932411N23Rik	Intergenic	?	1003544	chrX
X	125752169	125752758	-	NM_177705	4932411N23Rik	Intergenic	?	1059704	chrX
X	126035461	126036419	-	NM_177705	4932411N23Rik	Intergenic	?	776043	chrX
X	125751144	125751882	-	NM_177705	4932411N23Rik	Intergenic	?	1060580	chrX
X	126210097	126210835	-	NM_177705	4932411N23Rik	Intergenic	?	601627	chrX
X	126274247	126275003	-	NM_177705	4932411N23Rik	Intergenic	?	537459	chrX
X	126934300	126934883	-	NM_177705	4932411N23Rik	Intergenic	?	-100295	chrX
11	114452058	114452674	-	NR_027643	4932435O22Rik	Promoter	-3197	0	chr11
3	36866334	36866939	+	NM_172679	4932438A13Rik	5' UTR	3228	0	chr3
5	56356421	56357177	-	NR_015588	4932441J04Rik	Intergenic	?	1212907	chr5
5	56348696	56349310	-	NR_015588	4932441J04Rik	Intergenic	?	1220774	chr5
8	103459583	103460365	+	NR_045730	4933400L20Rik	Intergenic	?	-143434	chr8
17	15656792	15657726	+	NR_045431	4933401D09Rik	Intergenic	?	15689	chr17
17	15654683	15655578	+	NR_045431	4933401D09Rik	Intergenic	?	13580	chr17
7	40208404	40209100	+	NR_045504	4933402C06Rik	Intergenic	?	-465637	chr7
X	62085217	62086088	+	NM_001199997	4933402E13Rik	Intergenic	?	-197411	chrX
X	62077706	62078295	+	NM_001199997	4933402E13Rik	Intergenic	?	-205204	chrX
2	146641573	146642233	+	NR_040502	4933406D12Rik	Intergenic	?	95464	chr2
2	146607612	146608230	+	NR_040502	4933406D12Rik	Intergenic	?	61503	chr2
12	106749132	106749761	-	NR_015512	4933406K04Rik	Intergenic	?	-32807	chr12
12	106919891	106920545	-	NR_015512	4933406K04Rik	Intergenic	?	-203566	chr12
4	124608190	124609373	+	NR_045819	4933407E24Rik	Intergenic	?	32651	chr4
4	124538537	124539143	+	NR_045819	4933407E24Rik	Intergenic	?	-30036	chr4
1	23040563	23041162	-	NM_025746	4933415F23Rik	Intergenic	?	59312	chr1
2	159407317	159408195	+	NR_040498	4933416E03Rik	Intergenic	?	-539146	chr2
18	15208175	15209162	+	NR_045372	4933424G05Rik	Intergenic	?	160187	chr18
14	46658310	46659131	-	NR_046460	4933425B07Rik	Intergenic	?	-20886	chr14
12	80795475	80796110	+	NM_001242419	4933426M11Rik	5' UTR	4943	0	chr12
12	80795475	80796110	+	NM_178682	4933426M11Rik	5' UTR	4943	0	chr12
5	127121715	127122392	+	NR_040685	4933438B17Rik	Intergenic	?	33185	chr5
7	125037077	125037681	-	NR_045803	4933440M02Rik	Intergenic	?	294101	chr7
13	17369488	17370084	-	NM_138654	5033411D12Rik	Intron 10	324682	0	chr13
13	17266401	17267010	-	NM_138654	5033411D12Rik	Intron 6	427756	0	chr13
2	131776361	131777200	-	NR_029381	5330413P13Rik	Intergenic	?	42806	chr2
X	108997624	108998246	+	NR_033596	5730416F02Rik	Promoter	-3239	0	chrX
6	52292697	52293466	-	NR_038163	5730457N03Rik	Intergenic	?	14923	chr6
12	19139307	19140250	+	NM_001201330	5730507C01Rik	Intergenic	?	604052	chr12
12	19665720	19666063	+	NM_001201330	5730507C01Rik	Intergenic	?	1130465	chr12
11	26278786	26279390	-	NR_027973	5730522E02Rik	Intergenic	?	-68209	chr11
19	53418110	53418866	-	NR_028427	5830416P10Rik	Intergenic	?	22346	chr19
13	101070342	101070934	+	NR_046158	5930438M14Rik	Intergenic	?	-161193	chr13
7	13248369	13249096	-	NM_177312	6330408A02Rik	Intergenic	?	9871	chr7
2	32736572	32737283	-	NM_027529	6330409D20Rik	Intron 2	3734	0	chr2
2	32735572	32736161	-	NM_027529	6330409D20Rik	Intron 2	4856	0	chr2
14	48379606	48380792	+	NM_172600	6720456H20Rik	Intergenic	?	-65560	chr14
1	162654811	162655406	-	NM_001177581	7420461P10Rik	Promoter	2814	0	chr1
1	162654811	162655406	-	NM_001177581	7420461P10Rik	Intron 4	2814	0	chr1
12	11002143	11002760	+	NR_045860	7420701I03Rik	Intergenic	?	-45053	chr12
12	10998658	10999336	+	NR_045860	7420701I03Rik	Intergenic	?	-48477	chr12
15	85486684	85487318	-	NM_001256072	7530416G11Rik	Intergenic	?	5418	chr15
18	77601207	77602002	-	NM_178670	8030462N17Rik	Intergenic	?	31279	chr18
2	153411330	153411943	-	NM_001001986	8430427H17Rik	3' UTR	32537	0	chr2
2	153411330	153411943	-	NM_001001986	8430427H17Rik	CDS 1	32537	0	chr2
2	153411330	153411943	-	NM_001001986	8430427H17Rik	Intron 2	32537	0	chr2
2	153411330	153411943	-	NM_001134300	8430427H17Rik	3' UTR	118029	0	chr2
2	153411330	153411943	-	NM_001134300	8430427H17Rik	CDS 1	118029	0	chr2
2	153411330	153411943	-	NM_001134300	8430427H17Rik	Intron 2	118029	0	chr2
12	100800964	100801558	+	NM_145448	9030617O03Rik	5' UTR	21841	0	chr12
12	23597746	23598458	-	NM_001256489	9030624G23Rik	Intergenic	?	444744	chr12
12	23609351	23610005	-	NM_001256489	9030624G23Rik	Intergenic	?	433197	chr12
12	23610913	23611597	-	NM_001256489	9030624G23Rik	Intergenic	?	431605	chr12
12	35640340	35640935	-	NR_045050	9130015A21Rik	Intergenic	?	31356	chr12
10	79823081	79823666	+	NM_030218	9130017N09Rik	Promoter	2060	0	chr10
10	79823081	79823666	+	NM_030218	9130017N09Rik	5' UTR	2060	0	chr10
1	57028376	57029464	+	NR_024326	9130024F11Rik	Intergenic	?	53179	chr1
4	114911641	114912352	+	NR_030721	9130206I24Rik	Promoter	2352	0	chr4
6	72058953	72059543	-	NR_046180	9130221F21Rik	Intergenic	?	-16424	chr6
18	54529986	54531321	+	NR_040338	9430076G02Rik	Intergenic	?	76691	chr18
18	54473411	54474101	+	NR_040338	9430076G02Rik	Intergenic	?	20116	chr18
18	54532087	54532613	+	NR_040338	9430076G02Rik	Intergenic	?	78792	chr18
4	122276960	122277794	+	NM_023865	9530002B09Rik	Intergenic	?	-411465	chr4
1	61375801	61376468	+	NR_040483	9530026F06Rik	Promoter	-1964	0	chr1
6	92926899	92927628	+	NR_015530	9530026P05Rik	Intergenic	?	-12954	chr6
5	28951832	28952444	+	NR_015562	9530036O11Rik	Intergenic	?	232622	chr5
17	23747918	23748900	+	NR_015472	9530082P21Rik	Promoter	-336	0	chr17
15	61122120	61122857	-	NM_001081067	A1bg	Intergenic	?	-200849	chr15
15	61287385	61288008	-	NM_001081067	A1bg	Intergenic	?	-366114	chr15
15	60944968	60945898	-	NM_001081067	A1bg	Intergenic	?	-23697	chr15
17	69909989	69910632	+	NM_001145192	A330050F15Rik	Intergenic	?	420755	chr17
5	94311475	94312315	-	NM_177913.2	A430089I19Rik	Promoter	-4678	0	chr5
5	94312962	94313557	-	NM_177913.2	A430089I19Rik	Intergenic	?	-6165	chr5
14	53127185	53127840	+	NM_001205242	A430107P09Rik	Intergenic	?	-538100	chr14
15	83219754	83220167	-	NM_001004150	A4galt	Intergenic	?	6555	chr15
16	98410643	98411766	-	NR_015491	A630089N07Rik	Intergenic	?	-328203	chr16
18	59071678	59072287	+	NM_001167925	A730017C20Rik	Intron 4	9297	0	chr18
18	59071678	59072287	+	NM_001167925	A730017C20Rik	CDS 5	9297	0	chr18
18	59071678	59072287	+	NM_173759	A730017C20Rik	Intron 2	9297	0	chr18
18	59071678	59072287	+	NM_173759	A730017C20Rik	CDS 3	9297	0	chr18
7	114946892	114947500	+	NR_040317	A730082K24Rik	Promoter	-1150	0	chr7
7	114946892	114947500	+	NR_040319	A730082K24Rik	Promoter	-3774	0	chr7
7	114915947	114916561	+	NR_040317	A730082K24Rik	Intergenic	?	-32089	chr7
7	115000113	115000722	+	NR_040319	A730082K24Rik	Intergenic	?	16145	chr7
7	115045288	115046044	+	NR_040319	A730082K24Rik	Intergenic	?	61320	chr7
3	143119602	143120297	+	NR_040551	A830019L24Rik	Intergenic	?	-122758	chr3
3	143152373	143152974	+	NR_040551	A830019L24Rik	Intergenic	?	-90081	chr3
3	143448596	143449258	+	NR_040551	A830019L24Rik	Intergenic	?	190599	chr3
13	78267331	78267929	+	NR_045195	A830082K12Rik	Intergenic	?	30766	chr13
13	79455158	79455940	+	NR_045195	A830082K12Rik	Intergenic	?	1218593	chr13
6	10657607	10658217	-	NR_033776	AA545190	Intergenic	?	313251	chr6
13	64309046	64309417	-	NM_025370	Aaed1	Intron 6	3294	0	chr13
13	64309046	64309417	-	NM_025370	Aaed1	CDS 7	3294	0	chr13
13	64309046	64309417	-	NM_025370	Aaed1	Intron 8	3294	0	chr13
6	86963913	86964369	+	NM_001040106	Aak1	Intron 24	114396	0	chr6
6	86963913	86964369	+	NM_001040106	Aak1	CDS 25	114396	0	chr6
6	86963913	86964369	+	NM_001040106	Aak1	Intron 26	114396	0	chr6
6	86963913	86964369	+	NM_177762	Aak1	Intron 22	114396	0	chr6
6	86963913	86964369	+	NM_177762	Aak1	CDS 23	114396	0	chr6
6	86963913	86964369	+	NM_177762	Aak1	Intron 24	114396	0	chr6
7	97572439	97573029	-	NM_001177945	Aamdc	Intron 6	6469	0	chr7
7	97572439	97573029	-	NM_001177946	Aamdc	Intron 4	6469	0	chr7
7	97572439	97573029	-	NM_001177947	Aamdc	5' UTR	6469	0	chr7
7	97572439	97573029	-	NM_183251	Aamdc	5' UTR	6469	0	chr7
15	52082386	52082893	+	NM_175503	Aard	Intergenic	?	36663	chr15
11	84478515	84479232	-	NM_019816	Aatf	Intron 16	34270	0	chr11
11	84498049	84498666	-	NM_019816	Aatf	Intron 16	14836	0	chr11
11	84433614	84434485	-	NM_019816	Aatf	Intron 2	79017	0	chr11
11	120029668	120030437	-	NM_001198785	Aatk	Intron 26	16709	0	chr11
11	120045630	120046228	-	NM_001198785	Aatk	Promoter	918	0	chr11
11	120045630	120046228	-	NM_001198785	Aatk	Intron 26	918	0	chr11
11	120031860	120032460	-	NM_001198785	Aatk	Intron 26	14686	0	chr11
11	120022474	120023310	-	NM_001198785	Aatk	Intron 26	23836	0	chr11
11	120029668	120030437	-	NM_001198787	Aatk	5' UTR	11345	0	chr11
11	120045630	120046228	-	NM_001198787	Aatk	Promoter	-3848	0	chr11
11	120031860	120032460	-	NM_001198787	Aatk	5' UTR	9322	0	chr11
11	120022474	120023310	-	NM_001198787	Aatk	5' UTR	18472	0	chr11
11	120029668	120030437	-	NM_007377	Aatk	5' UTR	16709	0	chr11
11	120045630	120046228	-	NM_007377	Aatk	Promoter	918	0	chr11
11	120045630	120046228	-	NM_007377	Aatk	5' UTR	918	0	chr11
11	120031860	120032460	-	NM_007377	Aatk	5' UTR	14686	0	chr11
11	120022474	120023310	-	NM_007377	Aatk	5' UTR	23836	0	chr11
11	10130897	10131612	+	NM_178259	Abca13	Intergenic	?	446637	chr11
7	120233353	120233990	+	NM_026458	Abca14	Intron 22	29389	0	chr7
17	24371786	24372484	+	NM_001039581	Abca3	Intron 12	19740	0	chr17
17	24371786	24372484	+	NM_013855	Abca3	Intron 14	19740	0	chr17
1	75171551	75172157	-	NM_023732	Abcb6	3' UTR	8127	0	chr1
1	75171551	75172157	-	NM_023732	Abcb6	CDS 1	8127	0	chr1
1	75171551	75172157	-	NM_023732	Abcb6	Intron 2	8127	0	chr1
1	75171551	75172157	-	NM_023732	Abcb6	CDS 3	8127	0	chr1
11	94346010	94346659	-	NM_029600	Abcc3	CDS 3	46318	0	chr11
11	94346010	94346659	-	NM_029600	Abcc3	Intron 4	46318	0	chr11
16	20374470	20375023	-	NM_013790	Abcc5	Intron 28	51372	0	chr16
16	20374470	20375023	-	NM_013790	Abcc5	CDS 29	51372	0	chr16
3	121808931	121809778	-	NM_008991	Abcd3	Intron 44	5438	0	chr3
6	58658841	58659782	+	NM_011920	Abcg2	Intron 4	62169	0	chr6
8	9979481	9980111	+	NM_001081119	Abhd13	Promoter	1764	0	chr8
8	9979481	9980111	+	NM_001081119	Abhd13	5' UTR	1764	0	chr8
8	9979481	9980111	+	NM_026868	Abhd13	Promoter	1764	0	chr8
8	9979481	9980111	+	NM_026868	Abhd13	5' UTR	1764	0	chr8
2	181479645	181480387	+	NM_183181	Abhd16b	Intergenic	?	-12819	chr2
9	122362132	122363287	+	NM_026179	Abhd5	Intron 2	10516	0	chr9
1	156642080	156642943	+	NM_001136104	Abl2	3' UTR	83293	0	chr1
1	156642080	156642943	+	NM_001136104	Abl2	CDS 25	83293	0	chr1
1	156639247	156639808	+	NM_001136104	Abl2	Intron 20	80460	0	chr1
1	156642080	156642943	+	NM_009595	Abl2	3' UTR	83293	0	chr1
1	156642080	156642943	+	NM_009595	Abl2	CDS 23	83293	0	chr1
1	156639247	156639808	+	NM_009595	Abl2	Intron 20	80460	0	chr1
11	76510992	76511590	-	NM_198018	Abr	Promoter	-1572	0	chr11
11	76558949	76559996	-	NM_198894	Abr	5' UTR	17732	0	chr11
11	76510992	76511590	-	NM_198894	Abr	5' UTR	66138	0	chr11
11	76558949	76559996	-	NM_198895	Abr	Intron 44	11379	0	chr11
11	76510992	76511590	-	NM_198895	Abr	Intron 44	59785	0	chr11
18	74795295	74796361	+	NM_177470	Acaa2	Intron 10	16083	0	chr18
7	131475292	131475963	+	NM_025826	Acadsb	Intergenic	?	29080	chr7
7	131488091	131488693	+	NM_025826	Acadsb	Intergenic	?	41879	chr7
16	31141189	31142255	-	NM_030138	Acap2	Intron 36	58984	0	chr16
16	31141189	31142255	-	NM_030138	Acap2	CDS 37	58984	0	chr16
16	31141189	31142255	-	NM_030138	Acap2	Intron 38	58984	0	chr16
5	137203531	137204194	+	NM_009599	Ache	Intergenic	?	-84083	chr5
5	137220541	137221326	+	NM_009599	Ache	Intergenic	?	-66951	chr5
5	137234295	137235242	+	NM_009599	Ache	Intergenic	?	-53035	chr5
5	137204640	137205252	+	NM_009599	Ache	Intergenic	?	-83025	chr5
5	137206483	137207436	+	NM_009599	Ache	Intergenic	?	-80841	chr5
11	100520104	100520751	-	NM_001199296	Acly	Intron 50	7250	0	chr11
11	100520104	100520751	-	NM_001199296	Acly	CDS 51	7250	0	chr11
11	100520104	100520751	-	NM_001199296	Acly	Intron 52	7250	0	chr11
11	100520104	100520751	-	NM_134037	Acly	Intron 48	7250	0	chr11
11	100520104	100520751	-	NM_134037	Acly	CDS 49	7250	0	chr11
11	100520104	100520751	-	NM_134037	Acly	Intron 50	7250	0	chr11
5	35594069	35594668	+	NM_030721	Acox3	Intron 14	11009	0	chr5
5	35594069	35594668	+	NM_030721	Acox3	CDS 15	11009	0	chr5
5	35594069	35594668	+	NM_030721	Acox3	Intron 16	11009	0	chr5
2	127872662	127873247	+	NM_028765	Acoxl	Intron 8	18034	0	chr2
9	96867428	96868393	-	NM_153420	Acpl2	5' UTR	21030	0	chr9
7	119586983	119588093	+	NM_001177977	Acsm2	Intron 18	32643	0	chr7
7	119586983	119588093	+	NM_001177978	Acsm2	Intron 18	25275	0	chr7
7	119586983	119588093	+	NM_146197	Acsm2	Intron 18	25275	0	chr7
2	150667882	150668620	-	NM_080575	Acss1	Promoter	0	0	chr2
2	150667882	150668620	-	NM_080575	Acss1	5' UTR	0	0	chr2
2	150667882	150668620	-	NM_080575	Acss1	Intron 26	0	0	chr2
2	150667882	150668620	-	NM_080575	Acss1	CDS 27	0	0	chr2
10	106945064	106945951	-	NM_001142804	Acss3	Intron 6	177714	0	chr10
4	56215512	56216063	-	NM_025271	Actl7b	Intergenic	?	523942	chr4
4	56216710	56217416	-	NM_025271	Actl7b	Intergenic	?	522589	chr4
12	80195595	80196185	-	NM_134156	Actn1	Intron 30	64187	0	chr12
12	70956998	70957583	+	NM_019785	Actr10	Intron 20	19141	0	chr12
X	47054367	47054969	+	NM_028514	Actrt1	Intergenic	?	724021	chrX
2	58516024	58516850	-	NM_001110204	Acvr1	5' UTR	49979	0	chr2
2	58471773	58473418	-	NM_001110204	Acvr1	Intron 10	93411	0	chr2
2	58516024	58516850	-	NM_001110205	Acvr1	5' UTR	49979	0	chr2
2	58471773	58473418	-	NM_001110205	Acvr1	Intron 10	93411	0	chr2
2	58516024	58516850	-	NM_007394	Acvr1	5' UTR	49979	0	chr2
2	58471773	58473418	-	NM_007394	Acvr1	Intron 10	93411	0	chr2
15	101151547	101152214	+	NM_009612	Acvrl1	Intergenic	?	6210	chr15
19	3988683	3989323	+	NM_027857	Acy3	Promoter	2022	0	chr19
19	3988683	3989323	+	NM_027857	Acy3	CDS 9	2022	0	chr19
19	3988683	3989323	+	NM_027857	Acy3	Intron 10	2022	0	chr19
5	121522764	121523379	-	NM_172126	Adam1a	Promoter	-1068	0	chr5
8	24791973	24792678	-	NM_007401	Adam5	CDS 17	31692	0	chr8
8	24791973	24792678	-	NM_007401	Adam5	Intron 18	31692	0	chr8
12	114294592	114295419	+	NM_174885	Adam6a	Intergenic	?	748177	chr12
17	33508054	33509181	+	NM_172619	Adamts10	Intergenic	?	-15015	chr17
17	33511855	33512565	+	NM_172619	Adamts10	Intergenic	?	-11631	chr17
7	67014860	67015658	+	NM_001033877	Adamts17	Intron 20	175125	0	chr7
11	50550061	50550748	+	NM_175643	Adamts2	Intergenic	?	-51337	chr11
11	50554342	50554933	+	NM_175643	Adamts2	Intergenic	?	-47152	chr11
11	50581250	50581984	+	NM_175643	Adamts2	Intergenic	?	-20101	chr11
13	104560425	104561040	+	NM_001081020	Adamts6	Intergenic	?	65661	chr13
4	86306014	86306792	+	NM_029967	Adamtsl1	Intron 28	252099	0	chr4
13	8725783	8726393	+	NM_052977	Adarb2	Intron 14	522874	0	chr13
10	13583639	13584376	+	NM_025748	Adat2	Intergenic	?	20262	chr10
15	76568414	76569052	+	NM_172960	Adck5	Intergenic	?	-7307	chr15
11	7108954	7109750	+	NM_009622	Adcy1	Intron 6	45465	0	chr11
11	7108954	7109750	+	NM_009622	Adcy1	CDS 7	45465	0	chr11
11	7108954	7109750	+	NM_009622	Adcy1	Intron 8	45465	0	chr11
11	7088206	7089126	+	NM_009622	Adcy1	Intron 4	24717	0	chr11
1	165485927	165486499	+	NM_173029	Adcy10	Promoter	744	0	chr1
1	165485927	165486499	+	NM_173029	Adcy10	5' UTR	744	0	chr1
14	55785577	55786164	-	NM_080435	Adcy4	Promoter	-1557	0	chr14
15	65083799	65084409	-	NM_009623	Adcy8	Intergenic	?	-161502	chr15
16	4293102	4293958	-	NM_009624	Adcy9	Intron 2	125630	0	chr16
16	23165642	23166570	+	NM_009605	Adipoq	Intergenic	?	7673	chr16
1	134255527	134256072	-	NM_001039510	Adora1	Intergenic	?	-20095	chr1
11	44109604	44110745	-	NM_007416	Adra1b	Intergenic	?	-273271	chr11
11	44100920	44101598	-	NM_007416	Adra1b	Intergenic	?	-264587	chr11
11	44098386	44099002	-	NM_007416	Adra1b	Intergenic	?	-262053	chr11
18	62201120	62202256	-	NM_007420	Adrb2	Intergenic	?	-21160	chr18
8	27228481	27229354	-	NM_013462	Adrb3	Promoter	235	0	chr8
8	27228481	27229354	-	NM_013462	Adrb3	5' UTR	235	0	chr8
19	4286477	4287068	-	NM_130863	Adrbk1	3' UTR	18888	0	chr19
19	4293656	4294352	-	NM_130863	Adrbk1	Intron 38	11604	0	chr19
1	177858492	177859031	-	NM_007422	Adss	Intergenic	?	-61982	chr1
1	177860022	177860621	-	NM_007422	Adss	Intergenic	?	-63512	chr1
6	140742745	140743458	+	NM_009637	Aebp2	Intergenic	?	65326	chr6
18	61737004	61737618	-	NM_178928	Afap1l1	Intron 8	49045	0	chr18
18	61737004	61737618	-	NM_178928	Afap1l1	CDS 9	49045	0	chr18
18	61737004	61737618	-	NM_178928	Afap1l1	Intron 10	49045	0	chr18
X	69414559	69415149	+	NM_008032	Aff2	Intron 2	54228	0	chrX
1	38213415	38214096	-	NM_010678	Aff3	Intron 22	450860	0	chr1
1	38192550	38193154	-	NM_010678	Aff3	Intron 12	471802	0	chr1
7	76700375	76701197	+	NM_001199224	Agbl1	Intron 38	470488	0	chr7
7	77114118	77114737	+	NM_001199224	Agbl1	Intron 44	884231	0	chr7
7	76515763	76516142	+	NM_001199224	Agbl1	Intron 34	285876	0	chr7
7	76692024	76692895	+	NM_001199224	Agbl1	Intron 36	462137	0	chr7
7	76513807	76514772	+	NM_001199224	Agbl1	Intron 34	283920	0	chr7
7	77203200	77203792	+	NM_001199224	Agbl1	Intergenic	?	78501	chr7
7	77629601	77630261	+	NM_001199224	Agbl1	Intergenic	?	504902	chr7
7	77154936	77155655	+	NM_001199224	Agbl1	Intergenic	?	30237	chr7
2	90798312	90798910	+	NM_178755	Agbl2	Intron 16	15568	0	chr2
6	34779261	34780199	+	NM_178630	Agbl3	Promoter	-233	0	chr6
6	34821833	34822972	+	NM_178630	Agbl3	Intron 22	41401	0	chr6
4	111124178	111124821	+	NM_001048189	Agbl4	Intron 10	726387	0	chr4
4	111124178	111124821	+	NM_030231	Agbl4	Intron 10	726387	0	chr4
1	82853280	82853902	+	NM_010472	Agfg1	Intron 2	13797	0	chr1
13	95376222	95376826	-	NM_025630	Aggf1	Promoter	-887	0	chr13
13	95351189	95351806	-	NM_025630	Aggf1	3' UTR	23529	0	chr13
13	95351189	95351806	-	NM_025630	Aggf1	CDS 1	23529	0	chr13
13	95351189	95351806	-	NM_025630	Aggf1	Intron 2	23529	0	chr13
10	78275596	78276653	-	NM_053014	Agpat3	Intron 4	75048	0	chr10
10	78273415	78274044	-	NM_053014	Agpat3	3' UTR	77657	0	chr10
10	78273415	78274044	-	NM_053014	Agpat3	CDS 1	77657	0	chr10
10	78273415	78274044	-	NM_053014	Agpat3	Intron 2	77657	0	chr10
10	78373799	78374436	-	NM_053014	Agpat3	Intergenic	?	-22098	chr10
5	101271916	101272728	+	NM_172715	Agpat9	Intergenic	?	372813	chr5
5	101139975	101141162	+	NM_172715	Agpat9	Intergenic	?	240872	chr5
5	101210619	101211210	+	NM_172715	Agpat9	Intergenic	?	311516	chr5
5	101142008	101142701	+	NM_172715	Agpat9	Intergenic	?	242905	chr5
5	101273944	101274626	+	NM_172715	Agpat9	Intergenic	?	374841	chr5
9	54913179	54913930	+	NM_177351	Agphd1	Promoter	-3360	0	chr9
2	75837307	75837805	+	NM_172666	Agps	Intron 2	5130	0	chr2
1	179775586	179776221	-	NM_026375	Ahctf1	Intron 32	27795	0	chr1
1	179775586	179776221	-	NM_026375	Ahctf1	CDS 33	27795	0	chr1
1	179775586	179776221	-	NM_026375	Ahctf1	Intron 34	27795	0	chr1
2	155076450	155077101	-	NM_016661	Ahcy	Promoter	-1952	0	chr2
10	20855800	20856769	+	NM_026203	Ahi1	Intergenic	?	-95778	chr10
10	20854839	20855444	+	NM_026203	Ahi1	Intergenic	?	-97103	chr10
2	35088459	35089055	-	NM_001243102	AI182371	Intron 10	11631	0	chr2
2	35088459	35089055	-	NM_001243102	AI182371	CDS 11	11631	0	chr2
2	35088459	35089055	-	NM_001243102	AI182371	Intron 12	11631	0	chr2
2	35093431	35094280	-	NM_001243102	AI182371	Intron 14	6406	0	chr2
2	35087058	35087815	-	NM_001243102	AI182371	Intron 10	12871	0	chr2
2	35088459	35089055	-	NM_001243103	AI182371	Intron 10	11631	0	chr2
2	35088459	35089055	-	NM_001243103	AI182371	CDS 11	11631	0	chr2
2	35088459	35089055	-	NM_001243103	AI182371	Intron 12	11631	0	chr2
2	35093431	35094280	-	NM_001243103	AI182371	Intron 14	6406	0	chr2
2	35087058	35087815	-	NM_001243103	AI182371	Intron 10	12871	0	chr2
2	35088459	35089055	-	NM_178885	AI182371	Intron 10	11631	0	chr2
2	35088459	35089055	-	NM_178885	AI182371	CDS 11	11631	0	chr2
2	35088459	35089055	-	NM_178885	AI182371	Intron 12	11631	0	chr2
2	35093431	35094280	-	NM_178885	AI182371	Intron 14	6406	0	chr2
2	35087058	35087815	-	NM_178885	AI182371	Intron 10	12871	0	chr2
15	82211678	82212344	-	NM_001207021	AI848285	Promoter	472	0	chr15
15	82211678	82212344	-	NM_001207021	AI848285	Intron 6	472	0	chr15
15	82211678	82212344	-	NM_001207021	AI848285	CDS 7	472	0	chr15
16	17502046	17502861	+	NM_175178	Aifm3	Intron 20	12355	0	chr16
16	17502046	17502861	+	NM_175178	Aifm3	CDS 21	12355	0	chr16
16	17502046	17502861	+	NM_175178	Aifm3	Intron 22	12355	0	chr16
16	17502046	17502861	+	NM_175178	Aifm3	CDS 23	12355	0	chr16
16	17502046	17502861	+	NM_175178	Aifm3	Intron 24	12355	0	chr16
16	17502046	17502861	+	NM_175178	Aifm3	CDS 25	12355	0	chr16
16	17502046	17502861	+	NM_175178	Aifm3	Intron 26	12355	0	chr16
16	17502046	17502861	+	NM_175178	Aifm3	CDS 27	12355	0	chr16
16	17502046	17502861	+	NM_175178	Aifm3	Intron 28	12355	0	chr16
4	134085719	134086313	+	NM_001162970	Aim1l	Intron 28	17267	0	chr4
4	153445268	153446076	-	NM_001099299	Ajap1	Intron 10	36755	0	chr4
4	153712115	153712490	-	NM_001099299	Ajap1	Intergenic	?	-229284	chr4
4	153129892	153130505	-	NM_001099299	Ajap1	Intergenic	?	242716	chr4
4	153663795	153664226	-	NM_001099299	Ajap1	Intergenic	?	-180964	chr4
4	153624989	153625587	-	NM_001099299	Ajap1	Intergenic	?	-142158	chr4
4	153541680	153542402	-	NM_001099299	Ajap1	Intergenic	?	-58849	chr4
4	153646416	153647011	-	NM_001099299	Ajap1	Intergenic	?	-163585	chr4
4	153674118	153674667	-	NM_001099299	Ajap1	Intergenic	?	-191287	chr4
4	57822596	57823235	+	NM_001035532	Akap2	Intergenic	?	-22013	chr4
12	52720322	52720930	+	NM_198111	Akap6	5' UTR	20939	0	chr12
12	52744075	52744952	+	NM_198111	Akap6	5' UTR	44692	0	chr12
5	3935573	3936225	+	NM_194462	Akap9	Intron 2	7387	0	chr5
3	108772401	108773100	+	NM_177859	Aknad1	Intron 14	32743	0	chr3
6	34252973	34253864	-	NM_009658	Akr1b3	Intergenic	?	50066	chr6
6	37613820	37614660	+	NM_145364	Akr1d1	Intergenic	?	45004	chr6
7	66466372	66467138	-	NM_053080	Aldh1a3	Intergenic	?	-38894	chr7
6	90535907	90536516	+	NM_027406	Aldh1l1	Intergenic	?	-14332	chr6
10	21410915	21411581	+	NM_178713	Aldh8a1	Intergenic	?	14336	chr10
15	90238858	90239433	+	NM_001033441	Alg10b	Intergenic	?	8303	chr15
17	72149720	72150855	-	NM_007439	Alk	Intron 50	453453	0	chr17
11	70253928	70254672	-	NM_007440	Alox12	Promoter	670	0	chr11
11	70253928	70254672	-	NM_007440	Alox12	Intron 24	670	0	chr11
11	70253928	70254672	-	NM_007440	Alox12	CDS 25	670	0	chr11
11	70253928	70254672	-	NM_007440	Alox12	Intron 26	670	0	chr11
11	69194369	69195272	-	NM_009661	Alox8	Promoter	2568	0	chr11
11	69194369	69195272	-	NM_009661	Alox8	Intron 22	2568	0	chr11
10	102924699	102925849	-	NM_172553	Alx1	Intergenic	?	81998	chr10
9	14580877	14581706	-	NM_001081395	Amotl1	Intron 20	33295	0	chr9
9	14618287	14619403	-	NM_001081395	Amotl1	Promoter	-3286	0	chr9
9	14604523	14605509	-	NM_001081395	Amotl1	Intron 24	9492	0	chr9
9	14610265	14611057	-	NM_001081395	Amotl1	Intron 24	3944	0	chr9
9	14585605	14586359	-	NM_001081395	Amotl1	Intron 20	28642	0	chr9
3	108080377	108081198	-	NM_028779	Ampd2	Intron 30	5430	0	chr3
3	108080377	108081198	-	NM_028779	Ampd2	CDS 31	5430	0	chr3
3	108080377	108081198	-	NM_028779	Ampd2	Intron 32	5430	0	chr3
3	108080377	108081198	-	NM_028779	Ampd2	CDS 33	5430	0	chr3
3	108080377	108081198	-	NM_028779	Ampd2	Intron 34	5430	0	chr3
5	88374971	88375636	+	NM_027793	Amtn	Promoter	-472	0	chr5
2	128613832	128614649	-	NM_008569	Anapc1	Intron 2	72747	0	chr2
2	128566900	128567726	-	NM_008569	Anapc1	Intergenic	?	42357	chr2
10	69872038	69872625	+	NM_146005	Ank3	Intron 20	338330	0	chr10
10	69872038	69872625	+	NM_170688	Ank3	Intron 20	338330	0	chr10
10	69872038	69872625	+	NM_170689	Ank3	Intron 20	338330	0	chr10
10	69872038	69872625	+	NM_170690	Ank3	Intron 20	338330	0	chr10
10	69872038	69872625	+	NM_170728	Ank3	Intron 20	338330	0	chr10
10	69872038	69872625	+	NM_170729	Ank3	Intron 20	338330	0	chr10
10	69872038	69872625	+	NM_170730	Ank3	Intron 2	338330	0	chr10
18	36639266	36639990	+	NM_175375	Ankhd1	Intron 44	78663	0	chr18
8	123039737	123040370	-	NM_001081379	Ankrd11	Promoter	1915	0	chr8
8	123039737	123040370	-	NM_001081379	Ankrd11	5' UTR	1915	0	chr8
8	123041851	123042492	-	NM_001081379	Ankrd11	Promoter	0	0	chr8
8	123041851	123042492	-	NM_001081379	Ankrd11	5' UTR	0	0	chr8
8	123039737	123040370	-	NR_037865	Ankrd11	Promoter	1915	0	chr8
8	123041851	123042492	-	NR_037865	Ankrd11	Promoter	0	0	chr8
19	4286477	4287068	-	NM_026720	Ankrd13d	Promoter	-3339	0	chr19
2	11812028	11812630	+	NM_177268	Ankrd16	Intergenic	?	21704	chr2
19	34141785	34142588	-	NM_024204	Ankrd22	Intron 8	23454	0	chr19
6	118515606	118516436	-	NM_001081112	Ankrd26	Intron 12	45821	0	chr6
6	118515606	118516436	-	NM_001081112	Ankrd26	CDS 13	45821	0	chr6
6	118515606	118516436	-	NM_001081112	Ankrd26	Intron 14	45821	0	chr6
7	35611188	35611832	+	NM_145633	Ankrd27	Intron 24	24941	0	chr7
7	35612551	35613569	+	NM_145633	Ankrd27	CDS 25	26304	0	chr7
7	35612551	35613569	+	NM_145633	Ankrd27	Intron 26	26304	0	chr7
3	96674425	96675676	+	NM_001081139	Ankrd35	Intron 2	4294	0	chr3
1	54878683	54879662	-	NM_001081433	Ankrd44	Intron 54	46726	0	chr1
10	90341677	90342316	+	NM_001128086	Anks1b	Intron 22	468168	0	chr10
10	90941199	90942021	+	NM_001128086	Anks1b	Intron 42	1067690	0	chr10
10	90941199	90942021	+	NM_001128086	Anks1b	CDS 43	1067690	0	chr10
10	90941199	90942021	+	NM_001128086	Anks1b	Intron 44	1067690	0	chr10
10	90941199	90942021	+	NM_001177397	Anks1b	Intron 16	365472	0	chr10
10	90941199	90942021	+	NM_001177397	Anks1b	CDS 17	365472	0	chr10
10	90941199	90942021	+	NM_001177397	Anks1b	Intron 18	365472	0	chr10
10	90941199	90942021	+	NM_001177396	Anks1b	Intron 16	364508	0	chr10
10	90941199	90942021	+	NM_001177396	Anks1b	CDS 17	364508	0	chr10
10	90941199	90942021	+	NM_001177396	Anks1b	Intron 18	364508	0	chr10
10	90941199	90942021	+	NM_001177398	Anks1b	Intron 14	364508	0	chr10
10	90941199	90942021	+	NM_001177398	Anks1b	CDS 15	364508	0	chr10
10	90941199	90942021	+	NM_001177398	Anks1b	Intron 16	364508	0	chr10
10	90941199	90942021	+	NM_181398	Anks1b	Intron 12	364508	0	chr10
10	90941199	90942021	+	NM_181398	Anks1b	CDS 13	364508	0	chr10
10	90941199	90942021	+	NM_181398	Anks1b	Intron 14	364508	0	chr10
6	125810427	125811147	+	NM_153589	Ano2	Intron 18	120008	0	chr6
6	125833702	125834796	+	NM_153589	Ano2	Intron 20	143283	0	chr6
7	51315097	51315474	+	NM_001271879	Ano5	Intergenic	?	-195555	chr7
9	62349551	62350202	+	NM_009672	Anp32a	Intron 2	8208	0	chr9
19	19999564	20000328	-	NM_010730	Anxa1	Intergenic	?	373106	chr19
19	20226330	20227197	-	NM_010730	Anxa1	Intergenic	?	146237	chr19
13	20993972	20994621	+	NM_012054	Aoah	Intron 26	199853	0	chr13
13	20921430	20922043	+	NM_012054	Aoah	Intron 22	127311	0	chr13
13	20953268	20953911	+	NM_012054	Aoah	Intron 24	159149	0	chr13
13	20781567	20782567	+	NM_012054	Aoah	Intergenic	?	-11552	chr13
11	4957841	4958528	+	NM_001243043	Ap1b1	5' UTR	10320	0	chr11
14	55111056	55111655	-	NM_007455	Ap1g2	Promoter	-4462	0	chr14
11	83398762	83399466	+	NM_001035854	Ap2b1	Intron 42	96065	0	chr11
11	83398762	83399466	+	NM_027915	Ap2b1	Intron 40	96065	0	chr11
10	80736837	80737519	-	NM_007460	Ap3d1	Intron 60	4693	0	chr10
12	51728500	51729276	+	NM_021710	Ap4s1	Intron 8	37534	0	chr12
10	80305737	80306332	+	NM_011789	Apc2	Intron 14	3917	0	chr10
10	80305737	80306332	+	NM_011789	Apc2	CDS 15	3917	0	chr10
3	95891008	95891713	+	NM_146104	Aph1a	Promoter	-2283	0	chr3
3	95891008	95891713	+	NM_146134	Aph1a	Promoter	-2342	0	chr3
12	7968472	7969060	+	NM_009693	Apob	Intergenic	?	-8617	chr12
15	77046356	77046865	+	NM_001163621	Apol6	Promoter	1281	0	chr15
15	77046356	77046865	+	NM_001163621	Apol6	5' UTR	1281	0	chr15
15	77046356	77046865	+	NM_028010	Apol6	Promoter	1080	0	chr15
15	77046356	77046865	+	NM_028010	Apol6	5' UTR	1080	0	chr15
4	41061849	41062984	-	NM_007473	Aqp7	Intergenic	?	-13712	chr4
X	20792867	20793479	+	NM_001159645	Araf	Intergenic	?	-55064	chrX
5	62507250	62507890	-	NM_178407	Arap2	Intergenic	?	94556	chr5
2	166858801	166859269	+	NM_001085495	Arfgef2	Intron 28	53220	0	chr2
2	166858801	166859269	+	NM_001085495	Arfgef2	CDS 29	53220	0	chr2
11	97440671	97441573	+	NM_021493	Arhgap23	Intergenic	?	-8587	chr11
18	39039704	39040540	+	NM_175164	Arhgap26	Intron 2	46559	0	chr18
11	103309907	103310564	-	NM_001205236	Arhgap27	Intergenic	?	20920	chr11
17	68002474	68002954	-	NM_172964	Arhgap28	Promoter	1155	0	chr17
17	68002474	68002954	-	NM_172964	Arhgap28	Intron 34	1155	0	chr17
3	121912899	121913505	+	NM_172525	Arhgap29	Intergenic	?	-39821	chr3
16	38660367	38660964	-	NM_020260	Arhgap31	Intron 22	52072	0	chr16
9	32191304	32191956	+	NM_001195632	Arhgap32	Intron 18	75168	0	chr9
9	9243444	9243936	-	NM_027823	Arhgap42	Promoter	-4430	0	chr9
9	9019167	9019766	-	NM_027823	Arhgap42	Intron 24	219248	0	chr9
9	9121739	9122344	-	NM_027823	Arhgap42	Intron 40	116670	0	chr9
13	98123380	98124476	-	NM_012026	Arhgef28	Intron 68	81690	0	chr13
14	27243883	27244807	+	NM_027871	Arhgef3	Intron 2	5844	0	chr14
18	61526318	61527231	-	NM_177828	Arhgef37	5' UTR	9306	0	chr18
3	133230956	133231546	-	NM_029953	Arhgef38	Intron 6	3344	0	chr3
8	11784678	11785296	+	NM_001113517	Arhgef7	Intron 8	56573	0	chr8
8	11763679	11764532	+	NM_001113517	Arhgef7	Intron 4	35574	0	chr8
8	11784678	11785296	+	NM_001113518	Arhgef7	5' UTR	26348	0	chr8
8	11763679	11764532	+	NM_001113518	Arhgef7	5' UTR	5349	0	chr8
8	11784678	11785296	+	NM_017402	Arhgef7	5' UTR	26348	0	chr8
8	11763679	11764532	+	NM_017402	Arhgef7	5' UTR	5349	0	chr8
13	14121656	14122260	+	NM_194262	Arid4b	Intron 6	57864	0	chr13
13	14121656	14122260	+	NM_198122	Arid4b	Intron 6	57864	0	chr13
2	15344794	15345391	+	NM_029466	Arl5b	Intergenic	?	265602	chr2
11	98000721	98001323	-	NM_207231	Arl5c	Promoter	-4547	0	chr11
3	18830542	18831309	-	NM_028840	Armc1	Intergenic	?	300835	chr3
3	18856466	18857298	-	NM_028840	Armc1	Intergenic	?	274846	chr3
10	41919209	41919899	-	NM_001034858	Armc2	Intron 2	98484	0	chr10
2	19255369	19256288	+	NM_001081083	Armc3	Intron 16	56251	0	chr2
2	19255369	19256288	+	NM_001271563	Armc3	Intron 16	56251	0	chr2
2	19255369	19256288	+	NM_001271564	Armc3	Intron 16	56251	0	chr2
2	19255369	19256288	+	NM_001271565	Armc3	Intron 16	56251	0	chr2
1	86249705	86250260	+	NM_030184	Armc9	Intron 40	94925	0	chr1
1	86249705	86250260	+	NM_027456	Armc9	Intron 40	94890	0	chr1
3	95489367	95489962	+	NM_001037737	Arnt	Intron 28	54977	0	chr3
3	95489367	95489962	+	NM_001037737	Arnt	CDS 29	54977	0	chr3
3	95489367	95489962	+	NM_001037737	Arnt	Intron 30	54977	0	chr3
3	95489367	95489962	+	NM_001037737	Arnt	CDS 31	54977	0	chr3
3	95489367	95489962	+	NM_001037737	Arnt	Intron 32	54977	0	chr3
3	95493456	95494041	+	NM_001037737	Arnt	Intron 38	59066	0	chr3
3	95493456	95494041	+	NM_001037737	Arnt	CDS 39	59066	0	chr3
3	95493456	95494041	+	NM_001037737	Arnt	Intron 40	59066	0	chr3
3	95489367	95489962	+	NM_009709	Arnt	Intron 26	54977	0	chr3
3	95489367	95489962	+	NM_009709	Arnt	CDS 27	54977	0	chr3
3	95489367	95489962	+	NM_009709	Arnt	Intron 28	54977	0	chr3
3	95489367	95489962	+	NM_009709	Arnt	CDS 29	54977	0	chr3
3	95489367	95489962	+	NM_009709	Arnt	Intron 30	54977	0	chr3
3	95493456	95494041	+	NM_009709	Arnt	Intron 36	59066	0	chr3
3	95493456	95494041	+	NM_009709	Arnt	CDS 37	59066	0	chr3
3	95493456	95494041	+	NM_009709	Arnt	Intron 38	59066	0	chr3
5	122401456	122402088	+	NM_019824	Arpc3	Intron 4	9528	0	chr5
5	122401456	122402088	+	NM_019824	Arpc3	CDS 5	9528	0	chr5
5	122401456	122402088	+	NM_019824	Arpc3	Intron 6	9528	0	chr5
9	112191019	112191791	-	NM_001177616	Arpp21	5' UTR	40711	0	chr9
9	112191019	112191791	-	NM_033264	Arpp21	Promoter	-3252	0	chr9
9	112191019	112191791	-	NM_001177617	Arpp21	5' UTR	25471	0	chr9
9	112191019	112191791	-	NM_001177619	Arpp21	5' UTR	43051	0	chr9
9	112191019	112191791	-	NM_001177623	Arpp21	5' UTR	25561	0	chr9
9	112191019	112191791	-	NM_001177615	Arpp21	Promoter	-3092	0	chr9
9	112191019	112191791	-	NM_001177620	Arpp21	Promoter	-3089	0	chr9
9	112191019	112191791	-	NM_028755	Arpp21	Promoter	-3089	0	chr9
13	80853908	80854520	+	NM_001042591	Arrdc3	Intergenic	?	-28902	chr13
13	80238068	80238689	+	NM_001042591	Arrdc3	Intergenic	?	-644733	chr13
7	68911513	68912086	-	NM_025549	Arrdc4	Intergenic	?	-162274	chr7
7	68854552	68855188	-	NM_025549	Arrdc4	Intergenic	?	-105313	chr7
7	68697518	68698223	-	NM_001042592	Arrdc4	Intergenic	?	38771	chr7
7	68909448	68910001	-	NM_025549	Arrdc4	Intergenic	?	-160209	chr7
7	69027767	69028420	-	NM_025549	Arrdc4	Intergenic	?	-278528	chr7
7	68802625	68803290	-	NM_025549	Arrdc4	Intergenic	?	-53386	chr7
13	93824112	93824797	+	NM_009712	Arsb	Intron 8	52433	0	chr13
X	93185386	93185950	+	NM_007492	Arx	Intergenic	?	-100696	chrX
X	93168645	93169039	+	NM_007492	Arx	Intergenic	?	-117607	chrX
13	3625357	3626036	+	NM_001267724	Asb13	Intergenic	?	-7996	chr13
14	26899781	26900741	+	NM_001170748	Asb14	Intron 4	5177	0	chr14
14	26899781	26900741	+	NM_001170748	Asb14	CDS 5	5177	0	chr14
14	26899781	26900741	+	NM_001170748	Asb14	Intron 6	5177	0	chr14
14	26899781	26900741	+	NM_080856	Asb14	Intron 4	5177	0	chr14
14	26899781	26900741	+	NM_080856	Asb14	CDS 5	5177	0	chr14
14	26899781	26900741	+	NM_080856	Asb14	Intron 6	5177	0	chr14
14	26803215	26803973	+	NM_001170748	Asb14	Intergenic	?	-90631	chr14
6	24565000	24565531	+	NM_080847	Asb15	Intron 14	36856	0	chr6
10	60094979	60096017	+	NM_026937	Ascc1	Intron 18	92174	0	chr10
10	60094979	60096017	+	NM_001199187	Ascc1	Intron 18	91652	0	chr10
8	83969646	83970593	+	NM_024184	Asf1b	3' UTR	13952	0	chr8
3	88982449	88983061	+	NM_138679	Ash1l	CDS 3	16637	0	chr3
11	81406007	81406605	-	NM_001034013	Asic2	Intron 18	561792	0	chr11
4	9600067	9600723	-	NM_001177849	Asph	Intron 30	68440	0	chr4
4	9600067	9600723	-	NM_023066	Asph	Intron 32	68440	0	chr4
4	9600067	9600723	-	NM_001177850	Asph	Intron 12	68440	0	chr4
4	9600067	9600723	-	NM_001177851	Asph	Intron 10	68440	0	chr4
4	9600067	9600723	-	NM_001177852	Asph	Intron 12	42995	0	chr4
4	9600067	9600723	-	NM_001177853	Asph	Intron 12	42995	0	chr4
4	9600067	9600723	-	NM_001177854	Asph	Intron 12	42995	0	chr4
4	9706617	9707267	-	NM_001177856	Asph	Intergenic	?	-37454	chr4
6	86597618	86598265	+	NM_026414	Asprv1	Intergenic	?	-29909	chr6
6	86616895	86617736	+	NM_026414	Asprv1	Intergenic	?	-10438	chr6
19	9131797	9132428	-	NM_025610	Asrgl1	Intron 10	3139	0	chr19
19	9283374	9284136	-	NM_025610	Asrgl1	Intergenic	?	-147807	chr19
19	9486010	9486600	-	NM_025610	Asrgl1	Intergenic	?	-350443	chr19
2	127336060	127337053	+	NM_172539	Astl	Promoter	-1586	0	chr2
19	32728065	32728714	-	NM_026487	Atad1	Intergenic	?	-15766	chr19
15	58086351	58087273	-	NM_027435	Atad2	Intergenic	?	6774	chr15
17	35908182	35909104	-	NM_001142744	Atat1	Promoter	965	0	chr17
17	35908182	35909104	-	NM_001142744	Atat1	Intron 14	965	0	chr17
17	35908182	35909104	-	NM_001142744	Atat1	CDS 15	965	0	chr17
17	35908182	35909104	-	NM_001142744	Atat1	Intron 16	965	0	chr17
17	35908182	35909104	-	NM_001142744	Atat1	CDS 17	965	0	chr17
17	35908182	35909104	-	NM_001142744	Atat1	Intron 18	965	0	chr17
17	35908182	35909104	-	NM_001142744	Atat1	CDS 19	965	0	chr17
17	35903422	35904098	-	NM_001142744	Atat1	Intron 10	5971	0	chr17
17	35908182	35909104	-	NM_001142745	Atat1	Promoter	965	0	chr17
17	35908182	35909104	-	NM_001142745	Atat1	Intron 10	965	0	chr17
17	35908182	35909104	-	NM_001142745	Atat1	CDS 11	965	0	chr17
17	35908182	35909104	-	NM_001142745	Atat1	Intron 12	965	0	chr17
17	35908182	35909104	-	NM_001142745	Atat1	CDS 13	965	0	chr17
17	35908182	35909104	-	NM_001142745	Atat1	Intron 14	965	0	chr17
17	35908182	35909104	-	NM_001142745	Atat1	CDS 15	965	0	chr17
17	35903422	35904098	-	NM_001142745	Atat1	Intron 6	5971	0	chr17
17	35908182	35909104	-	NM_028476	Atat1	Promoter	965	0	chr17
17	35908182	35909104	-	NM_028476	Atat1	Intron 8	965	0	chr17
17	35908182	35909104	-	NM_028476	Atat1	CDS 9	965	0	chr17
17	35908182	35909104	-	NM_028476	Atat1	Intron 10	965	0	chr17
17	35908182	35909104	-	NM_028476	Atat1	CDS 11	965	0	chr17
17	35908182	35909104	-	NM_028476	Atat1	Intron 12	965	0	chr17
17	35908182	35909104	-	NM_028476	Atat1	CDS 13	965	0	chr17
17	35903422	35904098	-	NM_028476	Atat1	Intron 6	5971	0	chr17
10	81231449	81232128	-	NM_178662	Atcay	Promoter	-669	0	chr10
7	130462412	130463186	-	NM_001029895	Ate1	Intron 4	57184	0	chr7
7	130462412	130463186	-	NM_001136054	Ate1	Intron 4	56395	0	chr7
7	130462412	130463186	-	NM_001271343	Ate1	Intron 4	57184	0	chr7
7	130462412	130463186	-	NM_013799	Ate1	Intron 4	56395	0	chr7
2	73810090	73810706	-	NM_001025093	Atf2	Intergenic	?	5816	chr2
15	80257796	80258508	+	NM_009716	Atf4	Promoter	2612	0	chr15
13	91012184	91012784	-	NM_025770	Atg10	Intron 6	211204	0	chr13
14	47574881	47575515	-	NM_172599	Atg14	Intergenic	?	-6446	chr14
3	103664228	103664878	-	NM_174875	Atg4a	Intergenic	?	-18159	chr3
4	99415687	99416289	+	NM_001145967	Atg4c	Intergenic	?	155899	chr4
6	114692316	114693244	+	NM_001253717	Atg7	Intron 16	49219	0	chr6
6	114692316	114693244	+	NM_001253718	Atg7	Intron 16	49219	0	chr6
6	114692316	114693244	+	NM_028835	Atg7	Intron 14	49219	0	chr6
17	79813619	79814377	-	NM_019717	Atl2	Intergenic	?	34015	chr17
17	79923481	79924300	-	NM_178050	Atl2	Intergenic	?	-27357	chr17
10	63099890	63100508	+	NM_016864	Atoh7	Promoter	0	0	chr10
10	63099890	63100508	+	NM_016864	Atoh7	5' UTR	0	0	chr10
10	63099890	63100508	+	NM_016864	Atoh7	CDS 1	0	0	chr10
11	43120804	43121403	+	NM_176999	Atp10b	Intergenic	?	-28474	chr11
X	60241787	60242382	-	NM_001001798	Atp11c	Intron 8	161600	0	chrX
X	60241787	60242382	-	NM_001037863	Atp11c	Intron 10	161600	0	chrX
10	99044023	99044642	+	NM_026482	Atp2b1	Intergenic	?	17879	chr10
6	113844234	113844987	-	NM_001036684	Atp2b2	5' UTR	46390	0	chr6
6	113989238	113989851	-	NM_009723	Atp2b2	5' UTR	52230	0	chr6
6	113844234	113844987	-	NM_009723	Atp2b2	5' UTR	197094	0	chr6
6	113900563	113901424	-	NM_009723	Atp2b2	5' UTR	140657	0	chr6
9	105474739	105475389	-	NM_001253831	Atp2c1	Intron 52	45869	0	chr9
9	105474739	105475389	-	NM_001253834	Atp2c1	Intron 52	19745	0	chr9
9	105474739	105475389	-	NM_175025	Atp2c1	Intron 52	19745	0	chr9
9	105474739	105475389	-	NM_001253836	Atp2c1	5' UTR	19745	0	chr9
7	30706447	30707507	+	NM_018731	Atp4a	Promoter	-4725	0	chr7
9	44905174	44905772	-	NM_013795	Atp5l	Intergenic	?	7476	chr9
4	19949820	19950412	-	NM_175406	Atp6v0d2	Intergenic	?	-27253	chr4
16	44103577	44104200	-	NM_007508	Atp6v1a	Intron 14	34820	0	chr16
8	69102318	69102878	+	NM_007509	Atp6v1b2	Intron 10	13582	0	chr8
8	69102318	69102878	+	NM_007509	Atp6v1b2	CDS 11	13582	0	chr8
8	69102318	69102878	+	NM_007509	Atp6v1b2	Intron 12	13582	0	chr8
8	69102318	69102878	+	NM_007509	Atp6v1b2	CDS 13	13582	0	chr8
8	69102318	69102878	+	NM_007509	Atp6v1b2	Intron 14	13582	0	chr8
14	59752836	59753255	-	NM_015803	Atp8a2	Intron 8	333580	0	chr14
14	59736440	59737133	-	NM_015803	Atp8a2	Intron 8	349702	0	chr14
2	126455200	126456360	-	NM_001080944	Atp8b4	Intron 44	35194	0	chr2
2	168656194	168656883	-	NM_015731	Atp9a	Intron 26	84918	0	chr2
9	109068095	109069030	-	NM_172774	Atrip	Intron 18	5095	0	chr9
9	109062266	109062935	-	NM_172774	Atrip	Intron 10	11190	0	chr9
9	109061280	109061895	-	NM_172774	Atrip	Intron 8	12230	0	chr9
9	109061280	109061895	-	NM_172774	Atrip	CDS 9	12230	0	chr9
9	109061280	109061895	-	NM_172774	Atrip	Intron 10	12230	0	chr9
2	131010922	131011516	+	NM_009730	Atrn	Intron 48	104426	0	chr2
19	58067145	58067884	+	NM_181415	Atrnl1	Intron 56	456111	0	chr19
X	105917554	105918157	-	NM_009530	Atrx	Intron 68	11216	0	chrX
X	105801318	105801909	-	NM_009530	Atrx	Intron 2	127464	0	chrX
X	105801318	105801909	-	NM_009530	Atrx	CDS 3	127464	0	chrX
X	105801318	105801909	-	NM_009530	Atrx	Intron 4	127464	0	chrX
13	45996024	45996580	-	NM_009124	Atxn1	Intergenic	?	-31032	chr13
17	64437132	64437783	-	NR_045899	AU016765	Intergenic	?	76306	chr17
17	64479412	64479976	-	NR_045899	AU016765	Intergenic	?	34113	chr17
X	6110071	6110673	-	NM_001166433	AU022751	Intergenic	?	-26650	chrX
5	131953813	131954296	-	NM_177047	Auts2	Intron 30	588048	0	chr5
5	132449888	132450240	-	NM_177047	Auts2	Intron 36	92104	0	chr5
5	132192911	132193510	-	NM_177047	Auts2	Intron 34	348834	0	chr5
5	131826134	131826976	-	NM_177047	Auts2	Intron 30	715368	0	chr5
13	14820169	14821073	+	NM_134067	AW209491	Intergenic	?	181966	chr13
13	14815005	14815676	+	NM_134067	AW209491	Intergenic	?	176802	chr13
17	26157648	26158258	+	NM_001159598	Axin1	Intron 4	18962	0	chr17
17	26157648	26158258	+	NM_009733	Axin1	Intron 4	18962	0	chr17
8	20978950	20980021	-	NM_001012640	AY761185	Intergenic	?	-34201	chr8
7	71082982	71083853	+	NR_045850	B130024G19Rik	Intergenic	?	671835	chr7
10	12892180	12893114	-	NR_038027	B230208H11Rik	Intergenic	?	23532	chr10
7	60784927	60785579	-	NR_045727	B230209E15Rik	Intergenic	?	743831	chr7
13	13987815	13988472	+	NM_178640	B3galnt2	Intron 12	33141	0	chr13
16	96256829	96257495	+	NM_001122993	B3galt5	5' UTR	21028	0	chr16
11	22730312	22731351	-	NM_001169114	B3gnt2	Intergenic	?	103388	chr11
11	95866131	95866726	-	NM_008081	B4galnt2	CDS 1	48146	0	chr11
11	95866131	95866726	-	NM_008081	B4galnt2	Intron 2	48146	0	chr11
5	140709364	140710093	+	NM_172724	Baat1	Intron 4	4341	0	chr5
5	140709364	140710093	+	NM_181066	Baat1	Intron 4	4341	0	chr5
7	128569141	128569760	+	NM_013863	Bag3	Intergenic	?	22161	chr7
11	120273693	120274880	+	NM_198423	Bahcc1	Intron 12	40746	0	chr11
11	120273693	120274880	+	NM_198423	Bahcc1	CDS 13	40746	0	chr11
11	120273693	120274880	+	NM_198423	Bahcc1	Intron 14	40746	0	chr11
11	120273693	120274880	+	NM_198423	Bahcc1	CDS 15	40746	0	chr11
11	120273693	120274880	+	NM_198423	Bahcc1	Intron 16	40746	0	chr11
11	120273693	120274880	+	NM_198423	Bahcc1	CDS 17	40746	0	chr11
11	120273693	120274880	+	NM_198423	Bahcc1	Intron 18	40746	0	chr11
11	120273693	120274880	+	NM_198423	Bahcc1	CDS 19	40746	0	chr11
1	25359631	25360223	-	NM_175642	Bai3	Intron 30	469485	0	chr1
5	144279877	144280500	-	NM_025833	Baiap2l1	Intron 10	77613	0	chr5
8	121947654	121948094	+	NM_001110100	Banp	Promoter	-2439	0	chr8
8	121949544	121950484	+	NM_001110100	Banp	Promoter	-49	0	chr8
8	121947654	121948094	+	NM_016812	Banp	Promoter	-2439	0	chr8
8	121949544	121950484	+	NM_016812	Banp	Promoter	-49	0	chr8
8	122054585	122055727	+	NM_016812	Banp	Intergenic	?	25326	chr8
5	106506376	106506968	-	NM_001005477	Barhl2	Intergenic	?	-48209	chr5
13	48711899	48712778	+	NM_007526	Barx1	Intergenic	?	45391	chr13
9	31920167	31920945	-	NM_013800	Barx2	Intergenic	?	-6881	chr9
2	59945079	59945573	-	NM_001001182	Baz2b	Intron 46	180168	0	chr2
6	30190184	30190802	+	NR_038124	BB283400	Intergenic	?	12143	chr6
1	150372634	150373154	-	NM_001077237	BC003331	Intron 6	19902	0	chr1
1	150372634	150373154	-	NM_145511	BC003331	Intron 6	19902	0	chr1
11	112100450	112101038	-	NR_024085	BC006965	Intergenic	?	562889	chr11
11	112335788	112336385	-	NR_024085	BC006965	Intergenic	?	327542	chr11
9	21942687	21943702	+	NM_144935	BC018242	Intron 8	4413	0	chr9
9	21942687	21943702	+	NM_144935	BC018242	CDS 9	4413	0	chr9
9	21942687	21943702	+	NM_144935	BC018242	Intron 10	4413	0	chr9
13	41283765	41284347	+	NM_001135577	BC024659	Intergenic	?	7187	chr13
3	95891008	95891713	-	NM_153513	BC028528	Promoter	218	0	chr3
3	95891008	95891713	-	NM_153513	BC028528	Intron 8	218	0	chr3
4	153920878	153921632	-	NR_040670	BC039966	Intergenic	?	26823	chr4
11	51259479	51260091	-	NM_177567	BC049762	Promoter	2861	0	chr11
11	51259479	51260091	-	NM_177567	BC049762	5' UTR	2861	0	chr11
17	34429033	34429637	+	NM_001001177	BC051142	Intron 12	30213	0	chr17
17	34429033	34429637	+	NM_001163855	BC051142	Intron 16	30213	0	chr17
2	18704133	18704735	+	NM_001001334	BC061194	Intron 4	5111	0	chr2
2	18722692	18723853	+	NM_001001334	BC061194	Intron 8	23670	0	chr2
14	44511930	44512927	+	NM_198677	BC061237	Intergenic	?	5584	chr14
14	44587688	44588362	+	NM_198677	BC061237	Intergenic	?	81342	chr14
6	129017333	129018443	+	NR_015455	BC064078	Intergenic	?	10683	chr6
3	96451910	96452640	-	NM_001256180	BC107364	Promoter	0	0	chr3
3	96451910	96452640	-	NM_001256180	BC107364	5' UTR	0	0	chr3
3	96451910	96452640	-	NM_001256181	BC107364	Promoter	0	0	chr3
3	96451910	96452640	-	NM_001256181	BC107364	5' UTR	0	0	chr3
11	24056851	24057639	+	NM_001159289	Bcl11a	Intergenic	?	-20417	chr11
12	107943519	107944126	-	NM_001079883	Bcl11b	Intron 2	59289	0	chr12
12	107911284	107911911	-	NM_001079883	Bcl11b	3' UTR	91504	0	chr12
12	107943519	107944126	-	NM_021399	Bcl11b	Intron 2	59289	0	chr12
12	107911284	107911911	-	NM_021399	Bcl11b	3' UTR	91504	0	chr12
12	107827153	107828173	-	NM_001079883	Bcl11b	Intergenic	?	82230	chr12
3	97211620	97212505	-	NM_029933	Bcl9	Intron 6	14860	0	chr3
3	97267860	97268466	-	NM_029933	Bcl9	Intergenic	?	-40495	chr3
9	44505888	44506805	+	NM_030256	Bcl9l	CDS 13	6752	0	chr9
X	11993746	11994615	-	NM_001168321	Bcor	Intergenic	?	42123	chrX
X	11796090	11796682	-	NM_001168321	Bcor	Intergenic	?	240056	chrX
X	48406642	48407404	+	NM_178782	Bcorl1	3' UTR	65284	0	chrX
10	75160949	75161603	+	NM_001081412	Bcr	Intron 28	100053	0	chr10
1	33954754	33955343	-	NM_177235	Bend6	Intergenic	?	-47132	chr1
2	4696197	4696888	+	NM_001190400	Bend7	Intergenic	?	-20943	chr2
2	4826321	4826930	+	NM_178663	Bend7	Intergenic	?	24174	chr2
10	34039913	34040522	+	NM_001162937	Bet3l	Promoter	2316	0	chr10
10	34039913	34040522	+	NM_001162937	Bet3l	5' UTR	2316	0	chr10
10	70937671	70938614	-	NM_031397	Bicc1	Intron 8	221021	0	chr10
6	149482224	149483623	+	NM_001112796	Bicd1	Intron 2	73338	0	chr6
6	149482224	149483623	+	NM_009753	Bicd1	Intron 2	73338	0	chr6
1	44122788	44123423	+	NM_144558	Bivm	Promoter	2820	0	chr1
1	44122788	44123423	+	NM_144558	Bivm	5' UTR	2820	0	chr1
5	97001765	97002762	+	NM_080708	Bmp2k	Intron 2	4076	0	chr5
4	123312618	123313179	-	NM_001256019	Bmp8a	3' UTR	30074	0	chr4
4	123312618	123313179	-	NM_007558	Bmp8a	3' UTR	30074	0	chr4
4	123122523	123123147	+	NM_007559	Bmp8b	CDS 9	17358	0	chr4
4	123122523	123123147	+	NM_007559	Bmp8b	Intron 10	17358	0	chr4
4	123122523	123123147	+	NM_007559	Bmp8b	CDS 11	17358	0	chr4
4	123122523	123123147	+	NM_007559	Bmp8b	Intron 12	17358	0	chr4
14	34420590	34421194	-	NM_009758	Bmpr1a	Intron 6	81353	0	chr14
6	118384824	118385493	-	NM_194339	Bms1	Intron 4	33925	0	chr6
2	25720682	25721599	+	NM_023326	Bmyc	Intergenic	?	12962	chr2
17	26779496	26780097	+	NM_172149	Bnip1	Promoter	-982	0	chr17
9	70009393	70010521	+	NM_001008238	Bnip2	3' UTR	19927	0	chr9
9	70009393	70010521	+	NM_016787	Bnip2	3' UTR	19927	0	chr9
5	41846746	41847599	-	NM_001081422	Bod1l	Promoter	-2430	0	chr5
5	42429144	42429808	-	NM_001081422	Bod1l	Intergenic	?	-584828	chr5
2	154200877	154201733	+	NM_001012392	Bpifb1	5' UTR	10059	0	chr2
2	154200877	154201733	+	NM_153418	Bpifb1	Promoter	497	0	chr2
2	154200877	154201733	+	NM_153418	Bpifb1	5' UTR	497	0	chr2
2	153937227	153938123	+	NM_001034875	Bpifb4	Promoter	-2739	0	chr2
2	154254813	154255588	+	NM_175167	Bpifb9a	Promoter	-2291	0	chr2
2	154262288	154262877	+	NM_175167	Bpifb9a	CDS 5	4409	0	chr2
2	154262288	154262877	+	NM_175167	Bpifb9a	Intron 6	4409	0	chr2
2	154262288	154262877	+	NM_175167	Bpifb9a	CDS 7	4409	0	chr2
2	154262288	154262877	+	NM_175167	Bpifb9a	Intron 8	4409	0	chr2
11	107143952	107144508	-	NM_176850	Bptf	Intergenic	?	-12029	chr11
2	27475982	27476797	-	NM_001113573	Brd3	Promoter	-308	0	chr2
2	27475982	27476797	-	NM_001113574	Brd3	Promoter	-308	0	chr2
2	27475982	27476797	-	NM_023336	Brd3	Promoter	-583	0	chr2
5	107384020	107384644	+	NM_054054	Brdt	Intron 36	52826	0	chr5
5	31716248	31716842	+	NM_144541	Bre	Intron 4	18198	0	chr5
5	31883122	31883723	+	NM_144541	Bre	Intron 12	185072	0	chr5
5	32077232	32078005	+	NM_144541	Bre	Intron 22	379182	0	chr5
5	31879266	31879985	+	NM_144541	Bre	Intron 12	181216	0	chr5
5	31716248	31716842	+	NM_181279	Bre	Intron 6	18198	0	chr5
5	31883122	31883723	+	NM_181279	Bre	Intron 16	185072	0	chr5
5	32077232	32078005	+	NM_181279	Bre	Intron 26	379182	0	chr5
5	31879266	31879985	+	NM_181279	Bre	Intron 16	181216	0	chr5
5	31716248	31716842	+	NM_181280	Bre	Intron 4	18198	0	chr5
5	31883122	31883723	+	NM_181280	Bre	Intron 14	185072	0	chr5
5	32077232	32078005	+	NM_181280	Bre	Intron 24	379182	0	chr5
5	31879266	31879985	+	NM_181280	Bre	Intron 14	181216	0	chr5
5	31716248	31716842	+	NM_181281	Bre	Intron 4	18198	0	chr5
5	31883122	31883723	+	NM_181281	Bre	Intron 10	185072	0	chr5
5	32077232	32078005	+	NM_181281	Bre	Intron 20	379182	0	chr5
5	31879266	31879985	+	NM_181281	Bre	Intron 10	181216	0	chr5
5	31716248	31716842	+	NM_181282	Bre	5' UTR	18198	0	chr5
5	31883122	31883723	+	NM_181282	Bre	Intron 12	185072	0	chr5
5	32077232	32078005	+	NM_181282	Bre	Intron 22	379182	0	chr5
5	31879266	31879985	+	NM_181282	Bre	Intron 12	181216	0	chr5
10	85301848	85302460	+	NM_028709	Btbd11	Intergenic	?	-84354	chr10
X	134576888	134577512	-	NM_013482	Btk	5' UTR	5629	0	chrX
17	34375824	34376438	+	NM_001111094	Btnl1	Promoter	-694	0	chr17
19	45380644	45381425	+	NM_001037758	Btrc	Intron 2	16910	0	chr19
19	45403718	45404328	+	NM_001037758	Btrc	Intron 2	39984	0	chr19
19	45396099	45396697	+	NM_001037758	Btrc	Intron 2	32365	0	chr19
19	45380644	45381425	+	NM_009771	Btrc	Intron 2	16910	0	chr19
19	45403718	45404328	+	NM_009771	Btrc	Intron 2	39984	0	chr19
19	45396099	45396697	+	NM_009771	Btrc	Intron 2	32365	0	chr19
1	86358465	86359214	+	NR_015507	C130036L24Rik	Promoter	-360	0	chr1
4	136905974	136906892	-	NM_007572	C1qa	Intergenic	?	-7129	chr4
1	120370680	120371354	+	NM_207233	C1ql2	Intergenic	?	27505	chr1
9	56366139	56366734	-	NM_172924	C230081A13Rik	5' UTR	51317	0	chr9
9	67622144	67622811	+	NM_001081314	C2cd4b	Intergenic	?	-136626	chr9
17	34771089	34771718	-	NM_009780	C4b	Intergenic	?	-27191	chr17
4	52159349	52159941	-	NR_040668	C630028M04Rik	Intergenic	?	-108238	chr4
4	52070698	52071289	-	NR_040668	C630028M04Rik	Intergenic	?	-19587	chr4
4	51739993	51740864	-	NR_040668	C630028M04Rik	Intergenic	?	227230	chr4
4	94298773	94299509	-	NM_026368	Caap1	Intergenic	?	200570	chr4
4	94438015	94438612	-	NM_026368	Caap1	Intergenic	?	61467	chr4
10	75730686	75731336	-	NM_172549	Cabin1	Intron 36	33022	0	chr10
2	180271889	180273141	-	NM_145851	Cables2	Promoter	325	0	chr2
2	180271889	180273141	-	NM_145851	Cables2	Intron 18	325	0	chr2
2	180271889	180273141	-	NM_145851	Cables2	CDS 19	325	0	chr2
8	84514163	84514965	+	NM_001252059	Cacna1a	Intron 4	98799	0	chr8
8	84514163	84514965	+	NM_001252059	Cacna1a	CDS 5	98799	0	chr8
8	84514163	84514965	+	NM_001252060	Cacna1a	Intron 6	98799	0	chr8
8	84514163	84514965	+	NM_001252060	Cacna1a	CDS 7	98799	0	chr8
8	84514163	84514965	+	NM_001252061	Cacna1a	Intron 6	98799	0	chr8
8	84514163	84514965	+	NM_001252061	Cacna1a	CDS 7	98799	0	chr8
8	84514163	84514965	+	NM_007578	Cacna1a	Intron 6	98799	0	chr8
8	84514163	84514965	+	NM_007578	Cacna1a	CDS 7	98799	0	chr8
14	30195733	30196609	-	NM_001083616	Cacna1d	Intron 86	156878	0	chr14
14	30319250	30319943	-	NM_001083616	Cacna1d	Intron 88	33544	0	chr14
14	30241200	30242200	-	NM_001083616	Cacna1d	Intron 88	111287	0	chr14
14	30125511	30126263	-	NM_001083616	Cacna1d	Intron 72	227224	0	chr14
14	30195733	30196609	-	NM_028981	Cacna1d	Intron 86	294548	0	chr14
14	30319250	30319943	-	NM_028981	Cacna1d	Intron 88	171214	0	chr14
14	30241200	30242200	-	NM_028981	Cacna1d	Intron 88	248957	0	chr14
14	30125511	30126263	-	NM_028981	Cacna1d	Intron 72	364894	0	chr14
5	16198254	16199009	+	NM_001110843	Cacna2d1	Intron 10	263563	0	chr5
5	16198254	16199009	+	NM_001110844	Cacna2d1	Intron 10	263563	0	chr5
5	16198254	16199009	+	NM_001110845	Cacna2d1	Intron 10	263563	0	chr5
5	16198254	16199009	+	NM_001110846	Cacna2d1	Intron 10	263563	0	chr5
5	16198254	16199009	+	NM_009784	Cacna2d1	Intron 10	263563	0	chr5
14	29593367	29593961	-	NM_009785	Cacna2d3	Intron 72	127904	0	chr14
14	29263939	29264540	-	NM_009785	Cacna2d3	Intron 54	457325	0	chr14
14	29589919	29590595	-	NM_009785	Cacna2d3	Intron 72	131270	0	chr14
14	29032411	29033011	-	NM_009785	Cacna2d3	Intron 22	688854	0	chr14
2	14582124	14583214	+	NM_023116	Cacnb2	Intergenic	?	-21092	chr2
2	52635813	52636913	-	NM_001037099	Cacnb4	Intron 24	39670	0	chr2
2	52577995	52578579	-	NM_001037099	Cacnb4	Intron 24	98004	0	chr2
7	122713638	122714326	+	NM_019430	Cacng3	Intron 2	41894	0	chr7
7	3399614	3400813	+	NM_133190	Cacng8	Intron 2	5497	0	chr7
16	66504578	66505299	-	NM_001145977	Cadm2	Intergenic	?	150122	chr16
14	12556588	12557244	-	NM_001042617	Cadps	Intron 50	265836	0	chr14
14	12556588	12557244	-	NM_012061	Cadps	Intron 46	265836	0	chr14
6	23795215	23795712	-	NM_001252105	Cadps2	Intron 56	43710	0	chr6
6	23479530	23480140	-	NM_001252105	Cadps2	Intron 42	359282	0	chr6
6	23795215	23795712	-	NM_001252106	Cadps2	Intron 56	43710	0	chr6
6	23479530	23480140	-	NM_001252106	Cadps2	Intron 42	359282	0	chr6
6	23795215	23795712	-	NM_001252110	Cadps2	Intron 54	43710	0	chr6
6	23479530	23480140	-	NM_001252110	Cadps2	Intron 40	359282	0	chr6
6	23795215	23795712	-	NM_153163	Cadps2	Intron 58	43710	0	chr6
6	23479530	23480140	-	NM_153163	Cadps2	Intron 44	359282	0	chr6
6	23795215	23795712	-	NM_001252107	Cadps2	Intron 26	43710	0	chr6
6	23479530	23480140	-	NM_001252107	Cadps2	Intron 12	359282	0	chr6
6	23795215	23795712	-	NM_001252108	Cadps2	Intron 20	43710	0	chr6
6	23479530	23480140	-	NM_001252108	Cadps2	Intron 6	359282	0	chr6
6	23795215	23795712	-	NM_001252109	Cadps2	Intron 8	43710	0	chr6
8	110167593	110168221	-	NM_007586	Calb2	Promoter	0	0	chr8
8	110167593	110168221	-	NM_007586	Calb2	5' UTR	0	0	chr8
8	110167593	110168221	-	NM_007586	Calb2	Intron 20	0	0	chr8
8	110167593	110168221	-	NM_007586	Calb2	CDS 21	0	0	chr8
7	114669051	114669933	-	NM_007587	Calca	Intergenic	?	-32693	chr7
7	114689601	114690205	+	NM_054084	Calcb	Intergenic	?	-28438	chr7
2	84369007	84369630	-	NM_018782	Calcrl	Intron 16	55637	0	chr2
6	34759784	34760197	+	NM_145575	Cald1	Intron 12	50340	0	chr6
6	34678640	34679319	+	NM_145575	Cald1	Intergenic	?	-30125	chr6
6	34677305	34677890	+	NM_145575	Cald1	Intergenic	?	-31554	chr6
13	3823675	3824121	+	NM_020036	Calm4	Intergenic	?	-13636	chr13
6	29346570	29347218	+	NM_007594	Calu	Promoter	-901	0	chr6
6	29346570	29347218	+	NM_184053	Calu	Promoter	-901	0	chr6
6	113343874	113344494	-	NM_133926	Camk1	Promoter	0	0	chr6
6	113343874	113344494	-	NM_133926	Camk1	5' UTR	0	0	chr6
18	60940035	60940618	+	NM_177407	Camk2a	Intron 2	14403	0	chr18
1	136301878	136302507	-	NM_001081360	Camsap2	Intron 32	43598	0	chr1
4	151837472	151838121	-	NM_001081557	Camta1	Intron 46	23648	0	chr4
4	151837472	151838121	-	NM_001195565	Camta1	Intron 6	23648	0	chr4
19	6011088	6011683	-	NM_001110504	Capn1	CDS 33	4143	0	chr19
19	6011088	6011683	-	NM_001110504	Capn1	Intron 34	4143	0	chr19
19	6011088	6011683	-	NM_001110504	Capn1	CDS 35	4143	0	chr19
19	6011088	6011683	-	NM_001110504	Capn1	Intron 36	4143	0	chr19
19	6011088	6011683	-	NM_007600	Capn1	CDS 33	3565	0	chr19
19	6011088	6011683	-	NM_007600	Capn1	Intron 34	3565	0	chr19
19	6011088	6011683	-	NM_007600	Capn1	CDS 35	3565	0	chr19
19	6011088	6011683	-	NM_007600	Capn1	Intron 36	3565	0	chr19
1	182649213	182649950	+	NM_130890	Capn8	Intergenic	?	16860	chr1
6	140155301	140155905	+	NM_007605	Capza3	Intergenic	?	112514	chr6
11	92469865	92470374	+	NM_028296	Car10	Intergenic	?	-628916	chr11
9	66758019	66758839	+	NM_178396	Car12	Intron 16	44333	0	chr9
9	66741658	66742045	+	NM_178396	Car12	Intron 4	27972	0	chr9
8	121947654	121948094	-	NM_007608	Car5a	Promoter	-2741	0	chr8
8	121949544	121950484	-	NM_007608	Car5a	Promoter	-4631	0	chr8
4	150212058	150212803	-	NM_009802	Car6	Intergenic	?	-10922	chr4
4	8383512	8384096	-	NM_007592	Car8	Intergenic	?	-144470	chr4
5	140912725	140913440	-	NM_175362	Card11	Intron 44	87157	0	chr5
5	140912725	140913440	-	NM_175362	Card11	CDS 45	87157	0	chr5
5	140912725	140913440	-	NM_175362	Card11	Intron 46	87157	0	chr5
6	42259936	42260591	+	NM_007610	Casp2	Promoter	-4448	0	chr6
2	172405754	172406367	+	NM_001033538	Cass4	Intron 2	11960	0	chr2
2	172405754	172406367	+	NM_001080820	Cass4	Intron 2	11851	0	chr2
4	148800306	148801473	+	NM_001159344	Casz1	Promoter	-2919	0	chr4
4	148800306	148801473	+	NM_027195	Casz1	Promoter	-2919	0	chr4
13	55808768	55809350	+	NM_001252487	Catsper3	3' UTR	24189	0	chr13
13	55808768	55809350	+	NM_001252487	Catsper3	Intron 14	24189	0	chr13
13	55808768	55809350	+	NM_001252487	Catsper3	CDS 15	24189	0	chr13
13	55808768	55809350	+	NM_001252488	Catsper3	3' UTR	24189	0	chr13
13	55808768	55809350	+	NM_001252488	Catsper3	Intron 14	24189	0	chr13
13	55808768	55809350	+	NM_001252488	Catsper3	CDS 15	24189	0	chr13
13	55808768	55809350	+	NM_029772	Catsper3	3' UTR	24189	0	chr13
13	55808768	55809350	+	NM_029772	Catsper3	Intron 14	24189	0	chr13
13	55808768	55809350	+	NM_029772	Catsper3	CDS 15	24189	0	chr13
4	134224741	134225722	-	NM_001130030	Catsper4	Promoter	1662	0	chr4
4	134224741	134225722	-	NM_001130030	Catsper4	Intron 12	1662	0	chr4
4	134224741	134225722	-	NM_177866	Catsper4	Promoter	1662	0	chr4
4	134224741	134225722	-	NM_177866	Catsper4	Intron 16	1662	0	chr4
6	17375909	17376685	+	NM_001243064	Cav1	Intergenic	?	34580	chr6
6	17379926	17380539	+	NM_001243064	Cav1	Intergenic	?	38597	chr6
2	154431934	154432576	+	NM_009823	Cbfa2t2	Promoter	-3908	0	chr2
2	154431934	154432576	+	NM_172860	Cbfa2t2	Promoter	-3908	0	chr2
8	122651981	122652669	-	NM_001109873	Cbfa2t3	5' UTR	25507	0	chr8
8	122683395	122684235	-	NM_009824	Cbfa2t3	Intron 22	14875	0	chr8
8	122651981	122652669	-	NM_009824	Cbfa2t3	Intron 22	46441	0	chr8
8	122651981	122652669	-	NM_177289	Cbfa2t3	5' UTR	25507	0	chr8
8	105189690	105190642	+	NM_001161456	Cbfb	Intron 4	19016	0	chr8
8	105189690	105190642	+	NM_001161457	Cbfb	Intron 6	19016	0	chr8
8	105189690	105190642	+	NM_001161458	Cbfb	Intron 6	19016	0	chr8
8	105189690	105190642	+	NM_022309	Cbfb	Intron 6	19016	0	chr8
8	105163012	105164658	+	NM_001161456	Cbfb	Intergenic	?	-6016	chr8
9	44171340	44171956	-	NM_007619	Cbl	Intron 26	62091	0	chr9
9	44232669	44233281	-	NM_007619	Cbl	Promoter	766	0	chr9
9	44232669	44233281	-	NM_007619	Cbl	Intron 30	766	0	chr9
9	44203707	44204414	-	NM_007619	Cbl	Intron 30	29633	0	chr9
8	87470382	87471092	-	NM_019626	Cbln1	Promoter	1501	0	chr8
8	87470382	87471092	-	NM_019626	Cbln1	CDS 1	1501	0	chr8
8	87470382	87471092	-	NM_019626	Cbln1	Intron 2	1501	0	chr8
18	86757085	86757703	+	NM_172633	Cbln2	Intergenic	?	38801	chr18
2	172109327	172109743	-	NM_175631	Cbln4	Intergenic	?	-65860	chr2
6	51470016	51471166	+	NM_007624	Cbx3	Promoter	0	0	chr6
6	51470016	51471166	+	NM_007624	Cbx3	5' UTR	0	0	chr6
11	119061583	119062232	-	NM_007625	Cbx4	Intergenic	?	15339	chr11
15	79654302	79655232	+	NM_028634	Cby1	Promoter	-3995	0	chr15
18	66225450	66226064	-	NM_178793	Ccbe1	Intron 18	65775	0	chr18
8	94919786	94920941	-	NM_001033533	Ccdc102a	Promoter	-1687	0	chr8
9	121837548	121838147	-	NM_028384	Ccdc13	Promoter	1315	0	chr9
9	121837548	121838147	-	NM_028384	Ccdc13	5' UTR	1315	0	chr9
15	82140130	82141327	+	NM_172428	Ccdc134	3' UTR	12208	0	chr15
15	82140130	82141327	+	NM_172428	Ccdc134	Intron 12	12208	0	chr15
15	82140130	82141327	+	NM_172428	Ccdc134	CDS 13	12208	0	chr15
2	77063140	77063781	-	NM_001025576	Ccdc141	Intron 32	106855	0	chr2
3	36021143	36022215	-	NM_178418	Ccdc144b	Intron 10	31333	0	chr3
5	21313943	21314537	-	NM_029195	Ccdc146	Intron 20	110141	0	chr5
9	21998457	21998789	-	NM_001163787	Ccdc151	Intron 24	3846	0	chr9
9	21998457	21998789	-	NM_029939	Ccdc151	Intron 24	3846	0	chr9
11	4155827	4156422	-	NM_001164620	Ccdc157	5' UTR	3872	0	chr11
11	4155827	4156422	-	NM_177616	Ccdc157	5' UTR	3872	0	chr11
17	29737136	29737742	-	NM_026782	Ccdc167	Intergenic	?	-20118	chr17
17	29770761	29771397	-	NM_026782	Ccdc167	Intergenic	?	-53743	chr17
5	108170236	108170906	+	NM_028481	Ccdc18	Intron 22	37322	0	chr5
4	134185955	134186954	-	NM_144527	Ccdc21	Promoter	132	0	chr4
4	134185955	134186954	-	NM_144527	Ccdc21	5' UTR	132	0	chr4
4	119200515	119201125	+	NM_024462	Ccdc23	3' UTR	5205	0	chr4
4	119200515	119201125	+	NM_024462	Ccdc23	Intron 4	5205	0	chr4
4	119200515	119201125	+	NM_024462	Ccdc23	CDS 5	5205	0	chr4
4	119200515	119201125	+	NM_001038998	Ccdc23	3' UTR	4990	0	chr4
4	119200515	119201125	+	NM_001038998	Ccdc23	Intron 4	4990	0	chr4
4	119200515	119201125	+	NM_001038998	Ccdc23	CDS 5	4990	0	chr4
10	18240842	18241798	-	NM_144820	Ccdc28a	Intergenic	?	-5860	chr10
10	18242534	18243023	-	NM_144820	Ccdc28a	Intergenic	?	-7552	chr10
4	119362133	119362808	-	NM_001270435	Ccdc30	Intron 20	52714	0	chr4
4	119362133	119362808	-	NM_001270446	Ccdc30	Promoter	-2238	0	chr4
4	119362133	119362808	-	NM_028506	Ccdc30	5' UTR	21027	0	chr4
4	119362133	119362808	-	NM_029286	Ccdc30	Intron 20	52714	0	chr4
9	58041070	58041778	-	NM_001166282	Ccdc33	Intron 18	77046	0	chr9
9	58041070	58041778	-	NM_029212	Ccdc33	Intron 16	60448	0	chr9
6	90411982	90412585	-	NM_173775	Ccdc37	Intron 12	15896	0	chr6
6	90411982	90412585	-	NM_173775	Ccdc37	CDS 13	15896	0	chr6
6	90411982	90412585	-	NM_173775	Ccdc37	Intron 14	15896	0	chr6
6	90411982	90412585	-	NM_173775	Ccdc37	CDS 15	15896	0	chr6
6	90411982	90412585	-	NM_173775	Ccdc37	Intron 16	15896	0	chr6
3	33811738	33812420	-	NM_026222	Ccdc39	3' UTR	31891	0	chr3
11	119224365	119224927	+	NM_175430	Ccdc40	Promoter	-3645	0	chr11
11	106801730	106802415	+	NM_001166685	Ccdc45	Intron 12	12478	0	chr11
11	106801730	106802415	+	NM_177088	Ccdc45	Intron 12	12478	0	chr11
11	108814126	108815489	+	NM_029606	Ccdc46	Intron 50	388860	0	chr11
11	108828755	108829510	+	NM_029606	Ccdc46	Intron 50	403489	0	chr11
11	108814126	108815489	+	NM_145688	Ccdc46	Intron 8	131517	0	chr11
11	108828755	108829510	+	NM_145688	Ccdc46	Intron 8	146146	0	chr11
11	108814126	108815489	+	NM_029586	Ccdc46	Intron 4	131508	0	chr11
11	108828755	108829510	+	NM_029586	Ccdc46	Intron 4	146137	0	chr11
11	120875585	120876461	-	NM_027745	Ccdc57	Intron 10	56412	0	chr11
11	120835677	120836972	-	NM_027745	Ccdc57	Intron 2	95901	0	chr11
5	123930944	123931682	+	NM_001134767	Ccdc62	Promoter	255	0	chr5
5	123930944	123931682	+	NM_001134767	Ccdc62	Intron 2	255	0	chr5
5	122141461	122141960	-	NM_183307	Ccdc63	Promoter	-3398	0	chr5
11	55058162	55058774	-	NM_177471	Ccdc69	Intron 10	19358	0	chr11
8	21980250	21980968	+	NM_026459	Ccdc70	Intergenic	?	6208	chr8
2	104908972	104909591	+	NM_177600	Ccdc73	Intron 4	22648	0	chr2
16	45114064	45114867	+	NM_026439	Ccdc80	Intron 6	20011	0	chr16
16	45117556	45118146	+	NM_026439	Ccdc80	Intron 8	23503	0	chr16
16	45117556	45118146	+	NM_026439	Ccdc80	CDS 9	23503	0	chr16
7	90216483	90217381	-	NM_183293	Ccdc83	Intergenic	?	6497	chr7
9	44422714	44423305	-	NM_201372	Ccdc84	Promoter	-4706	0	chr9
12	108238230	108238961	-	NM_001159910	Ccdc85c	Intron 10	36457	0	chr12
11	29347147	29347931	+	NM_176841	Ccdc88a	Intergenic	?	-25844	chr11
7	16294207	16294926	-	NM_172297	Ccdc9	Intergenic	?	-9547	chr7
7	92578960	92579646	+	NM_001162918	Ccdc90b	Intron 14	17811	0	chr7
7	92578960	92579646	+	NM_025515	Ccdc90b	Intron 16	17811	0	chr7
17	35525351	35526183	+	NM_146248	Cchcr1	CDS 15	8235	0	chr17
17	35525351	35526183	+	NM_146248	Cchcr1	Intron 16	8235	0	chr17
11	83566316	83567231	-	NM_011338	Ccl9	Intergenic	?	5686	chr11
5	93275470	93276289	+	NM_007635	Ccng2	3' UTR	7897	0	chr5
18	9431331	9431954	-	NM_026484	Ccny	Intron 18	18197	0	chr18
9	123996230	123996891	-	NM_007718	Ccr1l1	Intergenic	?	-17821	chr9
9	123995060	123995704	-	NM_007718	Ccr1l1	Intergenic	?	-16651	chr9
11	99166403	99167259	-	NM_007719	Ccr7	Intergenic	?	-11325	chr11
9	78708452	78709134	+	NM_153098	Cd109	Intron 60	92906	0	chr9
9	78843995	78844598	+	NM_153098	Cd109	Intergenic	?	127734	chr9
3	101313892	101314511	-	NM_013486	Cd2	Intergenic	?	-25952	chr3
7	127196559	127197408	-	NM_027353	Cd2bp2	Promoter	-558	0	chr7
11	115052633	115053519	-	NM_172050	Cd300e	3' UTR	8520	0	chr11
11	115052633	115053519	-	NM_172050	Cd300e	CDS 1	8520	0	chr11
11	115052633	115053519	-	NM_172050	Cd300e	Intron 2	8520	0	chr11
11	102035581	102036182	+	NM_001160711	Cd300lg	Intergenic	?	-5329	chr11
11	115041338	115041980	-	NM_199201.1	Cd300lh	Promoter	-3682	0	chr11
11	115052633	115053519	-	NM_199201	Cd300lh	Promoter	-4337	0	chr11
1	194912867	194913413	+	NM_001111059	Cd34	Intergenic	?	-25408	chr1
19	10720429	10721162	-	NM_007650	Cd5	Intron 6	17813	0	chr19
19	10793979	10794631	-	NM_001037801	Cd6	Intron 8	35428	0	chr19
19	10793979	10794631	-	NM_001037801	Cd6	CDS 9	35428	0	chr19
19	10793979	10794631	-	NM_001037801	Cd6	Intron 10	35428	0	chr19
19	10793979	10794631	-	NM_001037801	Cd6	CDS 11	35428	0	chr19
19	10793979	10794631	-	NM_009852	Cd6	Intron 10	35428	0	chr19
19	10793979	10794631	-	NM_009852	Cd6	CDS 11	35428	0	chr19
19	10793979	10794631	-	NM_009852	Cd6	Intron 12	35428	0	chr19
19	10793979	10794631	-	NM_009852	Cd6	CDS 13	35428	0	chr19
6	125431691	125432283	-	NM_007657	Cd9	Intergenic	?	27983	chr6
2	148485929	148486705	-	NM_010740	Cd93	Intergenic	?	-42393	chr2
10	79685699	79686304	+	NM_177613	Cdc34	Intron 8	3504	0	chr10
19	29014814	29015751	+	NM_025950	Cdc37l1	Intron 12	24320	0	chr19
12	111333043	111333530	-	NM_183016	Cdc42bpb	Intron 64	44189	0	chr12
12	111389941	111390688	-	NM_183016	Cdc42bpb	Intergenic	?	-12222	chr12
19	6307076	6307929	+	NM_001033342	Cdc42bpg	Promoter	619	0	chr19
19	6307076	6307929	+	NM_001033342	Cdc42bpg	Intron 2	619	0	chr19
17	79288332	79289436	-	NM_026514	Cdc42ep3	Intergenic	?	44589	chr17
17	79290012	79290628	-	NM_026514	Cdc42ep3	Intergenic	?	43397	chr17
17	45205078	45206151	-	NM_152810	Cdc5l	Intergenic	?	185737	chr17
5	106945462	106946417	+	NM_001271567	Cdc7	Intergenic	?	-17905	chr5
6	124826579	124827169	+	NM_013538	Cdca3	Promoter	-3007	0	chr6
4	107118308	107118744	+	NM_172873	Cdcp2	Intergenic	?	10559	chr4
15	19011628	19012250	+	NM_009865	Cdh10	Intron 22	191299	0	chr15
8	103154482	103155289	-	NM_009866	Cdh11	Intergenic	?	-369370	chr8
8	102217761	102218350	-	NM_009866	Cdh11	Intergenic	?	414645	chr8
8	119224269	119224857	+	NM_019707	Cdh13	Intron 16	940514	0	chr8
8	119220490	119221307	+	NM_019707	Cdh13	Intron 16	936735	0	chr8
8	119172159	119172789	+	NM_019707	Cdh13	Intron 14	888404	0	chr8
1	104433201	104434137	+	NM_011800	Cdh20	Intergenic	?	-334682	chr1
2	179663132	179663721	+	NM_009867	Cdh4	Intron 4	220654	0	chr2
8	103987842	103988444	+	NM_009868	Cdh5	Intergenic	?	-113181	chr8
15	14071181	14071859	-	NM_007666	Cdh6	Intergenic	?	-897541	chr15
1	109000192	109000824	+	NM_172853	Cdh7	Intergenic	?	-982913	chr1
15	14999719	15000218	+	NM_009869	Cdh9	Intergenic	?	-1777883	chr15
5	5390184	5390772	-	NM_011074	Cdk14	Intergenic	?	-9932	chr5
10	40507096	40507778	+	NM_198164	Cdk19	Intergenic	?	23277	chr10
11	52037258	52038002	+	NM_001166653	Cdkl3	3' UTR	33037	0	chr11
11	52037258	52038002	+	NM_001166653	Cdkl3	Intron 26	33037	0	chr11
11	52037258	52038002	+	NM_001166653	Cdkl3	CDS 27	33037	0	chr11
11	52037258	52038002	+	NM_001166654	Cdkl3	Intron 24	33037	0	chr11
11	52037258	52038002	+	NM_153785	Cdkl3	3' UTR	33037	0	chr11
11	52037258	52038002	+	NM_153785	Cdkl3	Intron 24	33037	0	chr11
11	52037258	52038002	+	NM_153785	Cdkl3	CDS 25	33037	0	chr11
14	46756428	46757032	+	NM_028222	Cdkn3	Promoter	-3509	0	chr14
14	46760239	46760809	+	NM_028222	Cdkn3	Promoter	0	0	chr14
14	46760239	46760809	+	NM_028222	Cdkn3	5' UTR	0	0	chr14
14	46760239	46760809	+	NM_028222	Cdkn3	CDS 1	0	0	chr14
14	46760239	46760809	+	NM_028222	Cdkn3	Intron 2	0	0	chr14
9	35420968	35422207	+	NM_021339	Cdon	Intergenic	?	-29869	chr9
X	61171305	61172445	-	NM_001166658	Cdr1	Intergenic	?	10801	chrX
5	101802461	101803280	+	NM_173370	Cds1	Intron 10	37331	0	chr5
17	35548100	35548539	+	NM_001008424	Cdsn	Promoter	-3589	0	chr17
13	35428799	35429404	+	NM_009881	Cdyl	Intergenic	?	-230458	chr13
7	17851706	17852344	+	NM_025957	Ceacam14	Intergenic	?	36078	chr7
2	90990846	90991437	+	NM_001244891	Celf1	5' UTR	50449	0	chr2
2	91008312	91008960	+	NM_001244891	Celf1	Intron 20	67915	0	chr2
2	90990846	90991437	+	NM_001244903	Celf1	5' UTR	50449	0	chr2
2	91008312	91008960	+	NM_001244903	Celf1	Intron 18	67915	0	chr2
2	90990846	90991437	+	NM_017368	Celf1	Intron 4	50449	0	chr2
2	91008312	91008960	+	NM_017368	Celf1	Intron 20	67915	0	chr2
2	90990846	90991437	+	NM_198683	Celf1	5' UTR	50449	0	chr2
2	91008312	91008960	+	NM_198683	Celf1	Intron 18	67915	0	chr2
18	25586339	25586926	-	NM_001146292	Celf4	Intron 22	167058	0	chr18
18	25586339	25586926	-	NM_001146293	Celf4	Intron 22	167058	0	chr18
18	25586339	25586926	-	NM_001146294	Celf4	Intron 22	167058	0	chr18
18	25586339	25586926	-	NM_001174074	Celf4	Intron 20	167058	0	chr18
18	25586339	25586926	-	NM_133195	Celf4	Intron 22	167058	0	chr18
10	81482229	81482843	-	NM_176954	Celf5	Promoter	0	0	chr10
10	81482229	81482843	-	NM_176954	Celf5	5' UTR	0	0	chr10
10	81482229	81482843	-	NM_176954	Celf5	Intron 22	0	0	chr10
10	81482229	81482843	-	NM_176954	Celf5	CDS 23	0	0	chr10
9	108829060	108829744	+	NM_080437	Celsr3	Promoter	2740	0	chr9
9	108829060	108829744	+	NM_080437	Celsr3	CDS 1	2740	0	chr9
5	85315590	85316484	-	NM_007683	Cenpc1	Intergenic	?	695541	chr5
5	85793235	85793879	-	NM_007683	Cenpc1	Intergenic	?	218146	chr5
5	85889012	85889669	-	NM_007683	Cenpc1	Intergenic	?	122356	chr5
5	85535957	85536575	-	NM_007683	Cenpc1	Intergenic	?	475450	chr5
1	161082735	161083333	+	NM_001159930	Cenpl	Intron 6	11843	0	chr1
1	161082735	161083333	+	NM_001159930	Cenpl	CDS 7	11843	0	chr1
1	161082735	161083333	+	NM_027429	Cenpl	Intron 6	11843	0	chr1
1	161082735	161083333	+	NM_027429	Cenpl	CDS 7	11843	0	chr1
2	35116857	35117618	+	NM_012018	Cep110	Intron 8	7365	0	chr2
2	125537152	125537741	-	NM_001081091	Cep152	Intergenic	?	25347	chr2
9	45773859	45774360	-	NM_001081373	Cep164	CDS 13	54279	0	chr9
9	45773859	45774360	-	NM_001081373	Cep164	Intron 14	54279	0	chr9
1	155875252	155875886	-	NM_001039184	Cep350	Intron 16	97370	0	chr1
1	155875252	155875886	-	NM_001039184	Cep350	CDS 17	97370	0	chr1
1	155875252	155875886	-	NM_001039184	Cep350	Intron 18	97370	0	chr1
15	86181972	86182616	-	NM_145475	Cerk	Intron 24	3526	0	chr15
15	86189920	86190511	-	NM_145475	Cerk	Promoter	-3778	0	chr15
2	79347783	79348752	-	NM_001048176	Cerkl	Intron 16	80237	0	chr2
8	104997162	104997549	+	NM_197999	Ces2g	Intergenic	?	27624	chr8
8	105021652	105022267	+	NM_001164681	Ces3a	Intergenic	?	-26332	chr8
8	93525887	93526666	-	NM_001003951	Ces5a	Intron 18	9042	0	chr8
8	93483583	93484197	-	NM_001003951	Ces5a	Intergenic	?	15016	chr8
13	81815604	81816295	+	NM_007684	Cetn3	Intergenic	?	18446	chr13
1	139797212	139797739	-	NM_001025575	Cfhr2	Intergenic	?	12553	chr1
3	129861339	129861946	+	NM_007686	Cfi	Intron 12	24600	0	chr3
14	46868204	46868848	+	NM_026832	Cgrrf1	Intergenic	?	14013	chr14
6	32944127	32944847	-	NM_025336	Chchd3	Intron 8	115306	0	chr6
6	33148889	33149846	-	NM_025336	Chchd3	Intergenic	?	-88736	chr6
7	73486950	73487837	-	NM_001081345	Chd2	Intron 46	53910	0	chr7
4	8733982	8734759	+	NM_001081417	Chd7	5' UTR	43061	0	chr4
5	110134819	110135514	+	NM_172717	Chfr	Promoter	-326	0	chr5
3	106182935	106183810	-	NM_009892	Chi3l3	Intergenic	?	-15370	chr3
3	106288129	106288871	-	NM_145126	Chi3l4	Intergenic	?	-68649	chr3
2	154719943	154720532	+	NM_029362	Chmp4b	Intergenic	?	25159	chr2
3	10388716	10389409	+	NM_025519	Chmp4c	Intron 6	21743	0	chr3
2	73671061	73672115	-	NM_001113246	Chn1	Intron 14	103232	0	chr2
2	73671061	73672115	-	NM_001166603	Chn1	Intron 12	103232	0	chr2
6	54275186	54275786	+	NM_001163640	Chn2	Intron 14	235254	0	chr6
6	54275186	54275786	+	NM_023543	Chn2	Promoter	2364	0	chr6
6	54275186	54275786	+	NM_023543	Chn2	Intron 2	2364	0	chr6
9	18233589	18234725	+	NM_025844	Chordc1	Intergenic	?	-57542	chr9
X	143247718	143248459	-	NM_001114385	Chrdl1	Intergenic	?	37215	chrX
7	100030020	100030705	+	NM_133709	Chrdl2	Intron 18	23616	0	chr7
6	36444245	36444874	+	NM_203491	Chrm2	5' UTR	56161	0	chr6
13	10250791	10251754	-	NM_033269	Chrm3	5' UTR	109050	0	chr13
9	54971124	54971763	+	NM_176844	Chrna5	Intergenic	?	-9117	chr9
6	90313682	90314295	-	NM_027928	Chst13	Intron 2	10891	0	chr6
6	90310121	90310878	-	NM_027928	Chst13	Intron 2	14308	0	chr6
7	132255093	132256201	-	NM_029935	Chst15	Intron 6	60955	0	chr7
7	132317391	132317988	-	NM_029935	Chst15	Promoter	-235	0	chr7
7	132229063	132229988	-	NM_029935	Chst15	Intergenic	?	6267	chr7
X	19836363	19837326	+	NM_021715	Chst7	Intergenic	?	-222244	chrX
X	19811648	19812360	+	NM_021715	Chst7	Intergenic	?	-247210	chrX
X	19812722	19813222	+	NM_021715	Chst7	Intergenic	?	-246348	chrX
7	66203263	66204221	+	NM_001081163	Chsy1	Intergenic	?	29464	chr7
18	59691666	59692320	+	NM_001081328	Chsy3	Intergenic	?	280329	chr18
12	110873992	110874660	-	NM_026048	Cinp	CDS 1	14486	0	chr12
12	110873992	110874660	-	NM_026048	Cinp	Intron 2	14486	0	chr12
12	110873992	110874660	-	NM_027223	Cinp	CDS 1	14486	0	chr12
12	110873992	110874660	-	NM_027223	Cinp	Intron 2	14486	0	chr12
10	17417959	17418962	+	NM_010828	Cited2	Intergenic	?	-304266	chr10
2	91567532	91568154	+	NM_001165989	Ckap5	Intron 24	21210	0	chr2
2	91567532	91568154	+	NM_001165989	Ckap5	CDS 25	21210	0	chr2
2	91567532	91568154	+	NM_029437	Ckap5	Intron 24	21210	0	chr2
2	91567532	91568154	+	NM_029437	Ckap5	CDS 25	21210	0	chr2
13	51642630	51643269	+	NM_025415	Cks2	Promoter	-1963	0	chr13
3	144995217	144995875	-	NM_017474	Clca3	Intergenic	?	8662	chr3
16	20703572	20704184	-	NM_009900	Clcn2	CDS 3	12453	0	chr16
16	20703572	20704184	-	NM_009900	Clcn2	Intron 4	12453	0	chr16
X	7321889	7323080	-	NM_001243762	Clcn5	Promoter	-2530	0	chrX
X	7276841	7277521	-	NM_001243762	Clcn5	Intron 24	41838	0	chrX
16	26308716	26309408	-	NM_016674	Cldn1	Intergenic	?	47238	chr16
16	8362619	8363151	-	NM_029070	Cldn26	Intergenic	?	46125	chr16
12	58407376	58407955	-	NM_025809	Clec14a	Intergenic	?	-138117	chr12
6	129446963	129447696	-	NM_175526	Clec1a	Intron 10	4305	0	chr6
6	129095241	129095841	-	NM_153506	Clec2e	Intron 6	5063	0	chr6
6	129084072	129084658	-	NM_153506	Clec2e	Intergenic	?	7158	chr6
6	129082598	129083179	-	NM_153506	Clec2e	Intergenic	?	8637	chr6
6	122966079	122966716	+	NM_001204241	Clec4a3	Intron 8	13564	0	chr6
6	122966079	122966716	+	NM_001204241	Clec4a3	CDS 9	13564	0	chr6
6	122966079	122966716	+	NM_001204241	Clec4a3	Intron 10	13564	0	chr6
6	122966079	122966716	+	NM_153197	Clec4a3	Intron 6	13435	0	chr6
6	122966079	122966716	+	NM_153197	Clec4a3	CDS 7	13435	0	chr6
6	122966079	122966716	+	NM_153197	Clec4a3	Intron 8	13435	0	chr6
6	123261553	123262167	+	NM_001163161	Clec4d	Promoter	0	0	chr6
6	123261553	123262167	+	NM_001163161	Clec4d	5' UTR	0	0	chr6
6	123261553	123262167	+	NM_010819	Clec4d	Promoter	0	0	chr6
6	123261553	123262167	+	NM_010819	Clec4d	5' UTR	0	0	chr6
8	83418541	83419142	+	NM_009904	Clgn	Intron 16	28650	0	chr8
4	134511156	134511840	+	NM_001081099	Clhc1	Promoter	157	0	chr4
4	134511156	134511840	+	NM_001081099	Clhc1	CDS 1	157	0	chr4
4	134511156	134511840	+	NM_001081099	Clhc1	Intron 2	157	0	chr4
4	135291967	135292695	-	NM_013885	Clic4	Intergenic	?	-19206	chr4
17	44360840	44361784	+	NM_172621	Clic5	Intergenic	?	80671	chr17
17	44359353	44359966	+	NM_172621	Clic5	Intergenic	?	79184	chr17
11	51259479	51260091	+	NM_007714	Clk4	Promoter	-3080	0	chr11
13	24386341	24386948	+	NM_001111110	Cmah	5' UTR	58921	0	chr13
13	24370709	24371691	+	NM_001111110	Cmah	5' UTR	43289	0	chr13
13	24373391	24373916	+	NM_001111110	Cmah	5' UTR	45971	0	chr13
13	24316236	24316875	+	NM_001111110	Cmah	Intergenic	?	-10545	chr13
1	37097218	37097666	+	NM_009918	Cnga3	Intergenic	?	-121595	chr1
1	181322168	181323113	+	NM_001160211	Cnih3	Intergenic	?	-29515	chr1
3	121441502	121442675	+	NM_028044	Cnn3	Intron 2	14961	0	chr3
19	43476436	43477022	+	NM_031396	Cnnm1	Intron 12	36000	0	chr19
19	46809254	46809956	+	NM_001102471	Cnnm2	Intron 2	47645	0	chr19
19	46809254	46809956	+	NM_033569	Cnnm2	Intron 2	47645	0	chr19
9	114626484	114626986	-	NM_153585	Cnot10	Intron 30	13215	0	chr9
6	35076877	35077474	-	NM_001164412	Cnot4	Intron 16	56264	0	chr6
6	35076877	35077474	-	NM_001164413	Cnot4	Intron 18	56264	0	chr6
6	35076877	35077474	-	NM_001164414	Cnot4	Intron 16	56264	0	chr6
6	35076877	35077474	-	NM_001164411	Cnot4	Intron 16	56264	0	chr6
6	35076877	35077474	-	NM_016877	Cnot4	Intron 16	56264	0	chr6
11	49704153	49704833	-	NM_212484	Cnot6	5' UTR	7878	0	chr11
5	96175487	96176076	-	NM_144910	Cnot6l	Intergenic	?	-13496	chr5
5	96169056	96169782	-	NM_144910	Cnot6l	Intergenic	?	-7065	chr5
11	58115354	58116306	+	NM_026949	Cnot8	CDS 11	11201	0	chr11
11	58115354	58116306	+	NM_026949	Cnot8	Intron 12	11201	0	chr11
1	179565069	179565751	+	NM_146105	Cnst	5' UTR	18540	0	chr1
1	179570616	179571268	+	NM_146105	Cnst	5' UTR	24087	0	chr1
9	10338982	10339683	-	NM_001033359	Cntn5	Intron 36	565044	0	chr9
9	9994203	9994864	-	NM_001033359	Cntn5	Intron 32	909863	0	chr9
9	10338982	10339683	-	NM_001170787	Cntn5	Intron 44	565093	0	chr9
9	9994203	9994864	-	NM_001170787	Cntn5	Intron 32	909912	0	chr9
9	11543623	11544248	-	NM_001170787	Cntn5	Intergenic	?	-638847	chr9
6	46514939	46515545	+	NM_001004357	Cntnap2	Intron 26	1454878	0	chr6
1	116207595	116207979	+	NM_001077425	Cntnap5a	Intron 20	522458	0	chr1
1	116081206	116081973	+	NM_001077425	Cntnap5a	Intron 8	396069	0	chr1
11	69277116	69277712	-	NM_172560	Cntrob	Intergenic	?	21784	chr11
8	126421079	126421713	+	NM_174987	Coa6	Promoter	-788	0	chr8
8	110857356	110858156	+	NM_133973	Cog4	Intron 10	10332	0	chr8
8	110857356	110858156	+	NM_133973	Cog4	CDS 11	10332	0	chr8
8	110857356	110858156	+	NM_133973	Cog4	Intron 12	10332	0	chr8
3	114360112	114361161	+	NM_007729	Col11a1	Intergenic	?	139785	chr3
3	114365042	114365696	+	NM_007729	Col11a1	Intergenic	?	144715	chr3
15	55290151	55290688	+	NM_181277	Col14a1	Intergenic	?	-17062	chr15
4	47293528	47294171	+	NM_009928	Col15a1	Intron 56	85516	0	chr4
6	4306885	4307671	+	NM_007743	Col1a2	Intergenic	?	-198026	chr6
6	4331308	4332173	+	NM_007743	Col1a2	Intergenic	?	-173524	chr6
11	51493452	51494389	+	NM_153393	Col23a1	Intron 4	203532	0	chr11
3	130285756	130286511	+	NM_001244952	Col25a1	Intron 4	104911	0	chr3
3	130374074	130374761	+	NM_001244952	Col25a1	Intron 4	193229	0	chr3
3	130285756	130286511	+	NM_029838	Col25a1	Intron 4	104911	0	chr3
3	130374074	130374761	+	NM_029838	Col25a1	Intron 4	193229	0	chr3
3	130285756	130286511	+	NM_198711	Col25a1	Intron 4	104911	0	chr3
3	130374074	130374761	+	NM_198711	Col25a1	Intron 4	193229	0	chr3
6	7942250	7943013	-	NM_001037865	Col28a1	Intergenic	?	54795	chr6
8	11313521	11314196	-	NM_009931	Col4a1	Promoter	-694	0	chr8
8	11313521	11314196	+	NM_009932	Col4a2	Promoter	692	0	chr8
8	11313521	11314196	+	NM_009932	Col4a2	Intron 4	692	0	chr8
8	11313521	11314196	+	NM_009932	Col4a2	CDS 5	692	0	chr8
8	11313521	11314196	+	NM_009932	Col4a2	Intron 6	692	0	chr8
10	76599221	76600174	-	NM_146007	Col6a2	Intron 2	23231	0	chr10
1	90858109	90858705	-	NM_001243009	Col6a3	Intergenic	?	-14137	chr1
7	114237956	114238622	-	NM_033370	Copb1	Intron 28	16059	0	chr7
7	114237956	114238622	-	NM_033370	Copb1	CDS 29	16059	0	chr7
7	114237956	114238622	-	NM_033370	Copb1	Intron 30	16059	0	chr7
7	114175061	114175953	-	NM_033370	Copb1	Intergenic	?	39606	chr7
7	114167244	114167850	-	NM_033370	Copb1	Intergenic	?	47709	chr7
6	30835103	30835737	-	NM_017478	Copg2	Intron 22	61024	0	chr6
6	30833761	30834583	-	NM_017478	Copg2	Intron 22	62178	0	chr6
1	86597631	86598220	+	NM_172974	Cops7b	Intron 8	10531	0	chr1
15	103276402	103277145	+	NM_019817	Copz1	Intron 2	3484	0	chr15
16	4640723	4641482	-	NM_030205	Coro7	Intron 38	38239	0	chr16
16	4646439	4647102	-	NM_030205	Coro7	Intron 38	32619	0	chr16
11	64053610	64054227	-	NM_178379	Cox10	Intron 8	25246	0	chr11
5	71393724	71394925	-	NM_030052	Cox7b2	Intergenic	?	47898	chr5
5	71555018	71555964	-	NM_030052	Cox7b2	Intergenic	?	-6812	chr5
13	86194031	86194740	-	NM_007749	Cox7c	Intergenic	?	-147235	chr13
13	86769759	86770664	-	NM_007749	Cox7c	Intergenic	?	-722963	chr13
13	86731743	86732385	-	NM_007749	Cox7c	Intergenic	?	-684947	chr13
6	30625220	30625850	+	NM_144537	Cpa5	Intron 12	14210	0	chr6
6	30625220	30625850	+	NM_144537	Cpa5	CDS 13	14210	0	chr6
18	65958072	65958913	-	NM_145493	Cplx4	Intron 2	11266	0	chr18
10	117625867	117626455	+	NM_027468	Cpm	Promoter	-3045	0	chr10
10	117510515	117511116	+	NM_027468	Cpm	Intergenic	?	-118384	chr10
17	29213482	29214206	-	NM_153166	Cpne5	Intron 36	23585	0	chr17
1	67207337	67207880	+	NM_001080809	Cps1	Intron 56	84271	0	chr1
1	67540987	67542108	+	NM_001080809	Cps1	Intergenic	?	310538	chr1
1	67535033	67535698	+	NM_001080809	Cps1	Intergenic	?	304584	chr1
6	53929847	53930504	-	NM_027749	Cpvl	Intron 8	48159	0	chr6
2	130394170	130394836	-	NM_019696	Cpxm1	Promoter	2794	0	chr2
2	130394170	130394836	-	NM_019696	Cpxm1	CDS 11	2794	0	chr2
2	130394170	130394836	-	NM_019696	Cpxm1	Intron 12	2794	0	chr2
2	130394170	130394836	-	NM_019696	Cpxm1	CDS 13	2794	0	chr2
2	130394170	130394836	-	NM_019696	Cpxm1	Intron 14	2794	0	chr2
2	130394170	130394836	-	NM_019696	Cpxm1	CDS 15	2794	0	chr2
2	130394170	130394836	-	NM_019696	Cpxm1	Intron 16	2794	0	chr2
2	130382734	130383332	-	NM_019696	Cpxm1	Intergenic	?	7443	chr2
17	25016323	25016960	-	NM_020608	Cramp1l	Promoter	-1092	0	chr17
2	37743307	37744258	+	NM_001163566	Crb2	Intergenic	?	-31991	chr2
6	107066450	107067134	-	NM_175357	Crbn	Intergenic	?	-266375	chr6
6	107163010	107163599	-	NM_175357	Crbn	Intergenic	?	-362935	chr6
1	64542616	64543571	+	NM_001037726	Creb1	5' UTR	9812	0	chr1
1	64545139	64545905	+	NM_001037726	Creb1	5' UTR	12335	0	chr1
1	64542616	64543571	+	NM_009952	Creb1	5' UTR	9812	0	chr1
1	64545139	64545905	+	NM_009952	Creb1	5' UTR	12335	0	chr1
1	64542616	64543571	+	NM_133828	Creb1	5' UTR	9812	0	chr1
1	64545139	64545905	+	NM_133828	Creb1	5' UTR	12335	0	chr1
7	90437306	90438091	+	NM_145151	Crebzf	Promoter	-4690	0	chr7
7	90437306	90438091	+	NR_073436	Crebzf	Promoter	-4690	0	chr7
7	90437306	90438091	+	NR_073437	Crebzf	Promoter	-4690	0	chr7
7	90437306	90438091	+	NR_073438	Crebzf	Promoter	-4690	0	chr7
6	55094929	55095794	-	NM_009953	Crhr2	Intron 8	37179	0	chr6
17	77485936	77487015	+	NM_015800	Crim1	Intergenic	?	-713233	chr17
17	77381212	77382158	+	NM_015800	Crim1	Intergenic	?	-818090	chr17
17	77456772	77458186	+	NM_015800	Crim1	Intergenic	?	-742062	chr17
8	120044301	120044886	+	NM_030209	Crispld2	Intron 28	51831	0	chr8
8	70502726	70503814	+	NM_018827	Crlf1	Intron 12	9570	0	chr8
8	70502726	70503814	+	NM_018827	Crlf1	CDS 13	9570	0	chr8
8	70502726	70503814	+	NM_018827	Crlf1	Intron 14	9570	0	chr8
8	70502726	70503814	+	NM_018827	Crlf1	CDS 15	9570	0	chr8
8	70502726	70503814	+	NM_018827	Crlf1	Intron 16	9570	0	chr8
5	109654254	109654908	-	NM_016715	Crlf2	Intergenic	?	-95260	chr5
5	109599848	109600442	-	NM_016715	Crlf2	Intergenic	?	-40854	chr5
5	37235025	37236106	+	NM_001136058	Crmp1	Intergenic	?	-5974	chr5
1	172726313	172727053	+	NM_007768	Crp	Intergenic	?	26346	chr1
1	172754303	172755150	+	NM_007768	Crp	Intergenic	?	54336	chr1
1	172758696	172759301	+	NM_007768	Crp	Intergenic	?	58729	chr1
10	85259850	85260916	-	NM_007771	Cry1	Intergenic	?	-74795	chr10
11	77727267	77727855	-	NM_009965	Cryba1	Promoter	-1973	0	chr11
5	112262007	112262866	+	NM_023695	Crybb1	Intron 6	6186	0	chr5
5	113051760	113052349	-	NM_007773	Crybb2	Intergenic	?	5916	chr5
16	59557699	59558533	-	NM_174848	Crybg3	Promoter	-1946	0	chr16
14	57400302	57400904	-	NM_030004	Cryl1	Promoter	-1818	0	chr14
10	128358545	128359182	+	NM_026444	Cs	Intron 14	20713	0	chr10
10	128358545	128359182	+	NM_026444	Cs	CDS 15	20713	0	chr10
9	65917522	65918263	+	NM_173185	Csnk1g1	5' UTR	8512	0	chr9
9	66039662	66040514	+	NM_173185	Csnk1g1	3' UTR	130652	0	chr9
9	56891394	56892292	+	NM_139001	Cspg4	Intron 10	26290	0	chr9
1	10106222	10106972	+	NM_026493	Cspp1	Intron 34	68004	0	chr1
9	119972822	119973350	-	NM_153287	Csrnp1	CDS 1	11309	0	chr9
9	119972822	119973350	-	NM_153287	Csrnp1	Intron 2	11309	0	chr9
2	148769394	148770041	-	NM_030059	Cst11	Promoter	1457	0	chr2
2	148769394	148770041	-	NM_030059	Cst11	Intron 2	1457	0	chr2
2	149006982	149007614	-	NM_009976	Cst3	Intergenic	?	-131513	chr2
2	104633168	104633983	+	NM_145529	Cstf3	Intron 6	42684	0	chr2
X	65487388	65488921	+	NM_027302	Ctag2	Intergenic	?	438370	chrX
X	65815725	65816642	+	NM_027302	Ctag2	Intergenic	?	766707	chrX
X	64805511	64806023	+	NM_027302	Ctag2	Intergenic	?	-241621	chrX
X	64823211	64823937	+	NM_027302	Ctag2	Intergenic	?	-223707	chrX
X	65276949	65277664	+	NM_027302	Ctag2	Intergenic	?	227931	chrX
X	64801392	64801821	+	NM_027302	Ctag2	Intergenic	?	-245823	chrX
X	65812991	65813783	+	NM_027302	Ctag2	Intergenic	?	763973	chrX
X	65060357	65061051	+	NM_027302	Ctag2	Intergenic	?	11339	chrX
X	64784784	64785395	+	NM_027302	Ctag2	Intergenic	?	-262249	chrX
X	65326796	65327426	+	NM_027302	Ctag2	Intergenic	?	277778	chrX
X	65194952	65195933	+	NM_027302	Ctag2	Intergenic	?	145934	chrX
7	133001906	133002904	-	NM_001170744	Ctbp2	Intron 16	12344	0	chr7
7	133001906	133002904	-	NM_009980	Ctbp2	Intron 16	120580	0	chr7
11	69013317	69013928	+	NM_001013256	Ctc1	Promoter	-1983	0	chr11
11	69013317	69013928	+	NM_001143790	Ctc1	Promoter	-1983	0	chr11
11	69013317	69013928	+	NR_026565	Ctc1	Promoter	-1983	0	chr11
2	173064118	173064639	-	NM_001081387	Ctcfl	Intergenic	?	28970	chr2
7	127732756	127733387	-	NM_198858	Ctf2	Intergenic	?	-7139	chr7
18	35248833	35249443	+	NM_009818	Ctnna1	Intron 26	129921	0	chr18
9	120949285	120949951	+	NM_007614	Ctnnb1	5' UTR	15885	0	chr9
9	120949285	120949951	+	NM_001165902	Ctnnb1	5' UTR	15707	0	chr9
15	30210755	30211370	+	NM_008729	Ctnnd2	Intron 2	38162	0	chr15
15	30046391	30047009	+	NM_008729	Ctnnd2	Intergenic	?	-125584	chr15
13	61220822	61221414	-	NM_021445	Cts6	Intergenic	?	-17429	chr13
3	81765870	81766770	+	NM_177662	Ctso	Intergenic	?	-165846	chr3
6	47469413	47470071	+	NM_012042	Cul1	5' UTR	15089	0	chr6
7	131299748	131300587	-	NM_008411	Cuzd1	Intergenic	?	7967	chr7
9	44556710	44557727	-	NM_007551	Cxcr5	Intergenic	?	-30288	chr9
3	134016905	134017475	+	NM_001004367	Cxxc4	Intergenic	?	-219020	chr3
11	105935941	105936503	-	NM_007805	Cyb561	Intron 4	7645	0	chr11
11	105935941	105936503	-	NM_007805	Cyb561	CDS 5	7645	0	chr11
11	105935941	105936503	-	NM_007805	Cyb561	Intron 6	7645	0	chr11
11	72790034	72790674	-	NM_001024926	Cyb5d2	Intron 6	5166	0	chr11
11	72785933	72786549	-	NM_001024926	Cyb5d2	Intron 4	9291	0	chr11
1	134405123	134405775	+	NM_028057	Cyb5r1	Promoter	-215	0	chr1
15	76341005	76341656	+	NM_025567	Cyc1	Promoter	-1867	0	chr15
1	74737520	74738342	+	NM_024264	Cyp27a1	3' UTR	23946	0	chr1
1	74737520	74738342	+	NM_024264	Cyp27a1	Intron 16	23946	0	chr1
1	74737520	74738342	+	NM_024264	Cyp27a1	CDS 17	23946	0	chr1
1	74732335	74732925	+	NM_024264	Cyp27a1	Intron 4	18761	0	chr1
19	39991525	39991876	+	NM_010001	Cyp2c37	Promoter	-548	0	chr19
19	39425679	39426437	-	NM_010002	Cyp2c38	Intron 8	36639	0	chr19
19	39924475	39925281	-	NM_001104525	Cyp2c69	Intergenic	?	-37705	chr19
15	82597882	82598750	-	NM_145474	Cyp2d34	Intergenic	?	17215	chr15
7	27142435	27143058	+	NM_007817	Cyp2f2	Intergenic	?	8774	chr7
3	131291322	131292126	-	NM_027816	Cyp2u1	Intron 2	11102	0	chr3
17	43720399	43721076	+	NM_018887	Cyp39a1	Intron 14	52974	0	chr17
17	43690317	43691502	+	NM_018887	Cyp39a1	Intron 10	22892	0	chr17
12	108359006	108359439	+	NM_010010	Cyp46a1	Intron 24	24625	0	chr12
4	115491795	115492356	-	NM_007822	Cyp4a14	Intron 12	3786	0	chr4
4	115491795	115492356	-	NM_007822	Cyp4a14	CDS 13	3786	0	chr4
4	115491795	115492356	-	NM_007822	Cyp4a14	Intron 14	3786	0	chr4
4	115221817	115222809	+	NM_001100183	Cyp4a29-ps	Intergenic	?	-19275	chr4
17	32439491	32440080	+	NM_177307	Cyp4f39	Intergenic	?	-12643	chr17
17	32437365	32437948	+	NM_177307	Cyp4f39	Intergenic	?	-14775	chr17
5	4110131	4111030	-	NM_020010	Cyp51	Intergenic	?	-5433	chr5
X	40494908	40495516	-	NM_001191032	Cypt14	Intergenic	?	-631303	chrX
X	40240412	40241014	-	NM_001191032	Cypt14	Intergenic	?	-376807	chrX
18	36360359	36361484	+	NM_001081365	Cystm1	5' UTR	11735	0	chr18
5	143616806	143617418	+	NM_011182	Cyth3	Intergenic	?	-5029	chr5
10	18713993	18714635	-	NM_001033258	D10Bwg1379e	Intron 64	29124	0	chr10
10	78126584	78127402	-	NM_138601	D10Jhu81e	Intergenic	?	34665	chr10
8	69319053	69319942	+	NM_172491	D130040H23Rik	Intergenic	?	15677	chr8
8	69315719	69316278	+	NM_172491	D130040H23Rik	Intergenic	?	12343	chr8
6	127278131	127279180	-	NR_073373	D130058E03	Intergenic	?	17006	chr6
6	127273342	127274003	-	NR_073373	D130058E03	Intergenic	?	22183	chr6
15	58410570	58411217	+	NM_145959	D15Ertd621e	Promoter	-4251	0	chr15
15	58562394	58563068	+	NM_145959	D15Ertd621e	Intergenic	?	104592	chr15
15	58560585	58561298	+	NM_145959	D15Ertd621e	Intergenic	?	102783	chr15
15	58613224	58613812	+	NM_145959	D15Ertd621e	Intergenic	?	155422	chr15
15	58610345	58610973	+	NM_145959	D15Ertd621e	Intergenic	?	152543	chr15
15	58525445	58526145	+	NM_145959	D15Ertd621e	Intergenic	?	67643	chr15
16	78469854	78470448	-	NM_001252438	D16Ertd472e	Intergenic	?	69888	chr16
16	70648419	70649005	+	NR_040474	D16Ertd519e	Intergenic	?	23596	chr16
1	97659891	97660485	-	NM_133825	D1Ertd622e	Promoter	1534	0	chr1
1	97659891	97660485	-	NM_133825	D1Ertd622e	5' UTR	1534	0	chr1
1	97655275	97655866	-	NM_133825	D1Ertd622e	5' UTR	6153	0	chr1
1	97541658	97542132	-	NM_133825	D1Ertd622e	Intergenic	?	101770	chr1
1	93830593	93831185	+	NM_178882	D2hgdh	Intron 8	5353	0	chr1
1	93825233	93826185	+	NM_178882	D2hgdh	Promoter	0	0	chr1
1	93825233	93826185	+	NM_178882	D2hgdh	5' UTR	0	0	chr1
X	139476413	139477051	+	NM_175326	D330045A20Rik	Promoter	-3316	0	chrX
5	36709442	36710191	-	NM_001081232	D5Ertd579e	Intergenic	?	-13472	chr5
6	143316471	143317090	+	NR_027803	D6Ertd474e	Intergenic	?	18591	chr6
6	143374142	143374784	+	NR_027803	D6Ertd474e	Intergenic	?	76262	chr6
12	71997780	71998800	+	NM_172464	Daam1	Intergenic	?	5412	chr12
4	104662184	104662797	+	NM_010014	Dab1	Intron 8	294624	0	chr4
4	104445961	104446833	+	NM_010014	Dab1	5' UTR	78401	0	chr4
4	104662184	104662797	+	NM_177259	Dab1	Intron 8	294613	0	chr4
4	104445961	104446833	+	NM_177259	Dab1	5' UTR	78390	0	chr4
4	104751315	104751934	+	NM_177259	Dab1	Intergenic	?	6472	chr4
15	6048302	6049026	+	NM_001008702	Dab2	Intergenic	?	-250763	chr15
15	6271396	6271877	+	NM_001008702	Dab2	Intergenic	?	-27912	chr15
2	35652607	35653204	+	NM_001114125	Dab2ip	Intron 4	94149	0	chr2
2	35650043	35650684	+	NM_001114125	Dab2ip	Intron 4	91585	0	chr2
2	35652607	35653204	+	NM_001114124	Dab2ip	Intron 4	30626	0	chr2
2	35650043	35650684	+	NM_001114124	Dab2ip	Intron 4	28062	0	chr2
14	97977921	97978523	-	NM_001038610	Dach1	Intron 18	191021	0	chr14
14	97977921	97978523	-	NM_007826	Dach1	Intron 20	191021	0	chr14
14	97430795	97431386	-	NM_001038610	Dach1	Intergenic	?	355461	chr14
17	14138701	14139514	-	NM_172826	Dact2	Intergenic	?	55716	chr17
19	10268311	10268911	-	NM_198114	Dagla	Intron 30	35967	0	chr19
9	66286589	66287069	+	NM_010019	Dapk2	Intergenic	?	14346	chr9
2	59546589	59547750	+	NM_029723	Dapl1	Intergenic	?	41568	chr2
1	161048157	161049060	-	NM_172644	Dars2	Intron 10	21573	0	chr1
1	161044742	161045380	-	NM_172644	Dars2	Intron 4	25253	0	chr1
1	161044742	161045380	-	NM_172644	Dars2	CDS 5	25253	0	chr1
1	161044742	161045380	-	NM_172644	Dars2	Intron 6	25253	0	chr1
1	161044742	161045380	-	NM_172644	Dars2	CDS 7	25253	0	chr1
4	68861944	68862819	-	NM_019967	Dbc1	Intron 12	91579	0	chr4
4	68739018	68739611	-	NM_019967	Dbc1	Intergenic	?	21761	chr4
4	68737183	68737905	-	NM_019967	Dbc1	Intergenic	?	23467	chr4
4	68030899	68031425	-	NM_019967	Dbc1	Intergenic	?	729947	chr4
5	8422115	8422766	-	NM_001190717	Dbf4	Promoter	0	0	chr5
5	8422115	8422766	-	NM_001190717	Dbf4	5' UTR	0	0	chr5
5	8422115	8422766	-	NM_001190717	Dbf4	Intron 22	0	0	chr5
5	8422115	8422766	-	NM_001190717	Dbf4	CDS 23	0	0	chr5
5	8422115	8422766	-	NM_013726	Dbf4	Promoter	0	0	chr5
5	8422115	8422766	-	NM_013726	Dbf4	5' UTR	0	0	chr5
5	8422115	8422766	-	NM_013726	Dbf4	Intron 22	0	0	chr5
5	8422115	8422766	-	NM_013726	Dbf4	CDS 23	0	0	chr5
2	164489600	164490315	+	NM_001048227	Dbndd2	Intron 6	3460	0	chr2
2	164489600	164490315	+	NM_001048227	Dbndd2	CDS 7	3460	0	chr2
2	164489600	164490315	+	NM_026797	Dbndd2	Intron 6	3145	0	chr2
2	164489600	164490315	+	NM_026797	Dbndd2	CDS 7	3145	0	chr2
2	164489600	164490315	+	NM_001048228	Dbndd2	Promoter	2723	0	chr2
2	164489600	164490315	+	NM_001048228	Dbndd2	Intron 6	2723	0	chr2
2	164489600	164490315	+	NM_001048228	Dbndd2	CDS 7	2723	0	chr2
2	164489600	164490315	+	NM_001048229	Dbndd2	Promoter	1489	0	chr2
2	164489600	164490315	+	NM_001048229	Dbndd2	Intron 4	1489	0	chr2
2	164489600	164490315	+	NM_001048229	Dbndd2	CDS 5	1489	0	chr2
11	5794303	5795307	+	NM_001146308	Dbnl	CDS 7	5820	0	chr11
11	5794303	5795307	+	NM_001146308	Dbnl	Intron 8	5820	0	chr11
11	5794303	5795307	+	NM_001146309	Dbnl	CDS 7	5820	0	chr11
11	5794303	5795307	+	NM_001146309	Dbnl	Intron 8	5820	0	chr11
11	5794303	5795307	+	NM_013810	Dbnl	CDS 7	5820	0	chr11
11	5794303	5795307	+	NM_013810	Dbnl	Intron 8	5820	0	chr11
12	74471485	74472390	+	NM_198866	Dbpht2	Intergenic	?	171016	chr12
12	74324067	74325004	+	NM_198866	Dbpht2	Intergenic	?	23598	chr12
12	74363017	74363644	+	NM_198866	Dbpht2	Intergenic	?	62548	chr12
X	44925862	44926642	-	NM_178739	Dcaf12l1	Intergenic	?	-135664	chrX
X	44029885	44030477	-	NM_175539	Dcaf12l2	Intergenic	?	334980	chrX
X	44512350	44512952	-	NM_175539	Dcaf12l2	Intergenic	?	-144012	chrX
12	80427134	80427742	-	NM_177267	Dcaf5	Intron 16	8860	0	chr12
18	71057773	71058366	-	NM_007831	Dcc	Intergenic	?	195266	chr18
18	71180326	71180997	-	NM_007831	Dcc	Intergenic	?	72635	chr18
12	28343868	28344518	-	NM_001177964	Dcdc2c	Intergenic	?	93277	chr12
2	3423514	3424588	+	NM_001110214	Dclre1c	Promoter	0	0	chr2
2	3423514	3424588	+	NM_001110214	Dclre1c	5' UTR	0	0	chr2
2	3423514	3424588	+	NM_001110214	Dclre1c	CDS 1	0	0	chr2
2	3423514	3424588	+	NM_001110214	Dclre1c	Intron 2	0	0	chr2
2	3422766	3423499	+	NM_001110214	Dclre1c	Promoter	-632	0	chr2
2	3420433	3421118	+	NM_001110214	Dclre1c	Promoter	-3013	0	chr2
2	3423514	3424588	+	NM_146114	Dclre1c	Promoter	0	0	chr2
2	3423514	3424588	+	NM_146114	Dclre1c	5' UTR	0	0	chr2
2	3423514	3424588	+	NM_146114	Dclre1c	CDS 1	0	0	chr2
2	3423514	3424588	+	NM_146114	Dclre1c	Intron 2	0	0	chr2
2	3422766	3423499	+	NM_146114	Dclre1c	Promoter	-632	0	chr2
2	3420433	3421118	+	NM_146114	Dclre1c	Promoter	-3013	0	chr2
2	3423514	3424588	+	NM_175683	Dclre1c	Promoter	0	0	chr2
2	3423514	3424588	+	NM_175683	Dclre1c	5' UTR	0	0	chr2
2	3423514	3424588	+	NM_175683	Dclre1c	CDS 1	0	0	chr2
2	3423514	3424588	+	NM_175683	Dclre1c	Intron 2	0	0	chr2
2	3422766	3423499	+	NM_175683	Dclre1c	Promoter	-632	0	chr2
2	3420433	3421118	+	NM_175683	Dclre1c	Promoter	-3013	0	chr2
17	23892068	23892839	+	NM_001039238	Dcpp2	Intergenic	?	-5883	chr17
14	45640824	45641468	-	NM_001039106	Ddhd1	Intron 22	16676	0	chr14
14	45640824	45641468	-	NM_001042719	Ddhd1	Intron 26	16676	0	chr14
14	45640824	45641468	-	NM_176845	Ddhd1	Intron 24	16676	0	chr14
10	127290164	127290773	+	NM_007837	Ddit3	Promoter	-20	0	chr10
17	35737713	35738446	-	NM_172962	Ddr1	Intergenic	?	-33573	chr17
17	66122396	66123583	+	NM_001003919	Ddx11	Promoter	0	0	chr17
17	66122396	66123583	+	NM_001003919	Ddx11	5' UTR	0	0	chr17
10	62584907	62585511	-	NM_019553	Ddx21	Intron 6	16788	0	chr10
2	28879218	28879894	+	NM_001033294	Ddx31	Intron 32	38812	0	chr2
2	28895446	28896228	+	NM_001033294	Ddx31	Intron 38	55040	0	chr2
13	55652282	55652991	+	NM_145975	Ddx46	Intron 14	17255	0	chr13
13	55652282	55652991	+	NM_145975	Ddx46	CDS 15	17255	0	chr13
9	44601198	44601814	+	NM_001110826	Ddx6	Promoter	-3078	0	chr9
9	44601198	44601814	+	NM_007841	Ddx6	Promoter	-3078	0	chr9
9	44601198	44601814	+	NM_181324	Ddx6	Promoter	-3078	0	chr9
9	44597616	44598269	+	NM_001110826	Ddx6	Intergenic	?	-6623	chr9
9	44582323	44583086	+	NM_001110826	Ddx6	Intergenic	?	-21806	chr9
8	21690337	21691116	+	NR_003146	Defa-ps1	Promoter	-3896	0	chr8
8	21789751	21790337	+	NM_007843	Defb1	Intron 2	13196	0	chr8
8	21807598	21808403	+	NM_007843	Defb1	Intergenic	?	12412	chr8
8	19586471	19587438	+	NM_139220	Defb7	Intergenic	?	88695	chr8
1	182242672	182243381	-	NM_007853	Degs1	Intergenic	?	32389	chr1
3	103130765	103131355	+	NM_177857	Dennd2c	5' UTR	3209	0	chr3
6	149051118	149051970	-	NM_177192	Dennd5b	Intron 34	49711	0	chr6
13	108423742	108424630	+	NM_178683	Depdc1b	Intergenic	?	34184	chr13
13	108419822	108420452	+	NM_178683	Depdc1b	Intergenic	?	30264	chr13
5	32960553	32961170	+	NM_001025426	Depdc5	Intron 68	96832	0	chr5
5	32960553	32961170	+	NM_001170567	Depdc5	Intron 66	96832	0	chr5
1	75353861	75354474	+	NM_010043	Des	Intergenic	?	-5870	chr1
1	75346625	75347273	+	NM_010043	Des	Intergenic	?	-13071	chr1
16	18069419	18069990	+	NM_010047	Dgcr6	Intron 6	16559	0	chr16
16	18069419	18069990	+	NM_010047	Dgcr6	CDS 7	16559	0	chr16
16	18069419	18069990	+	NM_010047	Dgcr6	Intron 8	16559	0	chr16
16	22499094	22500012	-	NM_138650	Dgkg	Intron 6	157220	0	chr16
16	22659111	22659759	-	NM_138650	Dgkg	Promoter	-1879	0	chr16
16	22656597	22657558	-	NM_138650	Dgkg	Promoter	0	0	chr16
16	22656597	22657558	-	NM_138650	Dgkg	5' UTR	0	0	chr16
16	22498081	22498780	-	NM_138650	Dgkg	Intron 6	158452	0	chr16
14	55233019	55233742	+	NM_027790	Dhrs2	5' UTR	11012	0	chr14
2	158825846	158826823	+	NM_145742	Dhx35	Intron 16	31026	0	chr2
2	158825846	158826823	+	NM_145742	Dhx35	CDS 17	31026	0	chr2
2	158825846	158826823	+	NM_145742	Dhx35	Intron 18	31026	0	chr2
17	80281281	80282062	-	NM_001163759	Dhx57	5' UTR	8415	0	chr17
17	80281281	80282062	-	NM_001163759	Dhx57	CDS 45	8415	0	chr17
17	80281281	80282062	-	NM_001163759	Dhx57	Intron 46	8415	0	chr17
17	80281281	80282062	-	NM_198942	Dhx57	5' UTR	8415	0	chr17
17	80281281	80282062	-	NM_198942	Dhx57	CDS 43	8415	0	chr17
17	80281281	80282062	-	NM_198942	Dhx57	Intron 44	8415	0	chr17
18	37857023	37857504	-	NM_007858	Diap1	Intron 18	77908	0	chr18
18	37930639	37931543	-	NM_007858	Diap1	Intron 52	3869	0	chr18
18	37886655	37887274	-	NM_007858	Diap1	Intron 22	48138	0	chr18
18	37919742	37920337	-	NM_007858	Diap1	Intron 52	15075	0	chr18
18	37880342	37881089	-	NM_007858	Diap1	Intron 22	54323	0	chr18
X	129748457	129749037	+	NM_172493	Diap2	Promoter	-705	0	chrX
X	130767958	130768701	+	NM_172493	Diap2	Intergenic	?	302124	chrX
X	129723159	129724021	+	NM_172493	Diap2	Intergenic	?	-25721	chrX
X	130770358	130770956	+	NM_172493	Diap2	Intergenic	?	304524	chrX
2	180699741	180700361	-	NM_175551	Dido1	Promoter	1740	0	chr2
2	180699741	180700361	-	NM_175551	Dido1	5' UTR	1740	0	chr2
2	180698636	180699230	-	NM_175551	Dido1	Promoter	2871	0	chr2
2	180698636	180699230	-	NM_175551	Dido1	5' UTR	2871	0	chr2
2	180699741	180700361	-	NM_177852	Dido1	5' UTR	9639	0	chr2
2	180698636	180699230	-	NM_177852	Dido1	5' UTR	10770	0	chr2
2	180699741	180700361	-	NM_011805	Dido1	Promoter	1740	0	chr2
2	180699741	180700361	-	NM_011805	Dido1	5' UTR	1740	0	chr2
2	180698636	180699230	-	NM_011805	Dido1	Promoter	2871	0	chr2
2	180698636	180699230	-	NM_011805	Dido1	5' UTR	2871	0	chr2
12	110217135	110217840	-	NR_002866	Dio3os	Intergenic	?	57545	chr12
15	100115891	100116881	+	NM_001159361	Dip2b	CDS 3	77227	0	chr15
15	100115891	100116881	+	NM_001159361	Dip2b	Intron 4	77227	0	chr15
15	100178904	100179858	+	NM_001159361	Dip2b	Intron 40	140240	0	chr15
15	100110402	100111092	+	NM_001159361	Dip2b	Intron 2	71738	0	chr15
15	100178904	100179858	+	NM_172819	Dip2b	Intron 30	24508	0	chr15
8	125219393	125220032	+	NM_174853	Disc1	Intron 18	165198	0	chr8
8	125115055	125115699	+	NM_174853	Disc1	Intron 6	60860	0	chr8
8	125217561	125218162	+	NM_174853	Disc1	Intron 16	163366	0	chr8
8	125217561	125218162	+	NM_174853	Disc1	CDS 17	163366	0	chr8
8	125217561	125218162	+	NM_174853	Disc1	Intron 18	163366	0	chr8
8	125050292	125050895	+	NM_174853	Disc1	Promoter	-3300	0	chr8
8	125219393	125220032	+	NM_174854	Disc1	Intron 20	165198	0	chr8
8	125115055	125115699	+	NM_174854	Disc1	Intron 6	60860	0	chr8
8	125217561	125218162	+	NM_174854	Disc1	Intron 18	163366	0	chr8
8	125217561	125218162	+	NM_174854	Disc1	CDS 19	163366	0	chr8
8	125217561	125218162	+	NM_174854	Disc1	Intron 20	163366	0	chr8
8	125050292	125050895	+	NM_174854	Disc1	Promoter	-3300	0	chr8
9	50713638	50714242	-	NM_178118	Dixdc1	Intron 38	13743	0	chr9
3	132109889	132110539	+	NM_020265	Dkk2	Intron 2	24597	0	chr3
12	31342024	31342627	-	NM_007861	Dld	Intron 18	8811	0	chr12
14	62184344	62184941	-	NM_173419	Dleu7	Intergenic	?	91288	chr14
7	92407880	92408522	+	NM_011807	Dlg2	Intron 32	1317094	0	chr7
7	92419581	92420275	+	NM_011807	Dlg2	Intron 34	1328795	0	chr7
7	91350936	91351861	+	NM_011807	Dlg2	Intron 2	260150	0	chr7
7	91556386	91557259	+	NM_011807	Dlg2	Intron 4	465600	0	chr7
7	92155967	92156728	+	NM_011807	Dlg2	Intron 26	1065181	0	chr7
7	92203065	92203444	+	NM_011807	Dlg2	Intron 26	1112279	0	chr7
7	91983532	91984443	+	NM_011807	Dlg2	Intron 18	892746	0	chr7
7	91566622	91567225	+	NM_011807	Dlg2	Intron 4	475836	0	chr7
7	91522494	91522904	+	NM_011807	Dlg2	Intron 4	431708	0	chr7
7	91540954	91541581	+	NM_011807	Dlg2	Intron 4	450168	0	chr7
7	91492024	91492691	+	NM_011807	Dlg2	Intron 4	401238	0	chr7
7	91465187	91465916	+	NM_011807	Dlg2	Intron 4	374401	0	chr7
7	92407880	92408522	+	NM_001243046	Dlg2	Intron 14	345486	0	chr7
7	92419581	92420275	+	NM_001243046	Dlg2	Intron 16	357187	0	chr7
7	92155967	92156728	+	NM_001243046	Dlg2	Intron 8	93573	0	chr7
7	92203065	92203444	+	NM_001243046	Dlg2	Intron 8	140671	0	chr7
7	92407880	92408522	+	NM_001243047	Dlg2	Intron 8	172910	0	chr7
7	92419581	92420275	+	NM_001243047	Dlg2	Intron 10	184611	0	chr7
7	90820869	90821470	+	NM_011807	Dlg2	Intergenic	?	-269316	chr7
7	90836664	90837388	+	NM_011807	Dlg2	Intergenic	?	-253398	chr7
7	90956382	90956940	+	NM_011807	Dlg2	Intergenic	?	-133846	chr7
7	90871208	90871799	+	NM_011807	Dlg2	Intergenic	?	-218987	chr7
7	91017477	91018089	+	NM_011807	Dlg2	Intergenic	?	-72697	chr7
17	70183999	70184631	+	NM_027712	Dlgap1	Intergenic	?	-240161	chr17
2	119333612	119334445	+	NM_019454	Dll4	Intron 18	7828	0	chr2
2	119333612	119334445	+	NM_019454	Dll4	CDS 19	7828	0	chr2
2	119333612	119334445	+	NM_019454	Dll4	Intron 20	7828	0	chr2
4	117680770	117681323	-	NM_023178	Dmap1	Promoter	903	0	chr4
4	117680770	117681323	-	NM_023178	Dmap1	Intron 14	903	0	chr4
4	117680770	117681323	-	NM_023178	Dmap1	CDS 15	903	0	chr4
4	117680770	117681323	-	NM_023178	Dmap1	Intron 16	903	0	chr4
4	117680770	117681323	-	NM_023178	Dmap1	CDS 17	903	0	chr4
15	79555139	79555842	-	NM_010059	Dmc1	Intergenic	?	5658	chr15
X	85183190	85183799	+	NM_007868	Dmd	Intron 152	2234320	0	chrX
X	83032759	83033258	+	NM_007868	Dmd	Intron 2	83889	0	chrX
13	93681406	93682271	+	NM_028772	Dmgdh	Intron 4	6970	0	chr13
4	89701677	89702592	+	NM_175647	Dmrta1	Intergenic	?	6910	chr4
9	54483244	54484000	-	NM_172771	Dmxl2	Intron 86	17627	0	chr9
11	118105167	118105630	-	NM_001167746	Dnahc17	Intron 126	23590	0	chr11
11	118092152	118092839	-	NM_001167746	Dnahc17	Intron 100	36381	0	chr11
11	69446929	69447540	-	NM_001081330	Dnahc2	Intron 50	101569	0	chr11
11	69514900	69515935	-	NM_001081330	Dnahc2	Intron 150	33174	0	chr11
11	69514900	69515935	-	NM_001081330	Dnahc2	CDS 151	33174	0	chr11
11	69514900	69515935	-	NM_001081330	Dnahc2	Intron 152	33174	0	chr11
11	69506977	69507518	-	NM_001081330	Dnahc2	Intron 148	41591	0	chr11
11	69468505	69469170	-	NM_001081330	Dnahc2	Intron 94	79939	0	chr11
11	69438957	69439576	-	NM_001081330	Dnahc2	Intron 46	109533	0	chr11
11	69443580	69444404	-	NM_001081330	Dnahc2	Intron 46	104705	0	chr11
11	69429871	69430796	-	NM_001081330	Dnahc2	Intron 20	118313	0	chr11
11	69429871	69430796	-	NM_001081330	Dnahc2	CDS 21	118313	0	chr11
11	69429871	69430796	-	NM_001081330	Dnahc2	Intron 22	118313	0	chr11
11	69429871	69430796	-	NM_001081330	Dnahc2	CDS 23	118313	0	chr11
6	73115259	73115956	-	NM_001164669	Dnahc6	Intron 74	105676	0	chr6
16	4688413	4689017	+	NM_001135112	Dnaja3	Intron 4	4343	0	chr16
16	4688413	4689017	+	NM_023646	Dnaja3	Intron 4	4343	0	chr16
9	54708203	54708822	+	NM_021422	Dnaja4	Intron 4	8644	0	chr9
9	54708203	54708822	+	NM_021422	Dnaja4	CDS 5	8644	0	chr9
9	54708203	54708822	+	NM_021422	Dnaja4	Intron 6	8644	0	chr9
7	100505506	100506169	-	NM_153527	Dnajb13	Intron 6	8647	0	chr7
7	100505506	100506169	-	NM_153527	Dnajb13	CDS 7	8647	0	chr7
2	106226614	106227229	-	NR_033993	Dnajc24	Intergenic	?	-223064	chr2
12	4102594	4103417	+	NM_153082	Dnajc27	Intron 10	20020	0	chr12
12	4102594	4103417	+	NM_153082	Dnajc27	CDS 11	20020	0	chr12
12	4102594	4103417	+	NM_153082	Dnajc27	Intron 12	20020	0	chr12
3	19387678	19388460	+	NM_001163536	Dnajc5b	Intergenic	?	-120135	chr3
4	101633865	101634466	+	NM_198412	Dnajc6	Intron 32	137217	0	chr4
4	101633865	101634466	+	NM_001164584	Dnajc6	Intron 30	125889	0	chr4
4	101633865	101634466	+	NM_001164585	Dnajc6	Intron 32	125889	0	chr4
4	101633865	101634466	+	NM_001164583	Dnajc6	Intron 30	83271	0	chr4
11	100612920	100613662	-	NM_019795	Dnajc7	Intron 26	6507	0	chr11
2	26348800	26349518	-	NM_001139503	Dnlz	Promoter	2593	0	chr2
2	26348800	26349518	-	NM_001139503	Dnlz	3' UTR	2593	0	chr2
2	26348800	26349518	-	NM_001139504	Dnlz	Promoter	2593	0	chr2
2	26348800	26349518	-	NM_001139504	Dnlz	3' UTR	2593	0	chr2
2	26348800	26349518	-	NM_026828	Dnlz	Promoter	2593	0	chr2
2	26348800	26349518	-	NM_026828	Dnlz	3' UTR	2593	0	chr2
19	43899063	43899694	-	NM_028029	Dnmbp	Intron 24	40505	0	chr19
19	43878815	43879422	-	NM_028029	Dnmbp	Intron 24	60777	0	chr19
1	80838217	80838809	-	NM_175291	Dock10	Intergenic	?	-79663	chr1
9	107211477	107212001	-	NM_153413	Dock3	Intron 104	19909	0	chr9
9	107213160	107213949	-	NM_153413	Dock3	Intron 104	17961	0	chr9
14	67873337	67873920	-	NM_177780	Dock5	Intron 100	59653	0	chr14
18	90022808	90023588	-	NM_001039173	Dok6	Intergenic	?	-253671	chr18
18	89784867	89785458	-	NM_001039173	Dok6	Intergenic	?	-15730	chr18
6	48958639	48959452	+	NM_001029987	Doxl2	Intergenic	?	-15691	chr6
1	123843561	123844322	-	NM_199021	Dpp10	Intron 46	201238	0	chr1
7	35754143	35755100	-	NM_178704	Dpy19l3	Promoter	0	0	chr7
7	35754143	35755100	-	NM_178704	Dpy19l3	5' UTR	0	0	chr7
4	11325019	11326029	-	NM_001081201	Dpy19l4	Promoter	-2887	0	chr4
4	11313951	11314559	-	NM_001081201	Dpy19l4	Intron 34	7573	0	chr4
3	118786820	118787485	+	NM_170778	Dpyd	Intron 10	224642	0	chr3
10	88349202	88349831	-	NM_027878	Dram1	Intron 12	7245	0	chr10
13	53786613	53787259	-	NM_010076	Drd1a	Intergenic	?	263924	chr13
16	43819354	43819938	+	NM_007877	Drd3	Intron 10	57112	0	chr16
16	43770208	43770810	+	NM_007877	Drd3	Intron 2	7966	0	chr16
5	38319257	38320406	+	NM_013503	Drd5	Promoter	0	0	chr5
5	38319257	38320406	+	NM_013503	Drd5	5' UTR	0	0	chr5
5	38319257	38320406	+	NM_013503	Drd5	CDS 1	0	0	chr5
9	45531335	45532000	+	NM_001081270	Dscaml1	Intron 6	101042	0	chr9
9	45499251	45499940	+	NM_001081270	Dscaml1	Intron 6	68958	0	chr9
9	45524282	45525091	+	NM_001081270	Dscaml1	Intron 6	93989	0	chr9
1	111888968	111890086	-	NM_001081316	Dsel	Intergenic	?	-24049	chr1
12	3673072	3674008	+	NM_001162465	Dtnb	Intron 16	100681	0	chr12
12	3752312	3752920	+	NM_001162465	Dtnb	Intron 30	179921	0	chr12
12	3673072	3674008	+	NM_007886	Dtnb	Intron 16	100031	0	chr12
12	3752312	3752920	+	NM_007886	Dtnb	Intron 30	179271	0	chr12
2	126234280	126235179	+	NM_026981	Dtwd1	Intergenic	?	69002	chr2
10	127195998	127196646	-	NM_030714	Dtx3	Promoter	-288	0	chr10
14	21751116	21751892	-	NM_001007268	Dusp13	Promoter	-2493	0	chr14
2	127336060	127337053	+	NM_010090	Dusp2	Promoter	0	0	chr2
2	127336060	127337053	+	NM_010090	Dusp2	5' UTR	0	0	chr2
2	127336060	127337053	+	NM_010090	Dusp2	CDS 1	0	0	chr2
2	127336060	127337053	+	NM_010090	Dusp2	Intron 2	0	0	chr2
2	127336060	127337053	+	NM_010090	Dusp2	CDS 3	0	0	chr2
2	127336060	127337053	+	NM_010090	Dusp2	Intron 4	0	0	chr2
14	26005262	26005849	+	NM_001177539.2	Duxbl3	Intergenic	?	15095	chr14
18	75244158	75245349	+	NM_027727	Dym	Intron 32	225386	0	chr18
6	5940370	5941211	+	NM_001191023	Dync1i1	Intron 18	214731	0	chr6
6	5841275	5841875	+	NM_001191023	Dync1i1	Intron 10	115636	0	chr6
6	5940370	5941211	+	NM_001191025	Dync1i1	Intron 18	214731	0	chr6
6	5841275	5841875	+	NM_001191025	Dync1i1	Intron 10	115636	0	chr6
6	5940370	5941211	+	NM_001191026	Dync1i1	Intron 20	214731	0	chr6
6	5841275	5841875	+	NM_001191026	Dync1i1	Intron 12	115636	0	chr6
6	5940370	5941211	+	NM_001191027	Dync1i1	Intron 18	214731	0	chr6
6	5841275	5841875	+	NM_001191027	Dync1i1	Intron 10	115636	0	chr6
6	5940370	5941211	+	NM_010063	Dync1i1	Intron 20	214731	0	chr6
6	5841275	5841875	+	NM_010063	Dync1i1	Intron 12	115636	0	chr6
2	71260627	71261382	+	NM_001198872	Dync1i2	Intron 34	48921	0	chr2
2	71260627	71261382	+	NM_001198872	Dync1i2	CDS 35	48921	0	chr2
2	71260627	71261382	+	NM_001198872	Dync1i2	Intron 36	48921	0	chr2
2	71260627	71261382	+	NM_001198873	Dync1i2	Intron 34	48921	0	chr2
2	71260627	71261382	+	NM_001198873	Dync1i2	CDS 35	48921	0	chr2
2	71260627	71261382	+	NM_001198873	Dync1i2	Intron 36	48921	0	chr2
2	71260627	71261382	+	NM_001198874	Dync1i2	Intron 30	48921	0	chr2
2	71260627	71261382	+	NM_001198874	Dync1i2	CDS 31	48921	0	chr2
2	71260627	71261382	+	NM_001198874	Dync1i2	Intron 32	48921	0	chr2
2	71260627	71261382	+	NM_001198875	Dync1i2	Intron 30	48921	0	chr2
2	71260627	71261382	+	NM_001198875	Dync1i2	CDS 31	48921	0	chr2
2	71260627	71261382	+	NM_001198875	Dync1i2	Intron 32	48921	0	chr2
2	71260627	71261382	+	NM_001198876	Dync1i2	Intron 28	48921	0	chr2
2	71260627	71261382	+	NM_001198876	Dync1i2	CDS 29	48921	0	chr2
2	71260627	71261382	+	NM_001198876	Dync1i2	Intron 30	48921	0	chr2
2	71260627	71261382	+	NM_001198877	Dync1i2	Intron 34	48681	0	chr2
2	71260627	71261382	+	NM_001198877	Dync1i2	CDS 35	48681	0	chr2
2	71260627	71261382	+	NM_001198877	Dync1i2	Intron 36	48681	0	chr2
2	71260627	71261382	+	NM_001198878	Dync1i2	Intron 34	48681	0	chr2
2	71260627	71261382	+	NM_001198878	Dync1i2	CDS 35	48681	0	chr2
2	71260627	71261382	+	NM_001198878	Dync1i2	Intron 36	48681	0	chr2
2	71260627	71261382	+	NM_010064	Dync1i2	Intron 28	48681	0	chr2
2	71260627	71261382	+	NM_010064	Dync1i2	CDS 29	48681	0	chr2
2	71260627	71261382	+	NM_010064	Dync1i2	Intron 30	48681	0	chr2
1	131114746	131115449	-	NM_145508	Dyrk3	Intergenic	?	12992	chr1
6	84261362	84262026	+	NM_021469	Dysf	Intergenic	?	50319	chr6
16	48900520	48901143	-	NM_001110017	Dzip3	Intergenic	?	23085	chr16
19	40861711	40862338	+	NR_045343	E030044B06Rik	Intergenic	?	-5978	chr19
5	111798646	111799239	-	NR_045834	E130006D01Rik	Intergenic	?	-36917	chr5
5	111851754	111852365	-	NR_045834	E130006D01Rik	Intergenic	?	-90025	chr5
2	168145026	168145553	-	NR_040327	E130018N17Rik	Intergenic	?	7050	chr2
4	97278822	97279638	-	NR_015513	E130114P18Rik	Intergenic	?	288237	chr4
4	97275153	97276247	-	NR_015513	E130114P18Rik	Intergenic	?	291628	chr4
2	150667882	150668620	+	NR_040331	E130215H24Rik	Promoter	388	0	chr2
4	48928995	48930172	+	NM_178756	E130309F12Rik	Intergenic	?	-129290	chr4
4	48964659	48965251	+	NM_178756	E130309F12Rik	Intergenic	?	-94211	chr4
6	67152108	67152734	+	NR_040278	E230016M11Rik	Intergenic	?	71455	chr6
13	29927553	29928291	-	NM_010093	E2f3	Intron 12	57773	0	chr13
6	40427781	40428751	-	NM_175528	E330009J07Rik	Intron 14	7383	0	chr6
6	136388584	136389414	-	NM_001201390	E330021D16Rik	Intergenic	?	10905	chr6
14	43856265	43856754	-	NM_007894	Ear1	Intergenic	?	-36625	chr14
14	67402735	67403458	+	NM_010095	Ebf2	Intron 22	169443	0	chr14
2	130331913	130332295	+	NM_001110513	Ebf4	Intron 12	35974	0	chr2
4	137890295	137890989	+	NM_199307	Ece1	5' UTR	28058	0	chr4
17	24434171	24434756	+	NM_010023	Eci1	Intron 6	7488	0	chr17
3	95736246	95736993	-	NM_001252653	Ecm1	Promoter	2577	0	chr3
3	95736246	95736993	-	NM_001252653	Ecm1	Intron 8	2577	0	chr3
3	95736246	95736993	-	NM_001252653	Ecm1	CDS 9	2577	0	chr3
3	95736246	95736993	-	NM_001252653	Ecm1	Intron 10	2577	0	chr3
3	95736246	95736993	-	NM_007899	Ecm1	Promoter	2577	0	chr3
3	95736246	95736993	-	NM_007899	Ecm1	Intron 8	2577	0	chr3
3	95736246	95736993	-	NM_007899	Ecm1	CDS 9	2577	0	chr3
3	95736246	95736993	-	NM_007899	Ecm1	Intron 10	2577	0	chr3
10	18165421	18166013	-	NM_001195036	Ect2l	Intron 24	44878	0	chr10
10	18165421	18166013	-	NM_001195036	Ect2l	CDS 25	44878	0	chr10
10	18165421	18166013	-	NM_001195036	Ect2l	Intron 26	44878	0	chr10
10	18169642	18170611	-	NM_001195036	Ect2l	Intron 30	40280	0	chr10
6	109220269	109221340	+	NM_138677	Edem1	Intergenic	?	360912	chr6
13	88839196	88839824	+	NM_001037987	Edil3	Intron 2	17724	0	chr13
13	89237691	89238397	+	NM_001037987	Edil3	Intron 18	416219	0	chr13
13	88839196	88839824	+	NM_010103	Edil3	Intron 2	17724	0	chr13
13	89237691	89238397	+	NM_010103	Edil3	Intron 16	416219	0	chr13
13	88417538	88418400	+	NM_001037987	Edil3	Intergenic	?	-403072	chr13
10	95907746	95908116	+	NM_001001932	Eea1	Intergenic	?	-32547	chr10
9	78479663	78480229	-	NM_010106	Eef1a1	Promoter	1496	0	chr9
9	78479663	78480229	-	NM_010106	Eef1a1	CDS 7	1496	0	chr9
9	78479663	78480229	-	NM_010106	Eef1a1	Intron 8	1496	0	chr9
9	78479663	78480229	-	NM_010106	Eef1a1	CDS 9	1496	0	chr9
9	78479663	78480229	-	NM_010106	Eef1a1	Intron 10	1496	0	chr9
12	99744620	99745218	-	NM_030172	Efcab11	Intron 2	138225	0	chr12
6	115810409	115811027	-	NM_001110506	Efcab12	3' UTR	27386	0	chr6
6	115810409	115811027	-	NM_001110506	Efcab12	CDS 1	27386	0	chr6
6	127643742	127644392	+	NM_001033464	Efcab4b	Intergenic	?	13803	chr6
14	57928112	57928703	-	NM_028643	Efha1	Intron 10	70560	0	chr14
14	57907516	57908351	-	NM_028643	Efha1	Intergenic	?	7929	chr14
8	40364539	40365113	+	NM_030110	Efha2	Intron 16	56488	0	chr8
17	62671937	62672612	-	NM_010109	Efna5	Intron 6	208706	0	chr17
17	62671937	62672612	-	NM_207654	Efna5	Intron 8	208706	0	chr17
17	62217076	62217780	-	NM_010109	Efna5	Intergenic	?	385177	chr17
[truncated: 4,504 more rows]
