# Supplementary material for: Genome-wide identification of genic and intergenic neuronal DNA regions bound by Tau protein under physiological and stress conditions
Source: Nucleic Acids Res. 2018 Oct 13;46(21):11405–22. doi: 10.1093/nar/gky929 (PMC6265482; doi:10.1093/nar/gky929)
Supplement: Supplementary Data [file gky929_supplemental_files.zip › Table S3.xls]

## Sheet: 13_04_17_2HS_Gene_List.txt
Table S3. List of genic DNA regions interacting with Tau protein under HS conditions.
transcript chromosome	transcript start	transcript stop	strand	Transcript ID	Gene Symbol	Distance to TSS	Percent overlap with gene	Percent overlap with region	chromosome	region start	region end	length(bps)	probes in region	p-value(region)	Fraction of negatively enriched windows in region	MAT-score on T(Tau1 vs. NSs)
18	38250249	38262630	+	NM_024179	0610009O20Rik	2102	5.18495	100	chr18	38252351	38252992	642	14	0.00909257	0	16.8009
18	38250249	38262630	+	NM_024179	0610009O20Rik	-4374	0	0	chr18	38245196	38245875	680	13	0.00628816	0	19.612
15	76948544	76950732	+	NM_054099	1110038F14Rik	-4970	0	0	chr15	76942606	76943574	969	27	0.00302215	0	26.8297
2	70489940	70563358	-	NR_040496	1500002O10Rik	64741	1.28168	100	chr2	70497677	70498617	941	26	0.00396276	0	23.8415
2	28462001	28466325	-	NM_027040	1700007K13Rik	-4779	0	0	chr2	28471104	28471703	600	17	0.00371019	0	24.604
13	35181623	35188015	+	NR_045616	1700011B04Rik	-1629	0	0	chr13	35179368	35179994	627	17	0.00875291	0	17.073
8	79210430	79248584	-	NM_026315	1700011L22Rik	20228	2.61565	100	chr8	79227359	79228356	998	27	8.70936e-005	0	125.89
10	127667123	127668852	+	NR_045171	1700012D01Rik	-4038	0	0	chr10	127662291	127663085	795	20	0.00748134	0	18.2155
10	110801174	110896508	-	NR_045979	1700020G17Rik	24615	1.12236	100	chr10	110870824	110871893	1070	29	0.00445919	0	22.7951
16	32821702	32868367	-	NM_001200038	1700021K19Rik	9493	1.43788	100	chr16	32858204	32858874	671	20	0.00467693	0	22.4034
16	32821702	32868367	-	NM_172615	1700021K19Rik	9493	1.43788	100	chr16	32858204	32858874	671	20	0.00467693	0	22.4034
16	59466872	59469239	-	NR_040568	1700022E09Rik	-4840	0	0	chr16	59474079	59474733	655	19	0.00853517	0	17.3263
4	104913456	105016864	+	NM_001162980	1700024P16Rik	55751	0.841319	100	chr4	104969207	104970076	870	24	0.00631429	0	19.5812
19	3153799	3197704	-	NR_045304	1700030N03Rik	19846	2.11133	100	chr19	3176932	3177858	927	21	0.00534755	0	21.1625
19	3153799	3197704	-	NR_045304	1700030N03Rik	24032	2.65567	100	chr19	3172507	3173672	1166	33	0.0015851	0	35.186
12	80923432	80924448	-	NR_033786	1700052I22Rik	0	47.4926	56.9575	chr12	80923966	80924813	848	24	0.00500788	0	21.7813
18	38238405	38250199	-	NR_015475	1700086O06Rik	-2152	0	0	chr18	38252351	38252992	642	14	0.00909257	0	16.8009
18	38238405	38250199	-	NR_015475	1700086O06Rik	4324	5.76515	100	chr18	38245196	38245875	680	13	0.00628816	0	19.612
18	38238405	38250199	-	NR_027903	1700086O06Rik	-2152	0	0	chr18	38252351	38252992	642	14	0.00909257	0	16.8009
18	38238405	38250199	-	NR_027903	1700086O06Rik	4324	5.76515	100	chr18	38245196	38245875	680	13	0.00628816	0	19.612
18	38238405	38250566	-	NR_027904	1700086O06Rik	-1785	0	0	chr18	38252351	38252992	642	14	0.00909257	0	16.8009
18	38238405	38250566	-	NR_027904	1700086O06Rik	4691	5.59119	100	chr18	38245196	38245875	680	13	0.00628816	0	19.612
3	88171560	88177786	-	NR_045997	1700113A16Rik	3360	16.4606	100	chr3	88173402	88174426	1025	29	0.00578301	0	20.2805
3	14606289	14611257	-	NM_001099674	1810022K09Rik	-671	0	0	chr3	14611928	14612593	666	12	0.00675846	0	19.063
2	158070364	158091798	-	NR_040609	2010009K17Rik	-1124	0	0	chr2	158092922	158093612	691	12	0.00632299	0	19.5533
11	120369562	120378747	-	NM_027980	2310003H01Rik	-3686	0	0	chr11	120382433	120383233	801	23	0.00524304	0	21.3658
16	15889227	16146834	-	NM_146068	2310008H04Rik	13706	0.407596	100	chr16	16132079	16133128	1050	25	0.00478144	0	22.12
10	70204667	70219712	+	NR_038041	2310015B20Rik	12136	2.19327	100	chr10	70216803	70217132	330	10	0.00915354	0	16.7452
10	62558470	62578458	-	NM_028197	2510003E04Rik	-349	0	0	chr10	62578807	62579610	804	22	0.00971965	0	16.3282
1	9560833	9631093	-	NR_015470	2610203C22Rik	15140	0.843996	100	chr1	9615361	9615953	593	15	0.00972836	0	16.3232
7	84689640	84776550	+	NR_038175	2610206C17Rik	53510	1.20468	100	chr7	84743150	84744196	1047	22	0.00466822	0	22.4279
8	124839355	124863030	-	NM_025615	2810004N23Rik	-1382	0	0	chr8	124864412	124865251	840	24	0.00526045	0	21.2627
2	156388063	156392980	-	NR_024329	2900097C17Rik	-1819	0	0	chr2	156394799	156395765	967	22	0.00269119	0	28.0812
2	156388063	156392980	-	NR_024329	2900097C17Rik	-3833	0	0	chr2	156396813	156397436	624	16	0.00888355	0	16.9555
1	9601267	9627143	+	NM_178399	3110035E14Rik	14094	2.29161	100	chr1	9615361	9615953	593	15	0.00972836	0	16.3232
5	63649103	63810544	+	NM_177006	3110047P20Rik	144808	0.29732	100	chr5	63793911	63794390	480	14	0.00666266	0	19.1738
11	71928471	71940123	-	NR_045942	4930401O10Rik	9494	10.0747	100	chr11	71929456	71930629	1174	31	0.0002787	0	69.1576
3	100426405	100437755	+	NR_040543	4930406D18Rik	-827	0	0	chr3	100424415	100425578	1164	31	0.00203799	0	31.6461
4	9770585	9823412	+	NR_030693	4930412C18Rik	-2080	0	0	chr4	9767524	9768505	982	23	0.00730715	0	18.4299
5	103230375	103299030	-	NR_040699	4930429D17Rik	22169	1.16669	100	chr5	103276061	103276861	801	20	0.00674105	0	19.0999
3	121670763	121682983	+	NM_001033814	4930432M17Rik	5593	7.26618	100	chr3	121676356	121677243	888	25	0.00276087	0	27.7757
3	109080499	109116583	+	NM_029054	4930443G12Rik	24506	2.6881	100	chr3	109105005	109105974	970	27	0.00594849	0	20.0872
9	58455173	58469624	+	NR_040736	4930461G14Rik	2066	4.20011	100	chr9	58457239	58457845	607	18	0.00761198	0	18.1089
12	107723743	107735489	-	NR_045973	4930465M20Rik	4354	8.1042	100	chr12	107730184	107731135	952	25	0.00294376	0	27.0752
11	58446143	58452967	-	NM_207527	4930504O13Rik	0	1.52381	14.964	chr11	58452864	58453558	695	16	0.00265636	0	28.1885
X	46267559	46328912	-	NR_045440	4930515L19Rik	7496	1.00075	100	chrX	46320803	46321416	614	15	0.00184638	0	33.037
19	11196817	11299885	+	NR_045317	4930526L06Rik	20846	1.14875	100	chr19	11217663	11218846	1184	29	0.000757714	0	46.8956
11	70615894	70616891	+	NM_001145537	4930544D05Rik	533	46.5932	41.1504	chr11	70616427	70617556	1130	31	0.00364051	0	24.7633
1	161942089	161979637	-	NM_001204904	4930558K02Rik	703	1.65917	100	chr1	161978312	161978934	623	18	0.00827389	0	17.4844
14	51317335	51345490	-	NR_045736	4930597G03Rik	11866	2.36894	100	chr14	51332958	51333624	667	19	0.00657557	0	19.325
19	37258426	37264096	-	NR_040298	4931408D14Rik	-1977	0	0	chr19	37266073	37266671	599	16	0.00225572	0	30.3598
19	37258426	37264096	-	NR_040299	4931408D14Rik	-1977	0	0	chr19	37266073	37266671	599	16	0.00225572	0	30.3598
9	46303361	46319987	-	NM_183104	4931429L15Rik	12769	4.85355	100	chr9	46306412	46307218	807	23	0.00543464	0	21.0301
16	42725702	42875588	-	NR_040521	4932412D23Rik	91835	0.442333	100	chr16	42783091	42783753	663	19	0.00210766	0	31.1247
3	36863106	37053034	+	NM_172679	4932438A13Rik	-957	0	0	chr3	36861686	36862149	464	13	0.00968481	0	16.3716
7	114315479	114415162	-	NR_029437	4933406I18Rik	61106	0.61695	100	chr7	114353442	114354056	615	18	0.00861356	0	17.2109
4	42153453	42462994	+	NR_033123.1	4933409K07Rik	37554	0.205788	100	chr4	42191007	42191643	637	18	0.00687168	0	18.8406
14	46602806	46637424	-	NR_046460	4933425B07Rik	23949	2.71816	100	chr14	46612535	46613475	941	24	0.00580043	0	20.2376
12	80790532	80880834	+	NM_001242419	4933426M11Rik	1797	1.24027	100	chr12	80792329	80793448	1120	31	0.00145446	0	36.3964
12	80790532	80880834	+	NM_178682	4933426M11Rik	1797	1.24027	100	chr12	80792329	80793448	1120	31	0.00145446	0	36.3964
3	107888850	107896214	-	NR_015459	4933431E20Rik	-1281	0	0	chr3	107897495	107898229	735	20	0.00843937	0	17.3985
3	108458069	108536523	-	NM_001033304	5330417C22Rik	71755	1.13951	100	chr3	108463875	108464768	894	25	0.00488595	0	22.0333
6	142614595	142626463	+	NR_037679	5330439B14Rik	9645	5.82189	100	chr6	142624240	142624930	691	19	0.00159381	0	35.0237
7	131174402	131250946	+	NM_175166	5430419D17Rik	4892	0.893592	100	chr7	131179294	131179977	684	18	0.00954546	0	16.4832
8	120114152	120165308	+	NM_001163761	6430548M08Rik	0	0.527787	42.7215	chr8	120113790	120114421	632	18	0.00342278	0	25.1732
8	120114152	120154575	+	NM_001163762	6430548M08Rik	0	0.66792	42.7215	chr8	120113790	120114421	632	18	0.00342278	0	25.1732
8	120114152	120165308	+	NM_172286	6430548M08Rik	0	0.527787	42.7215	chr8	120113790	120114421	632	18	0.00342278	0	25.1732
2	156000443	156004428	-	NM_001145351	6430550D23Rik	-4711	0	0	chr2	156009139	156010173	1035	21	0.00504272	0	21.6628
2	156000443	156007978	-	NM_001145352	6430550D23Rik	-1161	0	0	chr2	156009139	156010173	1035	21	0.00504272	0	21.6628
19	45818144	45998489	-	NM_198296	9130011E15Rik	83506	0.435274	100	chr19	45914199	45914983	785	16	0.00256926	0	28.6631
6	54269681	54430222	-	NR_033635	9130019P16Rik	49121	0.410484	100	chr6	54380443	54381101	659	17	0.00674105	0	19.0976
4	114909289	114921119	+	NR_030721	9130206I24Rik	-4194	0	0	chr4	114904504	114905095	592	12	0.00629687	0	19.6
5	9266193	9480718	+	NM_172706	9330182L06Rik	56	0.288543	100	chr5	9266249	9266867	619	14	0.00894451	0	16.9091
5	28466984	28719210	+	NR_015562	9530036O11Rik	111876	0.34572	100	chr5	28578860	28579731	872	23	0.00095803	0	43.1281
11	52396428	52408724	+	NM_153117	9530068E07Rik	3310	5.23705	100	chr11	52399738	52400381	644	18	0.00389308	0	24.0707
9	22411577	22444680	+	NM_026739	9530077C05Rik	4360	2.08434	100	chr9	22415937	22416626	690	19	0.00877903	0	17.0623
2	6193251	6321612	+	NR_040333	A230108P19Rik	106116	0.574937	100	chr2	6299367	6300104	738	18	0.0087442	0	17.1024
18	45683487	46045261	-	NR_040342	A330093E20Rik	44184	0.192108	100	chr18	46000383	46001077	695	20	0.00815196	0	17.5745
5	94302519	94306797	-	NM_177913.2	A430089I19Rik	-4254	0	0	chr5	94311051	94312166	1116	22	0.00506014	0	21.6517
1	75220095	75232094	-	NM_001243090	A630095N17Rik	0	3.4	37.3969	chr1	75231687	75232777	1091	27	0.00122802	0	38.9488
5	99297244	99729061	-	NR_030692	A930011G23Rik	312863	0.150295	100	chr5	99415550	99416198	649	15	0.00388438	0	24.0845
2	25327450	25332572	-	NR_027448	AA543186	95	14.6399	100	chr2	25331728	25332477	750	21	0.00686298	0	18.8662
11	120007316	120047146	-	NM_001198785	Aatk	30040	1.98589	100	chr11	120016316	120017106	791	22	0.00181155	0	33.5097
11	120007316	120047146	-	NM_001198785	Aatk	16516	2.78928	100	chr11	120029520	120030630	1111	31	0.00141963	0	37.1973
11	120007316	120041782	-	NM_001198787	Aatk	24676	2.29495	100	chr11	120016316	120017106	791	22	0.00181155	0	33.5097
11	120007316	120041782	-	NM_001198787	Aatk	11152	3.22337	100	chr11	120029520	120030630	1111	31	0.00141963	0	37.1973
11	120007316	120047146	-	NM_007377	Aatk	30040	1.98589	100	chr11	120016316	120017106	791	22	0.00181155	0	33.5097
11	120007316	120047146	-	NM_007377	Aatk	16516	2.78928	100	chr11	120029520	120030630	1111	31	0.00141963	0	37.1973
9	21526177	21545332	+	NM_001198794	AB124611	0	1.99415	60.2524	chr9	21525925	21526558	634	18	0.00170704	0	34.3029
9	21526177	21545332	+	NM_001198794	AB124611	-946	0	0	chr9	21524262	21525231	970	27	0.00568721	0	20.4045
9	21526177	21545332	+	NM_206536	AB124611	0	1.99415	60.2524	chr9	21525925	21526558	634	18	0.00170704	0	34.3029
9	21526177	21545332	+	NM_206536	AB124611	-946	0	0	chr9	21524262	21525231	970	27	0.00568721	0	20.4045
4	53030789	53159896	-	NM_013454	Abca1	118683	0.796233	100	chr4	53040186	53041213	1028	26	0.00323988	0	25.9599
7	120203964	120325353	+	NM_026458	Abca14	27551	0.605486	100	chr7	120231515	120232249	735	17	0.00820422	0	17.5397
17	24352046	24410202	+	NM_001039581	Abca3	41756	1.13142	100	chr17	24393802	24394459	658	19	0.000287409	0	67.9982
17	24352046	24410202	+	NM_013855	Abca3	41756	1.13142	100	chr17	24393802	24394459	658	19	0.000287409	0	67.9982
5	8893721	8959227	+	NM_008830	Abcb4	0	0.680843	74.7069	chr5	8893570	8894166	597	12	0.00882258	0	17.0125
16	20331304	20426395	-	NM_013790	Abcc5	51800	0.993774	100	chr16	20373651	20374595	945	25	0.0037189	0	24.5458
6	142587862	142702275	-	NM_001044720	Abcc9	77345	0.603947	100	chr6	142624240	142624930	691	19	0.00159381	0	35.0237
6	142587862	142702275	-	NM_011511	Abcc9	77345	0.603947	100	chr6	142624240	142624930	691	19	0.00159381	0	35.0237
6	142587862	142702275	-	NM_021041	Abcc9	77345	0.603947	100	chr6	142624240	142624930	691	19	0.00159381	0	35.0237
6	142587862	142702275	-	NM_021042	Abcc9	77345	0.603947	100	chr6	142624240	142624930	691	19	0.00159381	0	35.0237
19	57033264	57197493	-	NM_001103177	Ablim1	133451	0.702673	100	chr19	57062889	57064042	1154	31	0.00540851	0	21.0578
19	57033264	57197493	-	NM_001103177	Ablim1	158843	0.428667	100	chr19	57037947	57038650	704	20	0.00839582	0	17.4125
19	57033264	57119010	-	NM_001103178	Ablim1	54968	1.34582	100	chr19	57062889	57064042	1154	31	0.00540851	0	21.0578
19	57033264	57119010	-	NM_001103178	Ablim1	80360	0.82102	100	chr19	57037947	57038650	704	20	0.00839582	0	17.4125
19	57033264	57216033	-	NM_178688	Ablim1	151991	0.631395	100	chr19	57062889	57064042	1154	31	0.00540851	0	21.0578
19	57033264	57216033	-	NM_178688	Ablim1	177383	0.385184	100	chr19	57037947	57038650	704	20	0.00839582	0	17.4125
5	35757880	35884980	+	NM_001177696	Ablim2	51185	0.808806	100	chr5	35809065	35810092	1028	19	0.00522562	0	21.3994
5	35757880	35884980	+	NM_001177697	Ablim2	51185	0.808806	100	chr5	35809065	35810092	1028	19	0.00522562	0	21.3994
5	35757880	35884980	+	NM_001177698	Ablim2	51185	0.808806	100	chr5	35809065	35810092	1028	19	0.00522562	0	21.3994
5	35757880	35884980	+	NM_001177699	Ablim2	51185	0.808806	100	chr5	35809065	35810092	1028	19	0.00522562	0	21.3994
5	35757880	35884980	+	NM_001177700	Ablim2	51185	0.808806	100	chr5	35809065	35810092	1028	19	0.00522562	0	21.3994
5	35757880	35884980	+	NM_177678	Ablim2	51185	0.808806	100	chr5	35809065	35810092	1028	19	0.00522562	0	21.3994
18	74779212	74806208	+	NM_177470	Acaa2	24848	3.49298	100	chr18	74804060	74805002	943	24	0.00218605	0	30.648
2	93855360	93869158	-	NM_001033452	Accsl	-1140	0	0	chr2	93870298	93871156	859	24	0.0053998	0	21.0757
7	98213660	98309528	-	NM_025408	Acer3	-2081	0	0	chr7	98311609	98312338	730	20	0.00766424	0	18.0614
11	100476352	100528001	-	NM_001199296	Acly	2411	1.26815	100	chr11	100524936	100525590	655	14	0.00827389	0	17.4835
11	100476352	100528001	-	NM_134037	Acly	2411	1.26815	100	chr11	100524936	100525590	655	14	0.00827389	0	17.4835
9	96823343	96889423	-	NM_153420	Acpl2	20960	1.39374	100	chr9	96867543	96868463	921	22	0.000740296	0	47.1269
10	106936164	107123665	-	NM_001142804	Acss3	177434	0.586127	100	chr10	106945133	106946231	1099	30	0.00414565	0	23.305
12	80167542	80260372	-	NM_134156	Actn1	62106	0.80792	100	chr12	80197517	80198266	750	21	0.00953675	0	16.4895
12	80167542	80260372	-	NM_134156	Actn1	60491	0.8467	100	chr12	80199096	80199881	786	21	0.00144575	0	36.4124
2	26973416	27009626	+	NM_001001322	Adamts13	21221	1.85855	100	chr2	26994637	26995309	673	19	0.0054869	0	20.7982
3	89715022	89753456	+	NM_001038587	Adar	27863	2.25055	100	chr3	89742885	89743749	865	24	0.00596591	0	20.0406
3	89730718	89753456	+	NM_001146296	Adar	12167	3.80404	100	chr3	89742885	89743749	865	24	0.00596591	0	20.0406
3	89730718	89753456	+	NM_019655	Adar	12167	3.80404	100	chr3	89742885	89743749	865	24	0.00596591	0	20.0406
10	77290727	77418274	-	NM_001024837	Adarb1	113820	0.617807	100	chr10	77303667	77304454	788	22	0.00149801	0	36.0939
10	77290727	77418274	-	NM_130895	Adarb1	113820	0.617807	100	chr10	77303667	77304454	788	22	0.00149801	0	36.0939
10	77290727	77418274	-	NR_004429	Adarb1	113820	0.617807	100	chr10	77303667	77304454	788	22	0.00149801	0	36.0939
10	77290727	77418274	-	NR_021486	Adarb1	113820	0.617807	100	chr10	77303667	77304454	788	22	0.00149801	0	36.0939
13	68620043	68999542	-	NM_153534	Adcy2	86263	0.155468	100	chr13	68912690	68913279	590	17	0.00914483	0	16.755
14	55769092	55784020	-	NM_080435	Adcy4	-1243	0	0	chr14	55785263	55785889	627	18	0.00425017	0	23.0421
16	4287545	4419588	-	NM_009624	Adcy9	98554	0.509679	100	chr16	4320362	4321034	673	19	0.00285667	0	27.3113
1	134199222	134235428	-	NM_001008533	Adora1	6660	2.0079	100	chr1	134228042	134228768	727	19	0.00358826	0	24.8548
1	134199222	134235432	-	NM_001039510	Adora1	6664	2.00768	100	chr1	134228042	134228768	727	19	0.00358826	0	24.8548
15	80948519	80969374	+	NM_009634	Adsl	4606	3.05428	100	chr15	80953125	80953761	637	18	0.00396276	0	23.8527
7	28351540	28351634	+	NR_028129	AF357399	1681	0	0	chr7	28353221	28353905	685	15	0.00528658	0	21.2444
11	53350767	53421831	+	NM_033565	Aff4	60835	1.47048	100	chr11	53411602	53412646	1045	22	0.0041892	0	23.1406
1	89454811	89895283	+	NM_001037136	Agap1	388766	0.172315	100	chr1	89843577	89844335	759	19	0.00580043	0	20.2586
1	89454811	89895283	+	NM_178119	Agap1	388766	0.172315	100	chr1	89843577	89844335	759	19	0.00580043	0	20.2586
7	76229887	77124699	+	NM_001199224	Agbl1	846693	0.0871691	100	chr7	77076580	77077359	780	19	0.00636654	0	19.5036
7	76229887	77124699	+	NM_001199224	Agbl1	554508	0.224516	100	chr7	76784395	76786403	2009	54	0.00263894	0.53125	28.2503
4	110397791	111657511	+	NM_001048189	Agbl4	181605	0.0322294	100	chr4	110579396	110579801	406	11	0.00735941	0	18.349
4	110397791	111657511	+	NM_001048189	Agbl4	561187	0.052075	100	chr4	110958978	110959633	656	19	0.000304828	0	65.214
4	110397791	111657511	+	NM_030231	Agbl4	181605	0.0322294	100	chr4	110579396	110579801	406	11	0.00735941	0	18.349
4	110397791	111657511	+	NM_030231	Agbl4	561187	0.052075	100	chr4	110958978	110959633	656	19	0.000304828	0	65.214
2	155059312	155074498	-	NM_016661	Ahcy	728	2.36386	100	chr2	155073412	155073770	359	10	0.00935385	0	16.579
3	107663120	107696549	-	NM_145542	Ahcyl1	23001	2.99432	100	chr3	107672548	107673548	1001	27	0.00193348	0	32.4844
10	20952547	21080430	+	NM_026203	Ahi1	72100	0.920365	100	chr10	21024647	21025823	1177	32	0.00110609	0	41.0849
10	40001573	40025269	-	NM_144821	AI317395	7062	2.95818	100	chr10	40017507	40018207	701	20	0.00115835	0	39.7796
16	30955503	31081433	-	NM_198626	AI480653	15931	0.717059	100	chr16	31064600	31065502	903	25	0.00875291	0	17.0811
12	52699383	53151016	+	NM_198111	Akap6	132623	0.136615	100	chr12	52832006	52832622	617	13	0.006053	0	19.8863
12	52699383	53151016	+	NM_198111	Akap6	19499	0.197062	100	chr12	52718882	52719771	890	25	0.00107125	0	41.5026
10	25169090	25299164	-	NM_018747	Akap7	94865	0.648088	100	chr10	25203457	25204299	843	23	0.000670621	0	47.9602
10	25169090	25299164	-	NM_018747	Akap7	93709	0.790313	100	chr10	25204428	25205455	1028	29	0.00155027	0	35.3755
6	34303930	34317490	-	NM_009658	Akr1b3	3615	4.97751	100	chr6	34313201	34313875	675	13	0.00315279	0	26.2562
1	65013086	65032749	-	NM_027582	Akr1cl	14744	3.06143	100	chr1	65017404	65018005	602	17	0.00811712	0	17.6126
5	121567687	121593825	-	NM_009656	Aldh2	10489	2.52496	100	chr5	121582677	121583336	660	13	0.00566108	0	20.4305
19	3913491	3929717	-	NM_026316	Aldh3b1	-1866	0	0	chr19	3931583	3932494	912	25	0.00143704	0	37.0105
11	78324198	78326761	+	NM_009657	Aldoc	-1967	0	0	chr11	78321449	78322231	783	17	0.00674105	0	19.1063
11	78324198	78326761	+	NM_009657	Aldoc	2067	19.3838	92.8972	chr11	78326265	78326799	535	15	0.00855259	0	17.2905
9	50775225	50843640	+	NM_133981	Alg9	50061	1.56688	100	chr9	50825286	50826357	1072	30	0.000801261	0	45.3306
9	50775225	50843640	+	NR_045601	Alg9	50061	1.56688	100	chr9	50825286	50826357	1072	30	0.000801261	0	45.3306
17	71868988	72604308	-	NM_007439	Alk	453535	0.082549	100	chr17	72150167	72150773	607	17	0.00913612	0	16.758
6	85587531	85702752	+	NM_145223	Alms1	34053	0.532884	100	chr6	85621584	85622197	614	17	0.00743779	0	18.2852
6	85587531	85702752	+	NM_145223	Alms1	108266	0.609259	100	chr6	85695797	85696498	702	20	0.00602688	0	19.9557
6	85587531	85702752	+	NM_145223	Alms1	40041	0.776761	100	chr6	85627572	85628466	895	17	0.00504272	0	21.6668
11	70241455	70255342	-	NM_007440	Alox12	-2272	0	0	chr11	70257614	70258355	742	21	0.000653202	0	48.2542
11	69157072	69169792	+	NM_009659	Alox12b	4266	6.68973	100	chr11	69161338	69162188	851	24	0.00734199	0	18.3993
11	69157072	69169792	+	NM_009659	Alox12b	7840	9.34675	100	chr11	69164912	69166100	1189	33	0.00202928	0	31.7503
11	69126377	69149116	+	NM_011786	Aloxe3	15491	4.34477	100	chr11	69141868	69142855	988	28	0.00587011	0	20.1842
4	137741732	137796378	-	NM_007431	Alpl	27176	1.5225	100	chr4	137768371	137769202	832	23	0.00656686	0	19.3443
2	91730138	91918850	+	NM_001080754	Ambra1	111205	0.467376	100	chr2	91841343	91842224	882	23	6.96749e-005	0	149.322
2	91730138	91918850	+	NM_172669	Ambra1	111205	0.467376	100	chr2	91841343	91842224	882	23	6.96749e-005	0	149.322
18	31759824	31784084	+	NM_153515	Ammecr1l	19543	3.22328	100	chr18	31779367	31780148	782	19	0.00402372	0	23.5949
18	31759824	31784084	+	NM_153515	Ammecr1l	14275	2.75339	100	chr18	31774099	31774766	668	18	0.00384083	0	24.2196
18	31760616	31784084	+	NM_001242430	Ammecr1l	18751	3.33206	100	chr18	31779367	31780148	782	19	0.00402372	0	23.5949
18	31760616	31784084	+	NM_001242430	Ammecr1l	13483	2.84631	100	chr18	31774099	31774766	668	18	0.00384083	0	24.2196
5	88376108	88385917	+	NM_027793	Amtn	-725	0	0	chr5	88374427	88375383	957	27	0.00252571	0	28.941
1	190925108	190946492	+	NM_001199020	Angel2	3605	3.03951	100	chr1	190928713	190929362	650	18	0.0051211	0	21.5919
1	190928505	190946492	+	NM_021421	Angel2	208	3.61352	100	chr1	190928713	190929362	650	18	0.0051211	0	21.5919
1	190928505	190946492	+	NR_037578	Angel2	208	3.61352	100	chr1	190928713	190929362	650	18	0.0051211	0	21.5919
1	190928505	190946492	+	NR_037579	Angel2	208	3.61352	100	chr1	190928713	190929362	650	18	0.0051211	0	21.5919
10	69533708	70027437	+	NM_146005	Ank3	137723	0.159601	100	chr10	69671431	69672218	788	18	0.00722877	0	18.5189
10	69533708	70027437	+	NM_170688	Ank3	137723	0.159601	100	chr10	69671431	69672218	788	18	0.00722877	0	18.5189
10	69533708	70027437	+	NM_170689	Ank3	137723	0.159601	100	chr10	69671431	69672218	788	18	0.00722877	0	18.5189
10	69533708	70027437	+	NM_170690	Ank3	137723	0.159601	100	chr10	69671431	69672218	788	18	0.00722877	0	18.5189
10	69533708	70027437	+	NM_170728	Ank3	137723	0.159601	100	chr10	69671431	69672218	788	18	0.00722877	0	18.5189
10	69533708	70027437	+	NM_170729	Ank3	137723	0.159601	100	chr10	69671431	69672218	788	18	0.00722877	0	18.5189
10	69533708	70027437	+	NM_170730	Ank3	137723	0.159601	100	chr10	69671431	69672218	788	18	0.00722877	0	18.5189
11	72690002	72772147	+	NM_009671	Ankfy1	60363	0.82536	100	chr11	72750365	72751042	678	19	0.00302215	0	26.8489
18	36560603	36658909	+	NM_175375	Ankhd1	79060	0.819881	100	chr18	36639663	36640468	806	18	0.00182897	0	33.3231
5	114775140	114805821	+	NM_026718	Ankrd13a	23771	2.17717	100	chr5	114798911	114799578	668	19	0.00839582	0	17.4143
7	92584183	92637143	-	NM_028665	Ankrd42	18001	1.80133	100	chr7	92618189	92619142	954	23	0.00265636	0	28.2325
10	89873509	90972985	+	NM_001128086	Anks1b	151909	0.0729438	100	chr10	90025418	90026219	802	21	0.00480757	0	22.0939
6	125690419	126040129	+	NM_153589	Ano2	141195	0.173	100	chr6	125831614	125832218	605	13	0.00777746	0	17.9191
6	125690419	126040129	+	NM_153589	Ano2	305555	0.271367	100	chr6	125995974	125996922	949	26	0.00112351	0	40.6479
6	125690419	126040129	+	NM_153589	Ano2	311794	0.2768	100	chr6	126002213	126003180	968	27	0.00414565	0	23.3044
6	125690419	126040129	+	NM_153589	Ano2	247702	0.205026	100	chr6	125938121	125938837	717	21	0.00620106	0	19.6768
5	97884688	98030963	-	NM_133738	Antxr2	132354	0.712352	100	chr5	97897568	97898609	1042	25	0.0034402	0	25.1078
13	20794119	21024253	+	NM_012054	Aoah	32846	0.489713	100	chr13	20826965	20828091	1127	25	0.00546948	0	20.9333
13	20794119	21024253	+	NM_012054	Aoah	197571	0.265496	100	chr13	20991690	20992300	611	17	0.00659299	0	19.2456
13	20794119	21024253	+	NM_012054	Aoah	67133	0.292437	100	chr13	20861252	20861924	673	17	0.00180284	0	33.569
1	58113136	58200453	+	NM_023617	Aox3	51219	1.07767	100	chr1	58164355	58165295	941	26	0.00317021	0	26.2382
9	21295457	21312334	-	NM_001110300	Ap1m2	7248	6.71881	100	chr9	21303953	21305086	1134	30	0.00346633	0	25.0663
9	21295457	21312334	-	NM_009678	Ap1m2	7248	6.71881	100	chr9	21303953	21305086	1134	30	0.00346633	0	25.0663
11	83302697	83405034	+	NM_001035854	Ap2b1	65634	0.60779	100	chr11	83368331	83368952	622	17	0.00377115	0	24.4256
11	83302697	83405034	+	NM_001035854	Ap2b1	95963	0.684985	100	chr11	83398660	83399360	701	20	0.00871807	0	17.1277
11	83302697	83405034	+	NM_001035854	Ap2b1	9680	0.74166	100	chr11	83312377	83313135	759	21	0.00830873	0	17.4614
11	83302697	83405034	+	NM_027915	Ap2b1	65634	0.60779	100	chr11	83368331	83368952	622	17	0.00377115	0	24.4256
11	83302697	83405034	+	NM_027915	Ap2b1	95963	0.684985	100	chr11	83398660	83399360	701	20	0.00871807	0	17.1277
11	83302697	83405034	+	NM_027915	Ap2b1	9680	0.74166	100	chr11	83312377	83313135	759	21	0.00830873	0	17.4614
19	23758876	23949598	+	NM_177034	Apba1	189147	0.379608	100	chr19	23948023	23948746	724	19	0.00467693	0	22.4098
10	80301820	80318257	+	NM_011789	Apc2	10557	6.13213	100	chr10	80312377	80313384	1008	22	0.00144575	0	36.6014
3	95893996	95898291	+	NM_146104	Aph1a	-1628	0	0	chr3	95891693	95892368	676	19	0.00969352	0	16.3684
3	95894055	95897467	+	NM_146134	Aph1a	-1687	0	0	chr3	95891693	95892368	676	19	0.00969352	0	16.3684
6	55336299	55348556	+	NM_007472	Aqp1	1263	8.43531	100	chr6	55337562	55338595	1034	29	0.000513852	0	55.2638
9	71110659	71162634	-	NM_001271843	Aqp9	50098	1.68924	100	chr9	71111659	71112536	878	21	0.000165478	0	90.7916
9	71110659	71163290	-	NM_022026	Aqp9	50754	1.66819	100	chr9	71111659	71112536	878	21	0.000165478	0	90.7916
9	71110659	71163290	-	NR_073483	Aqp9	50754	1.66819	100	chr9	71111659	71112536	878	21	0.000165478	0	90.7916
1	10137507	10232671	-	NM_001102430	Arfgef1	50962	0.650449	100	chr1	10181091	10181709	619	16	0.0076294	0	18.0902
1	10137507	10232671	-	NM_001102430	Arfgef1	9016	0.655703	100	chr1	10223032	10223655	624	17	0.000391921	0	61.2583
8	77250366	77517908	-	NM_030113	Arhgap10	190240	0.251175	100	chr8	77326997	77327668	672	19	0.00833486	0	17.4434
5	102481391	102897938	+	NM_029270	Arhgap24	265556	0.189174	100	chr5	102746947	102747734	788	22	0.0047466	0	22.1627
5	102481391	102897938	+	NM_146161	Arhgap24	265556	0.189174	100	chr5	102746947	102747734	788	22	0.0047466	0	22.1627
1	171388960	171410240	+	NM_001005508	Arhgap30	16624	3.04027	100	chr1	171405584	171406230	647	15	0.000104512	0	108.352
15	76723985	76818171	-	NM_001168288	Arhgap39	15226	0.82814	100	chr15	76802166	76802945	780	22	0.00657557	0	19.3363
15	76723985	76818171	-	NM_198420	Arhgap39	15226	0.82814	100	chr15	76802166	76802945	780	22	0.00657557	0	19.3363
13	97898595	98206166	-	NM_012026	Arhgef28	81097	0.211333	100	chr13	98124420	98125069	650	18	0.00996351	0	16.1728
14	27238039	27403905	+	NM_027871	Arhgef3	102895	0.354501	100	chr14	27340934	27341521	588	17	0.0099548	0	16.1911
8	11728105	11827153	+	NM_001113517	Arhgef7	31843	0.638068	100	chr8	11759948	11760579	632	18	0.00881387	0	17.0352
8	11728105	11827153	+	NM_001113517	Arhgef7	36043	0.627972	100	chr8	11764148	11764769	622	17	0.00972836	0	16.3222
8	11728105	11827153	+	NM_001113517	Arhgef7	-4439	0	0	chr8	11723203	11723666	464	13	0.00320504	0	26.0899
8	11758330	11835218	+	NM_001113518	Arhgef7	1618	0.821964	100	chr8	11759948	11760579	632	18	0.00881387	0	17.0352
8	11758330	11835218	+	NM_001113518	Arhgef7	5818	0.808958	100	chr8	11764148	11764769	622	17	0.00972836	0	16.3222
8	11758330	11835218	+	NM_017402	Arhgef7	1618	0.821964	100	chr8	11759948	11760579	632	18	0.00881387	0	17.0352
8	11758330	11835218	+	NM_017402	Arhgef7	5818	0.808958	100	chr8	11764148	11764769	622	17	0.00972836	0	16.3222
17	4995074	5347657	+	NM_001085355	Arid1b	49107	0.299219	100	chr17	5044181	5045235	1055	28	0.00594849	0	20.0761
18	7088233	7297902	-	NM_001081393	Armc4	79832	0.494587	100	chr18	7217034	7218070	1037	26	0.00715039	0	18.5914
1	86154780	86278285	+	NM_030184	Armc9	33561	0.479329	100	chr1	86188341	86188932	592	17	0.00129769	0	38.17
1	86154815	86252492	+	NM_027456	Armc9	33526	0.606073	100	chr1	86188341	86188932	592	17	0.00129769	0	38.17
7	113207465	113314127	+	NM_001243048	Arntl	30267	0.557832	100	chr7	113237732	113238326	595	17	0.00645364	0	19.4189
7	113207465	113314127	+	NM_007489	Arntl	30267	0.557832	100	chr7	113237732	113238326	595	17	0.00645364	0	19.4189
16	18348274	18407075	+	NM_033474	Arvcf	54734	1.05439	100	chr16	18403008	18403627	620	16	0.0019509	0	32.3492
19	31984651	32103141	-	NM_018830	Asah2	35677	0.870108	100	chr19	32066434	32067464	1031	29	0.00458112	0	22.56
19	31984651	32103141	-	NM_018830	Asah2	85693	0.456575	100	chr19	32016908	32017448	541	15	0.00950191	0	16.505
8	83955694	83970196	+	NM_024184	Asf1b	3380	4.97139	100	chr8	83959074	83959794	721	20	0.00850904	0	17.3387
11	80880165	81968397	-	NM_001034013	Asic2	498862	0.0807731	100	chr11	81468657	81469535	879	23	0.00417178	0	23.2357
19	9111719	9135567	-	NM_025610	Asrgl1	2139	3.65634	100	chr19	9132557	9133428	872	24	0.00202928	0	31.7915
11	80089400	80135792	+	NM_001029856	Atad5	2035	1.40538	100	chr11	80091435	80092086	652	19	0.00871807	0	17.1273
13	90935349	91223988	-	NM_025770	Atg10	213439	0.202328	100	chr13	91009966	91010549	584	16	0.00114964	0	40.4395
6	114643097	114860615	+	NM_001253717	Atg7	12407	0.388012	100	chr6	114655504	114656347	844	23	0.00575689	0	20.3261
6	114643097	114860615	+	NM_001253718	Atg7	12407	0.388012	100	chr6	114655504	114656347	844	23	0.00575689	0	20.3261
6	114643097	114860615	+	NM_028835	Atg7	12407	0.388012	100	chr6	114655504	114656347	844	23	0.00575689	0	20.3261
11	43149877	43262287	+	NM_176999	Atp10b	91048	0.784621	100	chr11	43240925	43241806	882	23	0.00875291	0	17.0749
3	35754138	35856277	+	NM_029570	Atp11b	36357	0.670648	100	chr3	35790495	35791179	685	19	0.00971094	0	16.346
X	60223290	60403982	-	NM_001001798	Atp11c	14618	0.364707	100	chrX	60388706	60389364	659	18	0.00644493	0	19.4224
X	60223290	60403982	-	NM_001037863	Atp11c	14618	0.364707	100	chrX	60388706	60389364	659	18	0.00644493	0	19.4224
16	29396038	29541484	-	NM_001164612	Atp13a4	70939	0.510151	100	chr16	29469804	29470545	742	21	0.00760327	0	18.1137
16	29396038	29541484	-	NM_172613	Atp13a4	70939	0.510151	100	chr16	29469804	29470545	742	21	0.00760327	0	18.1137
16	29420736	29544865	-	NM_001164613	Atp13a4	74320	0.59776	100	chr16	29469804	29470545	742	21	0.00760327	0	18.1137
11	72961169	72993044	+	NM_001163336	Atp2a3	26036	3.4195	100	chr11	72987205	72988294	1090	31	0.000757714	0	46.0439
11	72961169	72993044	+	NM_001163337	Atp2a3	26036	3.4195	100	chr11	72987205	72988294	1090	31	0.000757714	0	46.0439
11	72961169	72993044	+	NM_016745	Atp2a3	26036	3.4195	100	chr11	72987205	72988294	1090	31	0.000757714	0	46.0439
6	113745668	114042081	-	NM_009723	Atp2b2	53378	0.204444	100	chr6	113988098	113988703	606	11	0.00963255	0	16.4377
6	48537569	48541801	+	NM_133764	Atp6v0e2	-1937	0	0	chr6	48534679	48535632	954	27	0.000217734	0	72.2271
6	29467783	29470510	+	NM_025381	Atp6v1f	-840	0	0	chr6	29466271	29466943	673	19	0.00414565	0	23.2997
1	5083173	5162550	+	NM_133826	Atp6v1h	-40	0	0	chr1	5082479	5083133	655	18	0.00835228	0	17.4342
10	80519585	80539125	-	NM_026094	Atp8b3	-1885	0	0	chr10	80541010	80541749	740	21	0.00479886	0	22.1098
11	60400624	60417100	-	NM_145427	Atpaf2	-4314	0	0	chr11	60421414	60421985	572	11	0.00998093	0	16.1663
9	109059747	109074125	-	NM_172774	Atrip	13066	4.95862	100	chr9	109060347	109061059	713	20	0.00934514	0	16.5822
5	131437682	132542344	-	NM_177047	Auts2	37622	0.0387448	100	chr5	132504295	132504722	428	12	0.00882258	0	17.0139
2	101560781	101628987	-	NM_026592	B230118H07Rik	58455	0.948583	100	chr2	101569886	101570532	647	19	0.00766424	0	18.051
1	143640697	143649938	+	NM_020025	B3galt2	971	7.36854	100	chr1	143641668	143642348	681	16	0.00608784	0	19.8458
1	143640697	143649938	+	NM_020025	B3galt2	0	0.919714	7.4171	chr1	143639636	143640781	1146	31	0.000339665	0	63.1518
4	117873000	117883477	-	NM_001253381	B4galt2	7152	7.53006	100	chr4	117875537	117876325	789	22	0.00202928	0	31.6813
4	117873000	117883477	-	NM_017377	B4galt2	7152	7.53006	100	chr4	117875537	117876325	789	22	0.00202928	0	31.6813
4	117873000	117883477	-	NR_045570	B4galt2	7152	7.53006	100	chr4	117875537	117876325	789	22	0.00202928	0	31.6813
11	120232947	120292298	+	NM_198423	Bahcc1	48012	1.08337	100	chr11	120280959	120281601	643	18	0.00757714	0	18.1536
8	94067954	94098812	-	NM_026116	Bbs2	10431	1.82119	100	chr8	94087820	94088381	562	13	0.00829131	0	17.4694
4	127243784	127247810	+	NM_030252	BC003266	-3402	0	0	chr4	127239554	127240382	829	19	0.00404114	0	23.5343
10	79860475	79874635	-	NM_001170935	BC005764	11441	4.20168	100	chr10	79862600	79863194	595	17	0.00830873	0	17.4629
9	15505495	15545260	+	NM_133214	BC017612	24653	2.40406	100	chr9	15530148	15531103	956	24	0.00182897	0	33.3293
1	157458582	157488734	+	NM_001033284	BC026585	-1413	0	0	chr1	157456551	157457169	619	18	0.00110609	0	41.1694
3	95884973	95891931	-	NM_153513	BC028528	0	3.4344	35.355	chr3	95891693	95892368	676	19	0.00969352	0	16.3684
2	25459488	25461095	-	NM_153557	BC029214	-2803	0	0	chr2	25463898	25464508	611	17	0.00927547	0	16.6428
15	103438960	103448460	-	NM_177631	BC048502	146	10.7989	100	chr15	103447289	103448314	1026	28	0.00473789	0	22.242
11	51253651	51262952	-	NM_177567	BC049762	7079	6.14922	100	chr11	51255302	51255873	572	16	0.00298731	0	26.9337
10	79697305	80369638	-	NR_038088	Bc1	506444	0.0884977	100	chr10	79862600	79863194	595	17	0.00830873	0	17.4629
10	79697305	80369638	-	NR_038088	Bc1	173978	0.158106	100	chr10	80194598	80195660	1063	30	0.00564366	0	20.4806
10	79697305	80369638	-	NR_038088	Bc1	56254	0.149925	100	chr10	80312377	80313384	1008	22	0.00144575	0	36.6014
10	79697305	80369638	-	NR_038088	Bc1	178957	0.0871591	100	chr10	80190096	80190681	586	17	0.00909257	0	16.7935
10	79697305	80369638	-	NR_038088	Bc1	482408	0.147843	100	chr10	79886237	79887230	994	23	0.00384954	0	24.2083
11	85353164	85826059	+	NM_001166642	Bcas3	134117	0.253333	100	chr11	85487281	85488478	1198	34	0.00664524	0.1	19.1836
11	85353164	85826059	+	NM_001166643	Bcas3	134117	0.253333	100	chr11	85487281	85488478	1198	34	0.00664524	0.1	19.1836
11	85353164	85826059	+	NM_138681	Bcas3	134117	0.253333	100	chr11	85487281	85488478	1198	34	0.00664524	0.1	19.1836
12	107910403	108003415	-	NM_001079883	Bcl11b	91932	0.708503	100	chr12	107910825	107911483	659	18	0.00767295	0	18.0462
12	107910403	108003415	-	NM_021399	Bcl11b	91932	0.708503	100	chr12	107910825	107911483	659	18	0.00767295	0	18.0462
2	152780668	152831683	-	NM_009743	Bcl2l1	27534	1.21138	100	chr2	152803532	152804149	618	13	0.00853517	0	17.3205
6	120836230	120892843	+	NM_153516	Bcl2l13	27032	1.36362	100	chr6	120863262	120864033	772	21	0.00766424	0	18.06
3	97203662	97227365	-	NM_029933	Bcl9	10330	3.0459	100	chr3	97216314	97217035	722	20	0.00657557	0	19.3282
9	44499136	44510413	+	NM_030256	Bcl9l	7748	6.31318	100	chr9	44506884	44507595	712	15	0.00855259	0	17.2619
8	117095865	117133721	+	NM_001163028	Bcmo1	-2655	0	0	chr8	117092652	117093210	559	16	0.00944966	0	16.5334
8	117095865	117133721	+	NM_021486	Bcmo1	-2655	0	0	chr8	117092652	117093210	559	16	0.00944966	0	16.5334
1	74588361	74592444	+	NM_025784	Bcs1l	-2357	0	0	chr1	74585016	74586004	989	23	0.00141092	0	37.2443
12	105563172	105593072	+	NM_009747	Bdkrb2	25645	2.74573	100	chr12	105588817	105589637	821	19	0.00830873	0	17.4625
8	104170513	104219098	+	NM_001141922	Bean1	34870	1.37077	100	chr8	104205383	104206048	666	17	0.00946707	0	16.5213
8	104170513	104219098	+	NM_001141924	Bean1	34870	1.37077	100	chr8	104205383	104206048	666	17	0.00946707	0	16.5213
8	104170513	104219098	+	NM_001141925	Bean1	34870	1.37077	100	chr8	104205383	104206048	666	17	0.00946707	0	16.5213
11	101288267	101302268	-	NM_019584	Becn1	1830	7.36323	100	chr11	101299408	101300438	1031	22	0.00191606	0	32.5645
10	70925096	71159635	-	NM_031397	Bicc1	145780	0.356016	100	chr10	71013021	71013855	835	18	0.0060443	0	19.9115
10	70925096	71159635	-	NM_031397	Bicc1	36599	0.302294	100	chr10	71122328	71123036	709	20	0.0066975	0	19.1431
2	180929023	180934011	+	NM_001163247	Birc7	-4038	0	0	chr2	180923811	180924985	1175	33	0.000714167	0	47.2984
2	127070657	127097085	+	NM_026678	Blvra	14195	4.13182	100	chr2	127084852	127085943	1092	30	0.00539109	0	21.112
4	123105165	123126092	+	NM_007559	Bmp8b	11144	4.34346	100	chr4	123116309	123117217	909	22	0.00144575	0	36.4308
6	83349484	83358393	+	NM_175277	Bola3	-1765	0	0	chr6	83347094	83347719	626	14	0.00882258	0	17.0011
8	88332311	88362192	-	NM_012047	Brd7	0	0.0602369	2.52454	chr8	88362175	88362887	713	18	0.00968481	0	16.3789
9	108096022	108190384	-	NM_007567	Bsn	84332	0.623126	100	chr9	108105465	108106052	588	17	0.0089358	0	16.9125
9	108096022	108190384	-	NM_007567	Bsn	85376	0.700486	100	chr9	108104348	108105008	661	19	0.00414565	0	23.3119
17	30215524	30576288	-	NM_027060	Btbd9	338182	0.184608	100	chr17	30237441	30238106	666	18	0.00471176	0	22.3404
17	30215524	30576288	-	NM_172618	Btbd9	338182	0.184608	100	chr17	30237441	30238106	666	18	0.00471176	0	22.3404
9	56201129	56418051	-	NM_172924	C230081A13Rik	51788	0.336525	100	chr9	56365534	56366263	730	21	0.00147188	0	36.3417
15	4727210	4804046	+	NM_016704	C6	35141	1.1648	100	chr15	4762351	4763245	895	16	0.00563496	0	20.5031
19	20534527	20552331	-	NR_045778	C730002L08Rik	13788	4.97051	100	chr19	20537659	20538543	885	23	0.00587011	0	20.1935
4	104815680	104876399	-	NM_146148	C8a	25817	1.09684	100	chr4	104849917	104850582	666	19	0.00696749	0	18.7372
4	104766317	104804549	+	NM_133882	C8b	20906	2.05582	100	chr4	104787223	104788008	786	22	0.00875291	0	17.0814
1	85793447	85851578	+	NM_133781	Cab39	29250	1.2248	100	chr1	85822697	85823408	712	20	0.00361438	0	24.8107
10	75646110	75764358	-	NM_172549	Cabin1	53892	0.925166	100	chr10	75709373	75710466	1094	29	0.000261281	0	69.7162
8	84415364	84640250	+	NM_001252059	Cacna1a	96134	0.256129	100	chr8	84511498	84512073	576	12	0.00682814	0	18.9395
8	84415364	84640250	+	NM_001252060	Cacna1a	96134	0.256129	100	chr8	84511498	84512073	576	12	0.00682814	0	18.9395
8	84415364	84640250	+	NM_001252061	Cacna1a	96134	0.256129	100	chr8	84511498	84512073	576	12	0.00682814	0	18.9395
8	84415364	84640250	+	NM_007578	Cacna1a	96134	0.256129	100	chr8	84511498	84512073	576	12	0.00682814	0	18.9395
6	118592296	119108190	-	NM_001159533	Cacna1c	195635	0.194226	100	chr6	118911554	118912555	1002	24	0.00125415	0	38.8006
6	118592296	119108190	-	NM_001159533	Cacna1c	186431	0.199072	100	chr6	118920733	118921759	1027	23	0.00159381	0	35.0207
6	118592296	119108190	-	NM_001159533	Cacna1c	257878	0.123475	100	chr6	118849676	118850312	637	18	0.00389308	0	24.0665
6	118592296	119108190	-	NM_001159534	Cacna1c	195635	0.194226	100	chr6	118911554	118912555	1002	24	0.00125415	0	38.8006
6	118592296	119108190	-	NM_001159534	Cacna1c	186431	0.199072	100	chr6	118920733	118921759	1027	23	0.00159381	0	35.0207
6	118592296	119108190	-	NM_001159534	Cacna1c	257878	0.123475	100	chr6	118849676	118850312	637	18	0.00389308	0	24.0665
6	118592296	119108190	-	NM_001159535	Cacna1c	195635	0.194226	100	chr6	118911554	118912555	1002	24	0.00125415	0	38.8006
6	118592296	119108190	-	NM_001159535	Cacna1c	186431	0.199072	100	chr6	118920733	118921759	1027	23	0.00159381	0	35.0207
6	118592296	119108190	-	NM_001159535	Cacna1c	257878	0.123475	100	chr6	118849676	118850312	637	18	0.00389308	0	24.0665
6	118592296	119196410	-	NM_001255997	Cacna1c	283855	0.165862	100	chr6	118911554	118912555	1002	24	0.00125415	0	38.8006
6	118592296	119196410	-	NM_001255997	Cacna1c	274651	0.170001	100	chr6	118920733	118921759	1027	23	0.00159381	0	35.0207
6	118592296	119196410	-	NM_001255997	Cacna1c	346098	0.105443	100	chr6	118849676	118850312	637	18	0.00389308	0	24.0665
6	118592296	119196410	-	NM_001255998	Cacna1c	283855	0.165862	100	chr6	118911554	118912555	1002	24	0.00125415	0	38.8006
6	118592296	119196410	-	NM_001255998	Cacna1c	274651	0.170001	100	chr6	118920733	118921759	1027	23	0.00159381	0	35.0207
6	118592296	119196410	-	NM_001255998	Cacna1c	346098	0.105443	100	chr6	118849676	118850312	637	18	0.00389308	0	24.0665
6	118592296	119196410	-	NM_001255999	Cacna1c	283855	0.165862	100	chr6	118911554	118912555	1002	24	0.00125415	0	38.8006
6	118592296	119196410	-	NM_001255999	Cacna1c	274651	0.170001	100	chr6	118920733	118921759	1027	23	0.00159381	0	35.0207
6	118592296	119196410	-	NM_001255999	Cacna1c	346098	0.105443	100	chr6	118849676	118850312	637	18	0.00389308	0	24.0665
6	118592296	119108190	-	NM_001256000	Cacna1c	195635	0.194226	100	chr6	118911554	118912555	1002	24	0.00125415	0	38.8006
6	118592296	119108190	-	NM_001256000	Cacna1c	186431	0.199072	100	chr6	118920733	118921759	1027	23	0.00159381	0	35.0207
6	118592296	119108190	-	NM_001256000	Cacna1c	257878	0.123475	100	chr6	118849676	118850312	637	18	0.00389308	0	24.0665
6	118592296	119108190	-	NM_001256001	Cacna1c	195635	0.194226	100	chr6	118911554	118912555	1002	24	0.00125415	0	38.8006
6	118592296	119108190	-	NM_001256001	Cacna1c	186431	0.199072	100	chr6	118920733	118921759	1027	23	0.00159381	0	35.0207
6	118592296	119108190	-	NM_001256001	Cacna1c	257878	0.123475	100	chr6	118849676	118850312	637	18	0.00389308	0	24.0665
6	118592296	119108190	-	NM_001256002	Cacna1c	195635	0.194226	100	chr6	118911554	118912555	1002	24	0.00125415	0	38.8006
6	118592296	119108190	-	NM_001256002	Cacna1c	186431	0.199072	100	chr6	118920733	118921759	1027	23	0.00159381	0	35.0207
6	118592296	119108190	-	NM_001256002	Cacna1c	257878	0.123475	100	chr6	118849676	118850312	637	18	0.00389308	0	24.0665
6	118592296	119196410	-	NM_009781	Cacna1c	283855	0.165862	100	chr6	118911554	118912555	1002	24	0.00125415	0	38.8006
6	118592296	119196410	-	NM_009781	Cacna1c	274651	0.170001	100	chr6	118920733	118921759	1027	23	0.00159381	0	35.0207
6	118592296	119196410	-	NM_009781	Cacna1c	346098	0.105443	100	chr6	118849676	118850312	637	18	0.00389308	0	24.0665
14	30039939	30353487	-	NM_001083616	Cacna1d	92711	0.155956	100	chr14	30260288	30260776	489	14	0.00748134	0	18.2156
14	30039939	30491157	-	NM_028981	Cacna1d	230381	0.108373	100	chr14	30260288	30260776	489	14	0.00748134	0	18.2156
15	80287238	80398293	+	NM_001044308	Cacna1i	56544	0.562779	100	chr15	80343782	80344406	625	11	0.00522562	0	21.4059
14	28904943	29721865	-	NM_009785	Cacna2d3	370835	0.118249	100	chr14	29350065	29351030	966	27	0.0012106	0	39.0049
11	98002901	98022628	-	NM_145121	Cacnb1	3842	3.02616	100	chr11	98018190	98018786	597	15	0.00948449	0	16.5141
11	98002901	98022628	-	NM_145121	Cacnb1	4632	3.70032	100	chr11	98017267	98017996	730	20	0.00566979	0	20.4199
11	98004925	98022628	-	NM_001159319	Cacnb1	3842	3.37212	100	chr11	98018190	98018786	597	15	0.00948449	0	16.5141
11	98004925	98022628	-	NM_001159319	Cacnb1	4632	4.12336	100	chr11	98017267	98017996	730	20	0.00566979	0	20.4199
11	98004925	98018373	-	NM_001159320	Cacnb1	0	1.36813	30.8208	chr11	98018190	98018786	597	15	0.00948449	0	16.5141
11	98004925	98018373	-	NM_001159320	Cacnb1	377	5.42791	100	chr11	98017267	98017996	730	20	0.00566979	0	20.4199
11	98004925	98022628	-	NM_031173	Cacnb1	3842	3.37212	100	chr11	98018190	98018786	597	15	0.00948449	0	16.5141
11	98004925	98022628	-	NM_031173	Cacnb1	4632	4.12336	100	chr11	98017267	98017996	730	20	0.00566979	0	20.4199
2	52428320	52676583	-	NM_001037099	Cacnb4	40183	0.476509	100	chr2	52635218	52636400	1183	31	9.5803e-005	0	120.609
15	102706777	102722179	-	NM_026192	Calcoco1	-2937	0	0	chr15	102725116	102726162	1047	27	0.00272603	0	28.0097
6	34709444	34775470	+	NM_145575	Cald1	54955	1.58874	100	chr6	34764399	34765447	1049	27	0.00527787	0	21.2506
13	3854173	3854762	+	NM_001008706	Calm5	-4341	0	0	chr13	3848910	3849832	923	25	0.00743779	0	18.2914
6	29348119	29376676	+	NM_007594	Calu	21878	2.24105	100	chr6	29369997	29370636	640	17	0.00776875	0	17.9297
6	29348119	29376676	+	NM_184053	Calu	21878	2.24105	100	chr6	29369997	29370636	640	17	0.00776875	0	17.9297
2	25926838	25983283	-	NM_001115076	Camsap1	1511	1.1356	100	chr2	25981132	25981772	641	18	0.00730715	0	18.4262
2	25926838	25983283	-	NM_001115076	Camsap1	36242	1.07891	100	chr2	25946433	25947041	609	10	0.0026041	0	28.3669
1	182467259	182517484	-	NM_009794	Capn2	32714	2.17019	100	chr1	182483681	182484770	1090	31	0.00654944	0	19.3572
11	93099290	93601752	+	NM_028296	Car10	480053	0.135532	100	chr11	93579343	93580023	681	15	0.00804745	0	17.6604
11	84957754	84966055	+	NM_007607	Car4	-2776	0	0	chr11	84954362	84954978	617	17	0.0084655	0	17.3917
2	119047119	119104122	+	NM_029617	Casc5	23476	2.08406	100	chr2	119070595	119071782	1188	34	0.00473789	0	22.2913
4	134211968	134227384	-	NM_001130030	Catsper4	1885	4.20964	100	chr4	134224851	134225499	649	16	0.00656686	0	19.3416
4	134211968	134227384	-	NM_177866	Catsper4	1885	4.20964	100	chr4	134224851	134225499	649	16	0.00656686	0	19.3416
9	44149262	44234047	-	NM_007619	Cbl	0	0.633359	83.6449	chr9	44233511	44234152	642	17	0.00128899	0	38.3794
19	24919916	24961617	-	NM_146097	Cbwd1	19548	1.90878	100	chr19	24941274	24942069	796	21	0.00143704	0	37.133
19	24919916	24961617	-	NR_033744	Cbwd1	19548	1.90878	100	chr19	24941274	24942069	796	21	0.00143704	0	37.133
11	96789136	96808641	+	NM_007622	Cbx1	-2053	0	0	chr11	96785927	96787083	1157	32	0.00140221	0	37.3241
18	66056856	66291839	-	NM_178793	Ccbe1	181098	0.270231	100	chr18	66110107	66110741	635	14	0.00212508	0	31.1078
13	100669481	100697241	+	NM_001168386	Ccdc125	16169	2.74846	100	chr13	100685650	100686412	763	18	0.00212508	0	31.0176
13	100669481	100697241	+	NM_183115	Ccdc125	16169	2.74846	100	chr13	100685650	100686412	763	18	0.00212508	0	31.0176
6	55837018	55978599	+	NM_001081665	Ccdc129	138306	0.84474	100	chr6	55975324	55976519	1196	33	0.00053998	0	53.8349
9	121797627	121839462	-	NM_028384	Ccdc13	41021	1.76642	100	chr9	121797703	121798441	739	21	0.00561754	0	20.5909
8	84257795	84270361	-	NM_026350	Ccdc130	9024	4.65505	100	chr8	84260753	84261337	585	16	0.00965868	0	16.4072
10	58497937	58576245	+	NM_001162956	Ccdc138	66750	1.0548	100	chr10	58564687	58565512	826	20	0.00806487	0	17.6492
2	77009906	77170636	-	NM_001025576	Ccdc141	103500	0.531945	100	chr2	77066282	77067136	855	24	0.00268248	0	28.1187
5	52374651	52471544	-	NM_001256059	Ccdc149	40569	1.11359	100	chr5	52429897	52430975	1079	29	0.00152414	0	35.6218
9	21989871	22002635	-	NM_001163787	Ccdc151	6213	7.41872	100	chr9	21995476	21996422	947	27	0.00387566	0	24.1406
9	21989871	22002635	-	NM_029939	Ccdc151	6213	7.41872	100	chr9	21995476	21996422	947	27	0.00387566	0	24.1406
9	21927471	21935873	+	NM_001164614	Ccdc159	637	9.86552	100	chr9	21928108	21928936	829	23	0.00524304	0	21.3497
9	21927471	21935873	+	NM_025977	Ccdc159	637	9.86552	100	chr9	21928108	21928936	829	23	0.00524304	0	21.3497
12	72101292	72185030	-	NM_028687	Ccdc175	72970	0.974456	100	chr12	72111245	72112060	816	21	0.00860485	0	17.2132
4	117869260	117872471	-	NM_001034876	Ccdc24	-3066	0	0	chr4	117875537	117876325	789	22	0.00202928	0	31.6813
6	90403736	90428481	-	NM_173775	Ccdc37	17997	2.58224	100	chr6	90409846	90410484	639	18	0.00867452	0	17.158
10	94688790	94790337	+	NM_029852	Ccdc41	28284	0.581991	100	chr10	94717074	94717664	591	17	0.00901419	0	16.8533
11	108425266	108860616	+	NM_029606	Ccdc46	408885	0.164695	100	chr11	108834151	108834867	717	19	0.00685427	0	18.9117
11	108682609	108860616	+	NM_145688	Ccdc46	151542	0.402791	100	chr11	108834151	108834867	717	19	0.00685427	0	18.9117
11	108682618	108860616	+	NM_029586	Ccdc46	151533	0.402811	100	chr11	108834151	108834867	717	19	0.00685427	0	18.9117
11	120826542	120932873	-	NM_027745	Ccdc57	58115	0.558628	100	chr11	120874165	120874758	594	17	0.00734199	0	18.3953
11	120826542	120932873	-	NM_027745	Ccdc57	24204	0.824775	100	chr11	120907793	120908669	877	25	0.00417178	0	23.1943
11	120826542	120932873	-	NM_027745	Ccdc57	56596	0.686529	100	chr11	120875548	120876277	730	20	0.00905773	0	16.8151
9	44410164	44418008	-	NM_201372	Ccdc84	-4959	0	0	chr9	44422967	44424439	1473	40	0.00153285	0.272727	35.5734
19	4839366	4842529	+	NM_207268	Ccdc87	-665	0	0	chr19	4837881	4838701	821	23	0.0084655	0	17.3873
6	147475871	147632613	+	NM_025911	Ccdc91	125714	0.581206	100	chr6	147601585	147602495	911	26	0.00882258	0	17.0104
11	40748552	40755287	-	NM_009831	Ccng1	706	10.9561	100	chr11	40753844	40754581	738	21	0.00417178	0	23.2649
18	9314044	9450151	-	NM_026484	Ccny	16206	0.454051	100	chr18	9433328	9433945	618	16	0.00990254	0	16.2073
19	4825366	4839323	-	NM_016892	Ccs	622	5.88193	100	chr19	4837881	4838701	821	23	0.0084655	0	17.3873
16	44765736	44794978	+	NM_021325	Cd200r1	-4036	0	0	chr16	44760969	44761700	732	20	0.00202928	0	31.8616
11	115031486	115037656	-	NM_199201.1	Cd300lh	-2480	0	0	chr11	115040136	115040735	600	12	0.00053998	0	54.4367
1	171839697	171855098	+	NM_001252472	Cd84	628	3.55149	100	chr1	171840325	171840871	547	16	0.000722877	0	47.1866
1	171839697	171890719	+	NM_013489	Cd84	628	1.07207	100	chr1	171840325	171840871	547	16	0.000722877	0	47.1866
16	46035657	46120249	-	NM_032465	Cd96	8986	1.13485	100	chr16	46110304	46111263	960	25	0.00115835	0	40.0369
3	116272553	116424033	-	NM_001080818	Cdc14a	64790	0.394769	100	chr3	116358646	116359243	598	16	0.00897064	0	16.889
3	116272553	116424033	-	NM_001173553	Cdc14a	64790	0.394769	100	chr3	116358646	116359243	598	16	0.00897064	0	16.889
19	28990494	29017570	+	NM_025950	Cdc37l1	23186	4.39857	100	chr19	29013680	29014870	1191	33	0.000600946	0	50.272
11	98907889	98923943	+	NM_001025779	Cdc6	-1552	0	0	chr11	98905372	98906337	966	26	0.00417178	0	23.1944
11	98908151	98923943	+	NM_011799	Cdc6	-1814	0	0	chr11	98905372	98906337	966	26	0.00417178	0	23.1944
1	143607499	143702685	-	NM_145991	Cdc73	60337	0.715434	100	chr1	143641668	143642348	681	16	0.00608784	0	19.8458
1	143607499	143702685	-	NM_145991	Cdc73	61904	1.20395	100	chr1	143639636	143640781	1146	31	0.000339665	0	63.1518
12	112820235	112829390	-	NM_028023	Cdca4	4819	6.60769	100	chr12	112823967	112824571	605	11	0.00348374	0	25.0238
8	118283755	119323449	+	NM_019707	Cdh13	705177	0.0894493	100	chr8	118988932	118989861	930	22	0.00730715	0	18.4243
8	104601915	104624397	-	NM_001252628	Cdh16	20493	3.43815	100	chr8	104603132	104603904	773	22	0.0010277	0	41.8862
2	165111507	165234738	-	NM_174988	Cdh22	115760	0.557485	100	chr2	165118292	165118978	687	19	0.00275216	0	27.8223
10	60302750	60696491	-	NM_001252635	Cdh23	288288	0.152892	100	chr10	60407602	60408203	602	17	0.00600075	0	19.9933
10	60302750	60696491	-	NM_023370	Cdh23	288288	0.152892	100	chr10	60407602	60408203	602	17	0.00600075	0	19.9933
10	60302750	60696491	-	NR_045556	Cdh23	288288	0.152892	100	chr10	60407602	60408203	602	17	0.00600075	0	19.9933
2	179442478	179899376	+	NM_009867	Cdh4	273268	0.14292	100	chr2	179715746	179716398	653	18	0.00880516	0	17.0422
2	179442478	179899376	+	NM_009867	Cdh4	293657	0.0967391	100	chr2	179736135	179736576	442	13	0.00862227	0	17.2079
2	179442478	179899376	+	NM_009867	Cdh4	225566	0.142045	100	chr2	179668044	179668692	649	14	0.00234282	0	29.7653
1	109983737	110139002	+	NM_172853	Cdh7	2422	0.697513	100	chr1	109986159	109987241	1083	26	0.00321375	0	26.0452
5	3344312	3522226	+	NM_009873	Cdk6	6075	0.386702	100	chr5	3350387	3351074	688	18	0.00861356	0	17.2118
5	3344312	3522226	+	NM_009873	Cdk6	4741	0.450215	100	chr5	3349053	3349853	801	22	0.00711555	0	18.628
2	90940397	91019498	+	NM_001244891	Celf1	69274	0.8508	100	chr2	91009671	91010343	673	19	0.00563496	0	20.5168
2	90940397	91019498	+	NM_001244903	Celf1	69274	0.8508	100	chr2	91009671	91010343	673	19	0.00563496	0	20.5168
2	90940397	91019498	+	NM_017368	Celf1	69274	0.8508	100	chr2	91009671	91010343	673	19	0.00563496	0	20.5168
2	90940397	91019498	+	NM_198683	Celf1	69274	0.8508	100	chr2	91009671	91010343	673	19	0.00563496	0	20.5168
18	25477620	25753984	-	NM_001146292	Celf4	203348	0.302499	100	chr18	25549801	25550636	836	20	0.00209896	0	31.2325
18	25477620	25753984	-	NM_001146293	Celf4	203348	0.302499	100	chr18	25549801	25550636	836	20	0.00209896	0	31.2325
18	25477620	25753984	-	NM_001146294	Celf4	203348	0.302499	100	chr18	25549801	25550636	836	20	0.00209896	0	31.2325
18	25477620	25753984	-	NM_001174074	Celf4	203348	0.302499	100	chr18	25549801	25550636	836	20	0.00209896	0	31.2325
18	25477620	25753984	-	NM_133195	Celf4	203348	0.302499	100	chr18	25549801	25550636	836	20	0.00209896	0	31.2325
5	86012025	86065584	-	NM_007683	Cenpc1	18238	0.828977	100	chr5	86046903	86047346	444	13	0.00867452	0	17.1834
19	38055025	38074426	+	NM_028293	Cep55	5032	4.0202	100	chr19	38060057	38060836	780	22	0.00882258	0	17.003
19	38055042	38074426	+	NM_001164362	Cep55	5015	4.02373	100	chr19	38060057	38060836	780	22	0.00882258	0	17.003
19	38055042	38074426	+	NM_028760	Cep55	5015	4.02373	100	chr19	38060057	38060836	780	22	0.00882258	0	17.003
9	102586578	102626125	-	NM_001081122	Cep63	15445	1.62334	100	chr9	102610039	102610680	642	17	0.000313537	0	64.024
9	99243468	99300404	+	NM_023873	Cep70	28827	1.05555	100	chr9	99272295	99272895	601	17	0.00672363	0	19.1165
15	86139101	86186142	-	NM_145475	Cerk	-4101	0	0	chr15	86190243	86190814	572	16	0.00518207	0	21.491
2	79332491	79428989	-	NM_001048176	Cerkl	81749	1.05597	100	chr2	79346222	79347240	1019	27	0.00282183	0	27.5343
8	104926260	104934673	+	NM_001163756	Ces2e	7301	8.98503	100	chr8	104933561	104934316	756	21	0.00419791	0	23.1148
8	104926260	104934673	+	NM_172759	Ces2e	7301	8.98503	100	chr8	104933561	104934316	756	21	0.00419791	0	23.1148
10	79890853	79892657	+	NM_013459	Cfd	-3623	0	0	chr10	79886237	79887230	994	23	0.00384954	0	24.2083
15	81686167	81697288	-	NM_001164320	Chadl	-1310	0	0	chr15	81698598	81699639	1042	23	0.00473789	0	22.2759
11	69344351	69369392	-	NM_146019	Chd3	-2969	0	0	chr11	69372361	69373538	1178	29	9.5803e-005	0	110.4
4	8690921	8866810	+	NM_001081417	Chd7	94725	0.415601	100	chr4	8785646	8786376	731	21	0.00527787	0	21.2511
3	106113382	106132117	+	NM_023186	Chia	9204	4.56874	100	chr3	106122586	106123441	856	20	0.00469434	0	22.3648
1	134111242	134151437	+	NM_027979	Chit1	11992	1.60961	100	chr1	134123234	134123880	647	18	0.00714167	0	18.5999
19	3851773	3894370	+	NM_001271496	Chka	21370	2.66679	100	chr19	3873143	3874278	1136	29	0.00182897	0	33.2051
19	3851773	3894370	+	NM_013490	Chka	21370	2.66679	100	chr19	3873143	3874278	1136	29	0.00182897	0	33.2051
19	3851773	3894370	+	NR_073190	Chka	21370	2.66679	100	chr19	3873143	3874278	1136	29	0.00182897	0	33.2051
2	73610660	73775347	-	NM_001113246	Chn1	6779	0.642427	100	chr2	73767511	73768568	1058	22	0.00242991	0	29.3921
2	73610660	73775347	-	NM_001166603	Chn1	6779	0.642427	100	chr2	73767511	73768568	1058	22	0.00242991	0	29.3921
6	54039932	54301813	+	NM_001163640	Chn2	176083	0.450585	100	chr6	54216015	54217194	1180	33	0.000600946	0	51.0224
16	78930948	78951729	+	NM_139134	Chodl	2022	5.11019	100	chr16	78932970	78934031	1062	29	0.00768166	0	18.0361
3	89753448	89764633	-	NM_009602	Chrnb2	-548	0	0	chr3	89765181	89765905	725	20	0.00402372	0	23.5854
11	70614883	70619195	-	NM_009603	Chrne	1639	26.1999	100	chr11	70616427	70617556	1130	31	0.00364051	0	24.7633
18	59175340	59411337	+	NM_001081328	Chsy3	0	0.108899	23.3212	chr18	59174495	59175596	1102	30	0.00421533	0	23.1056
19	44073334	44107478	-	NM_001162410	Chuk	11823	2.53917	100	chr19	44094789	44095655	867	24	0.00831744	0	17.4544
19	44073334	44107478	-	NM_007700	Chuk	11823	2.53917	100	chr19	44094789	44095655	867	24	0.00831744	0	17.4544
8	94819818	94838341	-	NM_134141	Ciapin1	4737	4.24854	100	chr8	94832818	94833604	787	20	0.0025083	0	29.0555
12	110872610	110889146	-	NM_026048	Cinp	9278	4.14827	100	chr12	110879183	110879868	686	19	0.00758585	0	18.1306
12	110872610	110889146	-	NM_027223	Cinp	9278	4.14827	100	chr12	110879183	110879868	686	19	0.00758585	0	18.1306
3	89164805	89177088	+	NM_001163432	Clk2	11687	4.85998	74.7184	chr3	89176492	89177290	799	23	0.00878774	0	17.0546
3	89164805	89177088	+	NM_007712	Clk2	11687	4.85998	74.7184	chr3	89176492	89177290	799	23	0.00878774	0	17.0546
7	19631580	19665031	-	NM_019649	Clptm1	23745	2.19419	100	chr7	19640553	19641286	734	20	0.00618365	0	19.6966
10	33512334	33624601	-	NM_175448	Clvs2	51233	0.787402	100	chr10	33572485	33573368	884	21	0.000313537	0	64.0357
16	57302000	57606868	-	NM_025599	Cmss1	263550	0.218126	100	chr16	57342654	57343318	665	19	0.00095803	0	42.8184
19	43440436	43497214	+	NM_031396	Cnnm1	43201	1.72423	100	chr19	43483637	43484615	979	27	0.00284796	0	27.4183
11	58104153	58118595	+	NM_026949	Cnot8	10440	4.14041	100	chr11	58114593	58115190	598	17	0.00275216	0	27.8177
15	92051165	92341968	+	NM_001159648	Cntn1	207666	0.604187	100	chr15	92258831	92260587	1757	46	0.0014893	0.235294	36.1734
15	92128128	92341968	+	NM_007727	Cntn1	130703	0.821639	100	chr15	92258831	92260587	1757	46	0.0014893	0.235294	36.1734
15	92161357	92341968	+	NM_001159647	Cntn1	97474	0.972804	100	chr15	92258831	92260587	1757	46	0.0014893	0.235294	36.1734
9	9660891	10904727	-	NM_001033359	Cntn5	906535	0.058207	100	chr9	9997469	9998192	724	19	0.00174187	0	34.1466
9	9660891	10904776	-	NM_001170787	Cntn5	906584	0.0582047	100	chr9	9997469	9998192	724	19	0.00174187	0	34.1466
13	64737591	64903889	-	NM_001081129	Cntnap3	54739	0.598921	100	chr13	64848155	64849150	996	22	0.00276958	0	27.7117
8	110847024	110882235	+	NM_133973	Cog4	15769	2.11008	100	chr8	110862793	110863535	743	17	0.00879645	0.25	17.0485
17	34039437	34066243	+	NM_009926	Col11a2	2898	3.91689	100	chr17	34042335	34043384	1050	28	0.00284796	0	27.4154
10	77052179	77166531	-	NM_009929	Col18a1	21103	0.902469	100	chr10	77144397	77145428	1032	28	0.00769907	0	18.0184
2	180986535	181017541	+	NM_028518	Col20a1	13687	3.15413	100	chr2	181000222	181001199	978	28	0.00149801	0	36.0667
11	51289920	51583926	+	NM_153393	Col23a1	199813	0.258837	100	chr11	51489733	51490493	761	21	0.00493821	0	21.9689
6	7997808	8192618	-	NM_001037865	Col28a1	80225	0.574916	100	chr6	8111274	8112393	1120	31	0.00596591	0	20.0383
8	11312829	11449288	+	NM_009932	Col4a2	130863	0.522497	100	chr8	11443692	11444404	713	20	0.000583527	0	51.7198
10	76595756	76623405	-	NM_146007	Col6a2	27579	0.256781	7.3423	chr10	76594860	76595826	967	26	0.00174187	0	34.2079
1	90766860	90843972	-	NM_001243008	Col6a3	15456	1.47316	100	chr1	90827381	90828516	1136	32	0.00118447	0	39.3897
1	90766860	90843972	-	NM_001243009	Col6a3	15456	1.47316	100	chr1	90827381	90828516	1136	32	0.00118447	0	39.3897
2	180598222	180622186	+	NM_009936	Col9a3	14303	3.58022	100	chr2	180612525	180613382	858	20	0.000391921	0	61.2045
18	9707648	9877996	+	NM_130449	Colec12	133210	0.538894	100	chr18	9840858	9841775	918	21	0.00175058	0	34.0285
9	57155041	57158300	-	NM_025417	Commd4	2788	14.4785	69.0059	chr9	57154829	57155512	684	20	0.00473789	0	22.2716
11	59817804	59839768	-	NM_011991	Cops3	4322	2.85909	100	chr11	59834819	59835446	628	14	0.00580043	0	20.256
8	94838417	94854896	+	NM_026452	Coq9	-4813	0	0	chr8	94832818	94833604	787	20	0.0025083	0	29.0555
11	63962627	64079473	-	NM_178379	Cox10	30969	0.911448	100	chr11	64047440	64048504	1065	30	0.0019509	0	32.3739
6	30611010	30631522	+	NM_144537	Cpa5	8436	2.97372	100	chr6	30619446	30620055	610	11	0.00783842	0	17.8623
6	21985910	22255607	+	NM_001081351	Cped1	78421	0.229145	100	chr6	22064331	22064948	618	17	0.00915354	0	16.7404
10	117629500	117687353	+	NM_027468	Cpm	-3045	0	0	chr10	117625867	117626455	589	16	0.00252571	0	28.9074
1	67123066	67230449	+	NM_001080809	Cps1	76869	0.567124	100	chr1	67199935	67200543	609	10	0.00970223	0	16.362
13	95431376	95444832	-	NM_198408	Crhbp	11326	5.19432	100	chr13	95432808	95433506	699	15	0.00855259	0	17.289
11	104132882	104175519	+	NM_007762	Crhr1	7780	1.82935	100	chr11	104140662	104141441	780	18	0.00080997	0	45.023
8	119992470	120052794	+	NM_030209	Crispld2	-2308	0	0	chr8	119989175	119990162	988	26	0.00387566	0	24.1541
11	77718732	77725294	-	NM_009965	Cryba1	69	8.95932	100	chr11	77724638	77725225	588	16	0.00970223	0	16.3648
15	78282510	78305604	-	NM_007781	Csf2rb2	18580	3.94891	100	chr15	78286113	78287024	912	24	0.000513852	0	55.0253
15	78282510	78305604	-	NM_007781	Csf2rb2	5990	3.81468	100	chr15	78298734	78299614	881	24	0.00847421	0	17.3697
15	47580638	48791990	-	NM_001081391	Csmd3	807454	0.0492012	100	chr15	47983941	47984536	596	10	8.70936e-006	0	1077.77
15	47580638	48791990	-	NM_001081391	Csmd3	803834	0.0617491	100	chr15	47987409	47988156	748	17	0.00545206	0	20.9994
9	56865104	56899871	+	NM_139001	Cspg4	24316	2.09963	100	chr9	56889420	56890149	730	21	0.00182897	0	33.487
8	105636538	105682923	+	NM_181322	Ctcf	15808	1.38188	100	chr8	105652346	105652986	641	18	0.00192477	0	32.5423
18	80407959	80469668	-	NM_026295	Ctdp1	38	1.25425	100	chr18	80468857	80469630	774	20	0.00726361	0	18.4584
18	80407959	80469668	-	NM_026295	Ctdp1	26345	1.24453	100	chr18	80442556	80443323	768	22	0.00471176	0	22.3429
2	121956453	122013587	+	NM_212450	Ctdspl2	28797	1.01339	100	chr2	121985250	121985828	579	16	0.001768	0	33.9318
15	39076932	39087120	+	NM_026778	Cthrc1	9725	4.55393	56.7237	chr15	39086657	39087474	818	17	0.00222089	0	30.5063
18	35118912	35254776	+	NM_009818	Ctnna1	40794	0.552755	100	chr18	35159706	35160456	751	21	0.00115835	0	39.7868
10	63430098	65003668	+	NM_177612	Ctnna3	319820	0.041498	100	chr10	63749918	63750570	653	18	0.00553915	0	20.7244
10	63457511	65003668	+	NM_001164376	Ctnna3	292407	0.0422337	100	chr10	63749918	63750570	653	18	0.00553915	0	20.7244
15	30172593	31029344	+	NM_008729	Ctnnd2	93400	0.0693316	100	chr15	30265993	30266586	594	17	0.00825647	0	17.4962
7	88278093	88310876	+	NM_009982	Ctsc	32250	1.62884	69.9869	chr7	88310343	88311105	763	16	0.00783842	0	17.849
9	90054267	90076096	+	NM_007801	Ctsh	-2442	0	0	chr9	90050895	90051825	931	23	0.00524304	0	21.3295
11	97745470	97766614	-	NM_026186	Cwc25	5781	3.25372	100	chr11	97760146	97760833	688	19	0.0099548	0	16.1876
13	104631327	104816954	-	NM_026072	Cwc27	7594	0.587196	100	chr13	104808271	104809360	1090	31	0.000452887	0	59.1314
13	104631327	104816954	-	NM_026072	Cwc27	2940	0.544638	100	chr13	104813004	104814014	1011	28	0.00285667	0	27.3045
9	120048683	120068297	-	NM_009987	Cx3cr1	8779	3.89498	100	chr9	120058755	120059518	764	17	0.00357955	0	24.8906
9	54165937	54193443	-	NM_007810	Cyp19a1	18173	1.73047	100	chr9	54174795	54175270	476	11	8.70936e-006	0	613.493
17	32506462	32528895	+	NM_001101445	Cyp4f17	17133	4.72497	100	chr17	32523595	32524654	1060	29	0.00453758	0	22.6694
5	4080674	4104698	-	NM_020010	Cyp51	-3717	0	0	chr5	4108415	4109180	766	21	0.00449403	0	22.7441
17	24409481	24414514	-	NR_033554	D330041H03Rik	1203	12.793	100	chr17	24412668	24413311	644	18	0.00731586	0	18.4195
17	24409481	24414514	-	NR_033554	D330041H03Rik	3394	11.919	100	chr17	24410521	24411120	600	17	0.00546948	0	20.9272
2	104143075	104410335	-	NM_001033347	D430041D05Rik	229939	0.24695	100	chr2	104179737	104180396	660	12	0.00383212	0	24.293
2	35558458	35730995	+	NM_001114125	Dab2ip	88071	0.579582	100	chr2	35646529	35647528	1000	28	9.5803e-005	0	122.073
2	35558458	35730995	+	NM_001114125	Dab2ip	89091	0.330942	100	chr2	35647549	35648119	571	16	0.00882258	0	17.0043
2	35621981	35730995	+	NM_001114124	Dab2ip	24548	0.917305	100	chr2	35646529	35647528	1000	28	9.5803e-005	0	122.073
2	35621981	35730995	+	NM_001114124	Dab2ip	25568	0.523781	100	chr2	35647549	35648119	571	16	0.00882258	0	17.0043
13	60601947	60763187	+	NM_029653	Dapk1	7173	0.547627	100	chr13	60609120	60610002	883	25	0.0015851	0	35.2065
13	60602211	60763187	+	NM_134062	Dapk1	6909	0.548526	100	chr13	60609120	60610002	883	25	0.0015851	0	35.2065
10	81183007	81193198	+	NM_001190474	Dapk3	1983	4.99411	100	chr10	81184990	81185498	509	14	0.00734199	0	18.3883
10	81183263	81193198	+	NM_001190473	Dapk3	1727	5.12279	100	chr10	81184990	81185498	509	14	0.00734199	0	18.3883
10	81183918	81193198	+	NM_007828	Dapk3	1072	5.48432	100	chr10	81184990	81185498	509	14	0.00734199	0	18.3883
5	8396969	8422717	-	NM_001190717	Dbf4	-656	0	0	chr5	8423373	8424467	1095	27	0.00281312	0	27.5489
5	8396969	8422717	-	NM_013726	Dbf4	-656	0	0	chr5	8423373	8424467	1095	27	0.00281312	0	27.5489
12	83520466	83541993	+	NM_030246	Dcaf4	10586	3.34913	100	chr12	83531052	83531772	721	21	0.0026041	0	28.405
12	83526049	83541993	+	NM_001165256	Dcaf4	5003	4.52179	100	chr12	83531052	83531772	721	21	0.0026041	0	28.405
11	106036872	106059324	+	NM_027946	Dcaf7	-2587	0	0	chr11	106033598	106034285	688	20	0.00637525	0	19.5025
17	23898722	23900788	+	NM_001039238	Dcpp2	-1056	0	0	chr17	23896636	23897666	1031	29	0.00880516	0	17.0403
17	66123520	66152169	+	NM_001003919	Ddx11	-3945	0	0	chr17	66118988	66119575	588	17	0.00741166	0	18.3159
2	28840406	28905576	+	NM_001033294	Ddx31	34806	1.3104	100	chr2	28875212	28876065	854	24	0.00068804	0	47.4612
13	55635027	55681257	+	NM_145975	Ddx46	19769	1.2762	100	chr13	55654796	55655385	590	17	0.00935385	0	16.5775
9	44604892	44640732	+	NM_001110826	Ddx6	23909	1.96423	100	chr9	44628801	44629504	704	19	6.09655e-005	0	161.306
9	44604892	44640732	+	NM_007841	Ddx6	23909	1.96423	100	chr9	44628801	44629504	704	19	6.09655e-005	0	161.306
9	44604892	44640732	+	NM_181324	Ddx6	23909	1.96423	100	chr9	44628801	44629504	704	19	6.09655e-005	0	161.306
8	21509256	21510238	+	NM_183268	Defa20	0	67.8535	63.5238	chr8	21508873	21509922	1050	23	0.000566108	0	52.8273
4	86748555	86830168	+	NM_001081014	Dennd4c	52678	0.773152	100	chr4	86801233	86801863	631	16	0.00934514	0	16.5849
4	86748555	86850603	+	NM_184088	Dennd4c	52678	0.61833	100	chr4	86801233	86801863	631	16	0.00934514	0	16.5849
6	36846022	37299977	-	NM_001081206	Dgki	440029	0.233723	100	chr6	36858888	36859948	1061	22	0.00452016	0	22.6994
14	55222007	55241441	+	NM_027790	Dhrs2	10841	4.01338	100	chr14	55232848	55233627	780	21	0.000644493	0	49.0277
14	55222007	55241441	+	NM_027790	Dhrs2	5314	4.71829	100	chr14	55227321	55228237	917	26	0.00674975	0	19.0751
9	110084319	110117617	-	NM_001252682	Dhx30	13749	2.00006	100	chr9	110103203	110103868	666	13	0.00870936	0	17.1337
9	110084319	110101088	-	NM_001252683	Dhx30	-2115	0	0	chr9	110103203	110103868	666	13	0.00870936	0	17.1337
9	110084319	110115583	-	NM_133347	Dhx30	11715	2.13018	100	chr9	110103203	110103868	666	13	0.00870936	0	17.1337
X	129749742	130465834	+	NM_172493	Diap2	635767	0.104037	100	chrX	130385509	130386253	745	21	0.00719393	0	18.5481
X	129749742	130465834	+	NM_172493	Diap2	255002	0.0914686	100	chrX	130004744	130005398	655	18	0.00802132	0	17.6947
15	100038664	100219474	+	NM_001159361	Dip2b	136287	0.449088	100	chr15	100174951	100175762	812	21	0.000200315	0	74.3333
15	100154396	100219474	+	NM_172819	Dip2b	20555	1.24771	100	chr15	100174951	100175762	812	21	0.000200315	0	74.3333
1	86703804	87050098	+	NM_001172157	Dis3l2	265350	0.186835	100	chr1	86969154	86969800	647	18	0.00678459	0	19.0162
1	86703804	87050098	+	NM_001172157	Dis3l2	301809	0.18568	100	chr1	87005613	87006255	643	18	0.00551302	0	20.7602
1	86703804	87050098	+	NM_153530	Dis3l2	265350	0.186835	100	chr1	86969154	86969800	647	18	0.00678459	0	19.0162
1	86703804	87050098	+	NM_153530	Dis3l2	301809	0.18568	100	chr1	87005613	87006255	643	18	0.00551302	0	20.7602
14	61602836	61682374	-	NR_028264	Dleu2	68494	0.663825	100	chr14	61613353	61613880	528	15	0.00881387	0	17.0277
16	31663443	31873357	+	NM_001252435	Dlg1	205232	0.29107	100	chr16	31868675	31869285	611	16	0.00682814	0	18.9413
16	31663935	31873357	+	NM_001252433	Dlg1	204740	0.291754	100	chr16	31868675	31869285	611	16	0.00682814	0	18.9413
16	31663935	31873357	+	NM_001252434	Dlg1	204740	0.291754	100	chr16	31868675	31869285	611	16	0.00682814	0	18.9413
16	31663935	31873357	+	NM_007862	Dlg1	204740	0.291754	100	chr16	31868675	31869285	611	16	0.00682814	0	18.9413
16	31663935	31873357	+	NR_045516	Dlg1	204740	0.291754	100	chr16	31868675	31869285	611	16	0.00682814	0	18.9413
16	31754350	31873357	+	NM_001252436	Dlg1	114325	0.513411	100	chr16	31868675	31869285	611	16	0.00682814	0	18.9413
7	91090786	92449247	+	NM_011807	Dlg2	61529	0.0769252	100	chr7	91152315	91153359	1045	30	0.00081868	0	44.5043
7	91090786	92449247	+	NM_011807	Dlg2	1315594	0.0728765	100	chr7	92406380	92407369	990	28	0.00175058	0	34.0321
7	91090786	92449247	+	NM_011807	Dlg2	557274	0.0859796	100	chr7	91648060	91649227	1168	28	0.00414565	0	23.2982
7	91090786	92449247	+	NM_011807	Dlg2	597816	0.053222	100	chr7	91688602	91689324	723	14	0.00101029	0	42.0737
7	91090786	92449247	+	NM_011807	Dlg2	578861	0.0677973	100	chr7	91669647	91670567	921	21	0.00491208	0	22.0005
7	91090786	92449247	+	NM_011807	Dlg2	104927	0.0498358	100	chr7	91195713	91196389	677	19	0.00417178	0	23.2003
7	91090786	92449247	+	NM_011807	Dlg2	429398	0.0498358	100	chr7	91520184	91520860	677	19	0.000296118	0	66.527
7	91090786	92449247	+	NM_011807	Dlg2	67055	0.0304756	100	chr7	91157841	91158254	414	11	0.00923192	0	16.6763
7	91090786	92449247	+	NM_011807	Dlg2	35348	0.065368	100	chr7	91126134	91127021	888	23	0.00767295	0	18.0482
7	91090786	92449247	+	NM_011807	Dlg2	22562	0.0761155	100	chr7	91113348	91114381	1034	29	0.00489466	0	22.015
7	92062394	92449247	+	NM_001243046	Dlg2	343986	0.25591	100	chr7	92406380	92407369	990	28	0.00175058	0	34.0321
7	92234970	92449247	+	NM_001243047	Dlg2	171410	0.462017	100	chr7	92406380	92407369	990	28	0.00175058	0	34.0321
8	14095875	14847687	+	NM_001145965	Dlgap2	27844	0.0811372	100	chr8	14123719	14124328	610	17	0.00867452	0	17.1764
8	14095875	14847687	+	NM_172910	Dlgap2	27844	0.0811372	100	chr8	14123719	14124328	610	17	0.00867452	0	17.1764
X	82948870	85205051	+	NM_007868	Dmd	176234	0.0209203	100	chrX	83125104	83125575	472	12	0.00963255	0	16.4373
X	82948870	85205051	+	NM_007868	Dmd	1541272	0.0327545	100	chrX	84490142	84490880	739	21	0.00855259	0	17.2674
X	82948870	85205051	+	NM_007868	Dmd	1398902	0.0328431	100	chrX	84347772	84348512	741	21	0.00968481	0	16.3711
11	69420809	69549109	-	NM_001081330	Dnahc2	97850	0.552607	100	chr11	69450551	69451259	709	20	0.00847421	0	17.3745
11	69420809	69549109	-	NM_001081330	Dnahc2	109353	0.478562	100	chr11	69439143	69439756	614	17	0.00407598	0	23.4002
6	73017607	73221632	-	NM_001164669	Dnahc6	107949	0.316626	100	chr6	73113038	73113683	646	16	0.00603559	0	19.9496
6	73017607	73221632	-	NM_001164669	Dnahc6	91723	0.480821	100	chr6	73128929	73129909	981	26	0.00053998	0	54.2265
17	30626936	30875265	+	NM_013811	Dnahc8	33129	0.274232	100	chr17	30660065	30660745	681	15	0.00396276	0	23.8463
4	41569794	41638159	+	NM_175138	Dnaic1	19267	1.55779	100	chr4	41589061	41590125	1065	30	0.00811712	0	17.6173
4	41569794	41638159	+	NM_175138	Dnaic1	25848	0.93175	100	chr4	41595642	41596278	637	18	0.00840453	0	17.4094
16	22857845	22879635	+	NM_026400	Dnajb11	20911	4.03836	95.2381	chr16	22878756	22879679	924	26	0.00310053	0	26.4435
1	75236423	75245693	+	NM_001159883	Dnajb2	-3646	0	0	chr1	75231687	75232777	1091	27	0.00122802	0	38.9488
1	75236423	75245693	+	NM_001159884	Dnajb2	-3646	0	0	chr1	75231687	75232777	1091	27	0.00122802	0	38.9488
1	75236423	75245693	+	NM_020266	Dnajb2	-3646	0	0	chr1	75231687	75232777	1091	27	0.00122802	0	38.9488
1	75236423	75245693	+	NM_178055	Dnajb2	-3646	0	0	chr1	75231687	75232777	1091	27	0.00122802	0	38.9488
1	75236702	75245693	+	NM_001159885	Dnajb2	-3925	0	0	chr1	75231687	75232777	1091	27	0.00122802	0	38.9488
2	181520485	181552881	+	NM_001271584	Dnajc5	7461	1.85202	100	chr2	181527946	181528545	600	11	0.0047466	0	22.1982
2	181520485	181552881	+	NM_001271585	Dnajc5	7461	1.85202	100	chr2	181527946	181528545	600	11	0.0047466	0	22.1982
2	181520485	181552881	+	NM_016775	Dnajc5	7461	1.85202	100	chr2	181527946	181528545	600	11	0.0047466	0	22.1982
2	181520485	181552881	+	NR_073369	Dnajc5	7461	1.85202	100	chr2	181527946	181528545	600	11	0.0047466	0	22.1982
4	101496648	101642800	+	NM_198412	Dnajc6	136733	0.669846	100	chr4	101633381	101634359	979	28	0.00383212	0	24.2837
4	101507976	101642800	+	NM_001164584	Dnajc6	125405	0.726126	100	chr4	101633381	101634359	979	28	0.00383212	0	24.2837
4	101507976	101642800	+	NM_001164585	Dnajc6	125405	0.726126	100	chr4	101633381	101634359	979	28	0.00383212	0	24.2837
4	101550594	101642800	+	NM_001164583	Dnajc6	82787	1.06174	100	chr4	101633381	101634359	979	28	0.00383212	0	24.2837
4	132535559	132553743	+	NM_172400	Dnajc8	13028	5.64751	100	chr4	132548587	132549613	1027	28	0.00265636	0	28.2068
15	79761449	79774468	-	NM_017470	Dnalc4	6644	4.55453	100	chr15	79767232	79767824	593	17	0.00397147	0	23.7482
19	43846819	43940199	-	NM_028029	Dnmbp	39721	0.663947	100	chr19	43899859	43900478	620	17	0.00982416	0	16.2502
19	43846819	43940199	-	NM_028029	Dnmbp	31662	1.00877	100	chr19	43907596	43908537	942	25	0.00634912	0	19.5341
10	78042287	78063616	+	NM_001081695	Dnmt3l	16083	2.83169	100	chr10	78058370	78058973	604	17	0.00626203	0	19.6258
10	78049842	78063616	+	NM_019448	Dnmt3l	8528	4.38476	100	chr10	78058370	78058973	604	17	0.00626203	0	19.6258
19	24999529	25202433	+	NM_028785	Dock8	73513	0.249871	100	chr19	25073042	25073548	507	15	0.00968481	0	16.3757
10	80755206	80794348	+	NM_199322	Dot1l	28203	2.41167	100	chr10	80783409	80784352	944	21	0.00361438	0	24.8162
12	83213751	83487737	-	NM_001267625	Dpf3	119116	0.270451	100	chr12	83367881	83368621	741	19	0.00387566	0	24.1447
12	83269011	83487737	-	NM_001267626	Dpf3	119116	0.338778	100	chr12	83367881	83368621	741	19	0.00387566	0	24.1447
12	83269011	83487737	-	NM_058212	Dpf3	119116	0.338778	100	chr12	83367881	83368621	741	19	0.00387566	0	24.1447
2	62330073	62412232	-	NM_010074	Dpp4	60087	1.02118	100	chr2	62351307	62352145	839	24	0.00398018	0	23.6573
2	62333223	62412232	-	NM_001159543	Dpp4	60087	1.06189	100	chr2	62351307	62352145	839	24	0.00398018	0	23.6573
7	35685500	35754455	-	NM_178704	Dpy19l3	2455	0.858518	100	chr7	35751409	35752000	592	17	0.00340536	0	25.2621
4	11265079	11322132	-	NM_001081201	Dpy19l4	8602	1.30929	100	chr4	11312784	11313530	747	17	0.00311795	0	26.3687
3	118562178	119432919	+	NM_170778	Dpyd	218300	0.0581114	100	chr3	118780478	118780983	506	10	0.00907515	0	16.8074
1	132417453	132466960	+	NM_172516	Dstyk	8319	1.66034	100	chr1	132425772	132426593	822	22	0.00311795	0	26.3791
18	23415415	23604232	+	NM_010087	Dtna	37346	0.320414	100	chr18	23452761	23453365	605	17	0.00458983	0	22.5315
18	23415415	23659715	+	NM_207650	Dtna	37346	0.247645	100	chr18	23452761	23453365	605	17	0.00458983	0	22.5315
5	120680264	120711670	-	NM_008052	Dtx1	26290	1.44235	100	chr5	120684928	120685380	453	13	0.00196832	0	32.1594
19	12466336	12501997	-	NM_172442	Dtx4	-2100	0	0	chr19	12504097	12505245	1149	28	0.00726361	0	18.4556
9	114688831	114723778	+	NM_146229	Dync1li1	31461	1.71684	100	chr9	114720292	114720891	600	10	0.00554786	0	20.7178
17	6648947	6655832	-	NM_001166630	Dynlt1c	4031	8.61168	100	chr17	6651209	6651801	593	17	0.00936256	0	16.5688
17	6646606	6655940	-	NM_001199948	Dynlt1f	4139	6.35244	100	chr17	6651209	6651801	593	17	0.00936256	0	16.5688
17	6648939	6655940	-	NM_001166627	Dynlt1f	4139	8.46901	100	chr17	6651209	6651801	593	17	0.00936256	0	16.5688
X	9654270	9662984	-	NM_025975	Dynlt3	7783	7.5043	100	chrX	9654548	9655201	654	14	0.00916225	0	16.7363
6	84008590	84211043	+	NM_001077694	Dysf	70694	0.308218	100	chr6	84079284	84079907	624	18	0.00660169	0	19.2186
6	84019389	84211043	+	NM_021469	Dysf	59895	0.325585	100	chr6	84079284	84079907	624	18	0.00660169	0	19.2186
19	20492715	20556411	+	NR_015502	E030003E18Rik	44944	1.38939	100	chr19	20537659	20538543	885	23	0.00587011	0	20.1935
4	45890303	45950775	+	NM_198660	E230008N13Rik	2600	1.16912	100	chr4	45892903	45893609	707	16	0.00851775	0	17.3314
17	24443779	24455312	-	NM_007893	E4f1	3340	7.34351	100	chr17	24451126	24451972	847	23	0.00263894	0	28.2661
13	12471209	12520451	-	NM_133643	Edaradd	8833	1.77081	100	chr13	12510747	12511618	872	24	0.00659299	0	19.2443
13	88821472	89323226	+	NM_001037987	Edil3	237888	0.13094	100	chr13	89059360	89060016	657	13	0.00285667	0	27.3751
13	88821472	89323226	+	NM_001037987	Edil3	496311	0.218832	100	chr13	89317783	89318880	1098	30	0.00514723	0	21.5371
13	88821472	89323226	+	NM_001037987	Edil3	186806	0.132136	100	chr13	89008278	89008940	663	14	0.00561754	0	20.5851
13	88821472	89323226	+	NM_010103	Edil3	237888	0.13094	100	chr13	89059360	89060016	657	13	0.00285667	0	27.3751
13	88821472	89323226	+	NM_010103	Edil3	496311	0.218832	100	chr13	89317783	89318880	1098	30	0.00514723	0	21.5371
13	88821472	89323226	+	NM_010103	Edil3	186806	0.132136	100	chr13	89008278	89008940	663	14	0.00561754	0	20.5851
12	99717531	99883443	-	NM_030172	Efcab11	156643	0.414072	100	chr12	99726114	99726800	687	15	0.00225572	0	30.3967
15	83866712	84065350	-	NM_029946	Efcab6	109257	0.260271	100	chr15	83955577	83956093	517	12	0.00998964	0	16.1639
19	5474690	5481855	+	NM_021474	Efemp2	4235	14.6386	100	chr19	5478925	5479973	1049	29	0.00477273	0	22.1424
19	5474690	5481855	+	NM_021474	Efemp2	2884	9.68462	100	chr19	5477574	5478267	694	20	0.0074465	0	18.2607
19	5474735	5481855	+	NM_001164352	Efemp2	4190	14.7311	100	chr19	5478925	5479973	1049	29	0.00477273	0	22.1424
19	5474735	5481855	+	NM_001164352	Efemp2	2839	9.74582	100	chr19	5477574	5478267	694	20	0.0074465	0	18.2607
14	57916280	57999263	-	NM_028643	Efha1	77128	0.773643	100	chr14	57921494	57922135	642	13	0.00642751	0	19.4516
17	62602957	62881318	-	NM_010109	Efna5	210706	0.222372	100	chr17	62669994	62670612	619	10	0.00148059	0	36.2809
17	62602957	62881318	-	NM_207654	Efna5	210706	0.222372	100	chr17	62669994	62670612	619	10	0.00148059	0	36.2809
19	6276896	6300097	+	NM_010119	Ehd1	11389	3.26696	100	chr19	6288285	6289042	758	21	0.00871807	0	17.125
2	120089487	120154576	-	NM_133838	Ehd4	57736	0.915655	100	chr2	120096245	120096840	596	17	0.00983287	0	16.2489
2	24790773	24919591	-	NM_001012518	Ehmt1	34012	0.450244	100	chr2	24885000	24885579	580	11	0.00917967	0	16.7123
2	24790773	24919591	-	NM_001109686	Ehmt1	34012	0.450244	100	chr2	24885000	24885579	580	11	0.00917967	0	16.7123
2	24790773	24919591	-	NM_001109687	Ehmt1	34012	0.450244	100	chr2	24885000	24885579	580	11	0.00917967	0	16.7123
2	24790773	24919591	-	NM_172545	Ehmt1	34012	0.450244	100	chr2	24885000	24885579	580	11	0.00917967	0	16.7123
9	120492606	120495328	+	NM_026892	Eif1b	-4347	0	0	chr9	120487088	120488259	1172	32	0.00596591	0	20.0326
3	58525821	58557502	+	NM_001005509	Eif2a	12085	1.87488	100	chr3	58537906	58538499	594	16	0.00397147	0	23.7876
6	70844527	70905241	+	NM_010121	Eif2ak3	15800	0.971753	100	chr6	70860327	70860916	590	13	0.00974577	0	16.3151
2	122028623	122053630	+	NM_144545	Eif3j1	20216	4.84645	100	chr2	122048839	122050050	1212	25	0.000296118	0	66.3845
2	122028583	122053632	+	NM_001256055	Eif3j2	20256	4.83832	100	chr2	122048839	122050050	1212	25	0.000296118	0	66.3845
2	104999657	105017028	-	NM_145380	Eif3m	162	3.39627	100	chr2	105016277	105016866	590	12	0.00493821	0	21.9415
10	79886312	79888217	+	NM_015779	Elane	0	48.2162	92.4547	chr10	79886237	79887230	994	23	0.00384954	0	24.2083
4	110203737	110351912	-	NM_001163397	Elavl4	32120	0.508179	100	chr4	110319040	110319792	753	21	0.00080997	0	44.9532
X	48411049	48463133	-	NM_019680	Elf4	23423	1.14428	100	chrX	48439115	48439710	596	16	0.0053998	0	21.0839
10	93247416	93311160	-	NM_013508	Elk3	48185	0.994588	100	chr10	93262342	93262975	634	18	0.0041892	0	23.1415
13	20090507	20608354	+	NM_080288	Elmo1	400148	0.126292	100	chr13	20490655	20491308	654	18	0.00524304	0	21.3794
13	20472990	20608354	+	NR_038122	Elmo1	17665	0.483138	100	chr13	20490655	20491308	654	18	0.00524304	0	21.3794
9	77917365	77984520	+	NM_134255	Elovl5	52589	1.73774	100	chr9	77969954	77971120	1167	25	0.0048424	0	22.0674
15	43477229	43527778	+	NM_025736	Emc2	18742	1.31949	100	chr15	43495971	43496637	667	19	0.00552173	0	20.7352
5	136741764	136883108	-	NM_024474	Emid2	72195	0.496657	100	chr5	136810212	136810913	702	16	0.00674105	0	19.0991
7	19181170	19206483	+	NM_001162996	Eml2	22666	2.03445	100	chr7	19203836	19204350	515	12	0.00278699	0	27.68
7	19181170	19206483	+	NM_001162996	Eml2	23923	2.79687	100	chr7	19205093	19205800	708	20	0.00225572	0	30.3481
7	19181170	19206483	+	NM_028153	Eml2	22666	2.03445	100	chr7	19203836	19204350	515	12	0.00278699	0	27.68
7	19181170	19206483	+	NM_028153	Eml2	23923	2.79687	100	chr7	19205093	19205800	708	20	0.00225572	0	30.3481
5	88487975	88506050	+	NM_017468	Enam	16480	4.89046	100	chr5	88504455	88505338	884	25	0.00377115	0	24.4187
X	49009707	49288243	-	NM_001271447	Enox2	-1947	0	0	chrX	49290190	49290793	604	13	0.00901419	0	16.8541
X	49009707	49288243	-	NM_001271448	Enox2	-1947	0	0	chrX	49290190	49290793	604	13	0.00901419	0	16.8541
X	49009707	49288243	-	NM_001271449	Enox2	-1947	0	0	chrX	49290190	49290793	604	13	0.00901419	0	16.8541
X	49009707	49288243	-	NM_001271450	Enox2	-1947	0	0	chrX	49290190	49290793	604	13	0.00901419	0	16.8541
X	49009707	49288243	-	NM_001271451	Enox2	-1947	0	0	chrX	49290190	49290793	604	13	0.00901419	0	16.8541
X	49009707	49288243	-	NM_145951	Enox2	-1947	0	0	chrX	49290190	49290793	604	13	0.00901419	0	16.8541
4	131923427	132075314	-	NM_001128607	Epb4.1	88860	0.599126	100	chr4	131985545	131986454	910	21	0.00080997	0	45.0359
4	131923429	132049079	-	NM_001128606	Epb4.1	62625	0.724228	100	chr4	131985545	131986454	910	21	0.00080997	0	45.0359
4	131923429	132072098	-	NM_183428	Epb4.1	85644	0.612094	100	chr4	131985545	131986454	910	21	0.00080997	0	45.0359
14	70602184	70627066	-	NM_001252662	Epb4.9	3757	3.47627	100	chr14	70622445	70623309	865	23	0.00980674	0	16.2591
14	70602184	70627066	-	NM_001252663	Epb4.9	3757	3.47627	100	chr14	70622445	70623309	865	23	0.00980674	0	16.2591
14	70602184	70636049	-	NM_001252664	Epb4.9	12740	2.55418	100	chr14	70622445	70623309	865	23	0.00980674	0	16.2591
14	70602184	70629048	-	NM_001252665	Epb4.9	5739	3.2198	100	chr14	70622445	70623309	865	23	0.00980674	0	16.2591
14	70602184	70618570	-	NM_001252666	Epb4.9	-3875	0	0	chr14	70622445	70623309	865	23	0.00980674	0	16.2591
14	70602184	70630155	-	NM_013514	Epb4.9	6846	3.09238	100	chr14	70622445	70623309	865	23	0.00980674	0	16.2591
1	77367185	77515089	-	NM_007936	Epha4	-3839	0	0	chr1	77518928	77519512	585	11	0.00775133	0	17.963
14	27622442	28478538	+	NM_177814	Erc2	587967	0.119846	100	chr14	28210409	28211434	1026	24	0.00315279	0	26.2675
2	156008125	156018280	+	NM_025516	Ergic3	1014	10.191	100	chr2	156009139	156010173	1035	21	0.00504272	0	21.6628
11	106397620	106487797	-	NM_023913	Ern1	35031	0.653153	100	chr11	106452178	106452766	589	16	0.00546077	0	20.9667
10	4612046	5003762	+	NM_007956	Esr1	190225	0.269327	100	chr10	4802271	4803325	1055	22	0.000243862	0	70.5617
12	86361117	86521629	+	NM_001159500	Esrrb	134423	0.385639	100	chr12	86495540	86496158	619	18	0.00112351	0	40.837
12	86421644	86521629	+	NM_011934	Esrrb	73896	0.619087	100	chr12	86495540	86496158	619	18	0.00112351	0	40.837
1	187609006	188214885	+	NM_001243792	Esrrg	582425	0.113554	100	chr1	188191431	188192118	688	13	0.00825647	0	17.4968
1	187609006	188214885	+	NM_001243792	Esrrg	303725	0.1327	100	chr1	187912731	187913534	804	23	0.00637525	0	19.5027
1	187997827	188214885	+	NM_011935	Esrrg	193604	0.316965	100	chr1	188191431	188192118	688	13	0.00825647	0	17.4968
6	47530274	47595031	-	NM_001146689	Ezh2	15558	1.48244	100	chr6	47578514	47579473	960	26	0.00116705	0	39.5247
6	47530274	47595031	-	NM_007971	Ezh2	15558	1.48244	100	chr6	47578514	47579473	960	26	0.00116705	0	39.5247
8	13037308	13056677	+	NM_001242368	F10	-2542	0	0	chr8	13033856	13034766	911	26	0.00592237	0	20.1107
8	13037308	13056677	+	NM_001242368	F10	1375	2.36964	100	chr8	13038683	13039141	459	13	0.00875291	0	17.0882
8	13037308	13056677	+	NM_007972	F10	-2542	0	0	chr8	13033856	13034766	911	26	0.00592237	0	20.1107
8	13037308	13056677	+	NM_007972	F10	1375	2.36964	100	chr8	13038683	13039141	459	13	0.00875291	0	17.0882
1	171437561	171464594	+	NM_172647	F11r	18184	4.20951	100	chr1	171455745	171456882	1138	31	0.000531271	0	54.5333
8	13026034	13035810	+	NM_010172	F7	7822	9.31779	100	chr8	13033856	13034766	911	26	0.00592237	0	20.1107
11	115283366	115297547	-	NM_178035	Fads6	11025	5.3025	100	chr11	115285771	115286522	752	21	0.00387566	0	24.1314
4	109676627	109963961	+	NM_007983	Faf1	191539	0.208119	100	chr4	109868166	109868763	598	17	0.00820422	0	17.5397
15	99497005	99528166	-	NM_001038658	Faim2	15106	2.09871	100	chr15	99512407	99513060	654	13	0.00816938	0	17.5719
15	99497005	99528166	-	NM_028224	Faim2	15106	2.09871	100	chr15	99512407	99513060	654	13	0.00816938	0	17.5719
2	151969398	151973975	-	NM_028666	Fam110a	-1442	0	0	chr2	151975417	151976493	1077	24	0.00294376	0	27.1185
2	151969398	151980220	-	NM_146127	Fam110a	3727	9.95103	100	chr2	151975417	151976493	1077	24	0.00294376	0	27.1185
4	5644179	5799945	+	NM_173426	Fam110b	-870	0	0	chr4	5642636	5643309	674	19	0.00497305	0	21.902
17	25790506	25792285	-	NM_145410	Fam173a	-2025	0	0	chr17	25794310	25795502	1193	29	0.00195961	0	32.1796
6	55203383	55320223	+	NM_001142781	Fam188b	93272	0.635051	100	chr6	55296655	55297396	742	21	8.70936e-006	0	719.75
1	156678571	156718911	-	NM_145413	Fam20b	10521	2.34501	100	chr1	156707445	156708390	946	21	0.00532142	0	21.2099
15	79609576	79658957	-	NM_029407	Fam227a	44867	1.35272	100	chr15	79613423	79614090	668	18	0.00998964	0	16.1628
12	4746216	4769268	-	NM_175431	Fam228b	5441	2.93237	100	chr12	4763152	4763827	676	14	0.0087442	0	17.1158
10	34126067	34127973	-	NM_175449	Fam26f	2850	0	0	chr10	34124232	34125123	892	17	0.000313537	0	63.9168
15	63929094	64060449	-	NM_144846	Fam49b	13747	0.788696	100	chr15	64045667	64046702	1036	26	0.00445919	0	22.7831
18	21127342	21300140	-	NM_001033445	Fam59a	539	0.375002	100	chr18	21298954	21299601	648	11	0.000383212	0	61.8554
5	107908042	107987078	-	NM_026062	Fam69a	39389	1.10202	100	chr5	107946819	107947689	871	24	0.00203799	0	31.5833
2	30364233	30385520	+	NM_001242407	Fam73b	11977	2.87956	100	chr2	30376210	30376822	613	17	0.00925805	0	16.6495
2	30364335	30385520	+	NM_175392	Fam73b	11875	2.89342	100	chr2	30376210	30376822	613	17	0.00925805	0	16.6495
1	93512104	93621977	+	NM_145519	Farp2	109838	0.0327648	4.27553	chr1	93621942	93622783	842	23	0.0054869	0	20.7835
19	34290659	34309351	+	NM_001146708	Fas	6651	2.54106	100	chr19	34297310	34297784	475	11	0.00237765	0	29.6123
19	34290659	34327771	+	NM_007987	Fas	6651	1.27987	100	chr19	34297310	34297784	475	11	0.00237765	0	29.6123
15	85206008	85286295	+	NM_010180	Fbln1	66999	1.3763	100	chr15	85273007	85274111	1105	26	0.00323988	0	25.9189
2	125300594	125506439	-	NM_007993	Fbn1	28456	0.373094	100	chr2	125477216	125477983	768	22	0.00386696	0	24.1706
4	45034248	45084605	-	NM_001024142	Fbxo10	41048	1.2431	100	chr4	45042932	45043557	626	17	0.00811712	0	17.5954
10	86021929	86048329	+	NM_153195	Fbxo7	7354	4.42029	100	chr10	86029283	86030449	1167	32	0.00229056	0	30.1777
9	109478575	109495855	-	NM_177703	Fbxw19	14442	4.88398	100	chr9	109480570	109481413	844	19	0.00968481	0	16.3735
9	109717566	109746090	-	NM_198674	Fbxw26	19012	2.22612	100	chr9	109726444	109727078	635	18	0.00598333	0	20.0122
6	91987110	92076006	+	NM_172731	Fgd5	50817	0.391464	100	chr6	92037927	92038274	348	10	0.00758585	0	18.1353
6	127072902	127081409	+	NM_022657	Fgf23	232	8.94452	100	chr6	127073134	127073894	761	18	0.00532142	0	21.1963
14	58072686	58112721	+	NM_013518	Fgf9	-3349	0	0	chr14	58068650	58069337	688	16	0.00274345	0	27.8982
4	132974095	133001883	+	NM_010208	Fgr	13010	2.69171	100	chr4	132987105	132987852	748	21	0.00321375	0	26.0229
4	141890851	142011638	-	NM_177868	Fhad1	54039	0.609332	100	chr4	141956864	141957599	736	20	0.00734199	0	18.4053
18	24709445	25133502	+	NM_175276	Fhod3	237515	0.195728	100	chr18	24946960	24947789	830	23	0.00246475	0	29.3713
10	41188172	41303242	-	NM_133999	Fig4	93491	0.753448	100	chr10	41208885	41209751	867	25	0.00834357	0	17.4406
9	79815562	79977883	-	NM_001081243	Filip1	6307	0.365323	100	chr9	79970984	79971576	593	17	0.00938869	0	16.5579
1	174501825	174822730	+	NM_019445	Fmn2	16018	0.299153	100	chr1	174517843	174518802	960	27	0.00144575	0	36.4262
1	174501825	174822730	+	NM_019445	Fmn2	75560	0.226858	100	chr1	174577385	174578112	728	17	6.09655e-005	0	165.007
2	52857868	53134203	+	NM_172409	Fmnl2	206964	0.391914	100	chr2	53064832	53065914	1083	30	0.000496434	0	57.7122
3	97628804	97655288	+	NM_001161763	Fmo5	0	1.08363	48.6441	chr3	97628501	97629090	590	17	0.0099548	0	16.1906
3	97628838	97655288	+	NM_001161765	Fmo5	0	0.956486	42.8814	chr3	97628501	97629090	590	17	0.0099548	0	16.1906
3	97628838	97655288	+	NM_010232	Fmo5	0	0.956486	42.8814	chr3	97628501	97629090	590	17	0.0099548	0	16.1906
17	7738568	7804975	-	NM_001081416	Fndc1	6658	1.04054	100	chr17	7797627	7798317	691	20	0.00882258	0	17.016
3	27416162	27710440	-	NM_173182	Fndc3b	46447	0.220879	100	chr3	27663344	27663993	650	18	0.00975448	0	16.3137
7	19013283	19023540	-	NM_008260	Foxa3	-3787	0	0	chr7	19027327	19028358	1032	29	0.00589624	0	20.138
15	76668307	76669874	-	NM_007989	Foxh1	0	36.4158	65.1826	chr15	76669304	76670179	876	25	0.00873549	0	17.1218
12	99195094	99450075	-	NM_183186	Foxn3	4565	0.212956	100	chr12	99444968	99445510	543	13	0.00991125	0	16.2031
5	114254164	114273762	-	NM_148935	Foxn4	8317	4.64309	100	chr5	114264536	114265445	910	23	0.000191606	0	74.939
6	97286867	97617658	-	NM_145148	Frmd4b	88595	0.202846	100	chr6	97528393	97529063	671	18	0.00713297	0	18.6144
2	121545529	121807058	-	NM_172673	Frmd5	102259	0.424043	100	chr2	121703691	121704799	1109	25	0.00115835	0	40.0491
2	121545529	121807058	-	NM_172673	Frmd5	10416	0.294421	100	chr2	121795873	121796642	770	18	0.0002787	0	68.8305
2	121545529	121807058	-	NM_172673	Frmd5	250273	0.247773	100	chr2	121556138	121556785	648	18	0.00349245	0	24.994
10	117070127	117148475	-	NM_177798	Frs2	55734	0.578182	100	chr10	117092289	117092741	453	13	0.00821293	0	17.5303
11	52764706	53187348	+	NM_177059	Fstl4	225384	0.140781	100	chr11	52990090	52990684	595	15	0.00596591	0	20.0321
11	52764706	53187348	+	NM_177059	Fstl4	326258	0.172249	100	chr11	53090964	53091691	728	14	0.00720264	0	18.5471
2	31572725	31617520	+	NM_001033389	Fubp3	-3879	0	0	chr2	31568133	31568846	714	20	0.00832615	0	17.4492
7	31051678	31055657	-	NM_019503	Fxyd1	1624	14.8492	100	chr7	31053443	31054033	591	14	0.00980674	0	16.2672
7	31051678	31054854	-	NM_052991	Fxyd1	821	18.6025	100	chr7	31053443	31054033	591	14	0.00980674	0	16.2672
7	31051678	31055657	-	NM_052992	Fxyd1	1624	14.8492	100	chr7	31053443	31054033	591	14	0.00980674	0	16.2672
7	31051678	31054854	-	NM_194321	Fxyd1	821	18.6025	100	chr7	31053443	31054033	591	14	0.00980674	0	16.2672
7	31042515	31051455	-	NM_022007	Fxyd7	-1988	0	0	chr7	31053443	31054033	591	14	0.00980674	0	16.2672
10	39369799	39565375	+	NM_001122892	Fyn	109124	0.394729	100	chr10	39478923	39479694	772	22	0.00322246	0	25.9886
10	39369799	39565375	+	NM_001122893	Fyn	109124	0.394729	100	chr10	39478923	39479694	772	22	0.00322246	0	25.9886
10	39369799	39565375	+	NM_008054	Fyn	109124	0.394729	100	chr10	39478923	39479694	772	22	0.00322246	0	25.9886
2	126628907	126675593	-	NM_001271467	Gabpb1	46026	1.41581	80.9058	chr2	126628751	126629567	817	17	0.00156769	0	35.3349
2	126628907	126675593	-	NM_001271468	Gabpb1	46026	1.41581	80.9058	chr2	126628751	126629567	817	17	0.00156769	0	35.3349
2	126628907	126675593	-	NM_001271469	Gabpb1	46026	1.41581	80.9058	chr2	126628751	126629567	817	17	0.00156769	0	35.3349
2	126628907	126675593	-	NM_207669	Gabpb1	46026	1.41581	80.9058	chr2	126628751	126629567	817	17	0.00156769	0	35.3349
3	95181766	95217943	-	NM_029885	Gabpb2	1262	1.4401	100	chr3	95216161	95216681	521	12	0.00864839	0	17.1946
3	95181766	95217943	-	NM_172512	Gabpb2	1262	1.4401	100	chr3	95216161	95216681	521	12	0.00864839	0	17.1946
X	72432676	72656247	-	NM_008067	Gabra3	30633	0.403449	100	chrX	72624713	72625614	902	25	0.0053998	0	21.0743
5	71569734	71658309	-	NM_010251	Gabra4	13964	0.757542	100	chr5	71643675	71644345	671	19	0.000209025	0	73.2064
5	71700016	72137245	+	NM_008069	Gabrb1	109838	0.16696	100	chr5	71809854	71810583	730	20	0.00290893	0	27.2519
5	71700016	72137245	+	NM_008069	Gabrb1	25199	0.22208	100	chr5	71725215	71726185	971	27	0.00545206	0	21.0207
16	59407382	59461740	+	NM_001081190	Gabrr3	35950	1.16264	100	chr16	59443332	59443963	632	18	0.00984158	0	16.2439
16	59407382	59461740	+	NM_001081190	Gabrr3	52648	1.86538	100	chr16	59460030	59461043	1014	24	0.00290893	0	27.2253
7	51879145	51994459	+	NM_008087	Gas2	23931	0.803018	100	chr7	51903076	51904001	926	26	0.00302215	0	26.6673
11	67532998	67688993	+	NM_008088	Gas7	46646	0.501295	100	chr11	67579644	67580425	782	18	0.00867452	0	17.1562
8	69907069	69996380	-	NM_001113345	Gatad2a	87902	1.28874	100	chr8	69907328	69908478	1151	32	0.000505143	0	56.369
8	69907069	69974384	-	NM_001113346	Gatad2a	65906	1.70985	100	chr8	69907328	69908478	1151	32	0.000505143	0	56.369
8	69907069	69996380	-	NM_145596	Gatad2a	87902	1.28874	100	chr8	69907328	69908478	1151	32	0.000505143	0	56.369
8	105716113	105758608	-	NM_027469	Gfod2	27538	1.60486	100	chr8	105730389	105731070	682	19	0.000165478	0	84.558
11	84832361	84870739	-	NM_153144	Ggnbp2	35378	2.13398	100	chr11	84834543	84835361	819	21	0.00305699	0	26.5977
15	3317760	3583231	-	NM_010284	Ghr	155	0.268202	100	chr15	3582365	3583076	712	20	0.00320504	0	26.1178
15	3327525	3583231	-	NM_001048178	Ghr	155	0.278444	100	chr15	3582365	3583076	712	20	0.00320504	0	26.1178
11	60417145	60445278	+	NM_025757	Gid4	4269	2.03313	100	chr11	60421414	60421985	572	11	0.00998093	0	16.1663
6	48764464	48770852	-	NM_031247	Gimap3	4889	9.37549	100	chr6	48765365	48765963	599	17	0.00971094	0	16.3447
3	96913566	96926052	-	NM_008123	Gja8	3983	9.12149	100	chr3	96920931	96922069	1139	32	0.00188993	0	32.7634
3	96913566	96926052	-	NM_008123	Gja8	2282	8.62497	100	chr3	96922694	96923770	1077	24	0.00229927	0	30.041
19	28262448	28680078	-	NM_175459	Glis3	58106	0.145104	100	chr19	28621367	28621972	606	16	0.00988512	0	16.2259
19	28262448	28680078	-	NM_175459	Glis3	10973	0.149414	100	chr19	28668482	28669105	624	18	0.00148059	0	36.2756
19	28262448	28680078	-	NM_175459	Glis3	19809	0.192036	100	chr19	28659468	28660269	802	23	0.00405856	0	23.462
19	28262448	28680078	-	NM_175459	Glis3	375617	0.251897	100	chr19	28303410	28304461	1052	24	0.000174187	0	79.6389
19	28262448	28680078	-	NM_175459	Glis3	279924	0.32828	100	chr19	28398784	28400154	1371	33	0.00189864	0.882353	32.6501
5	107548967	107597889	-	NM_001161738	Glmn	-2237	0	0	chr5	107600126	107601005	880	21	0.00666266	0	19.1734
5	107548967	107597640	-	NM_001161739	Glmn	-2486	0	0	chr5	107600126	107601005	880	21	0.00666266	0	19.1734
5	107548967	107597640	-	NM_133248	Glmn	-2486	0	0	chr5	107600126	107601005	880	21	0.00666266	0	19.1734
8	55940825	56125353	+	NM_080438	Glra3	161547	0.42053	100	chr8	56102372	56103147	776	21	0.00596591	0	20.0384
10	77711457	77712010	+	NM_001081452	Gm10024	-3851	0	0	chr10	77706785	77707606	822	23	0.000252572	0	69.9061
18	5491501	5592438	-	NR_033552	Gm10125	89004	0.757891	100	chr18	5502670	5503434	765	22	0.00880516	0	17.0401
10	77706587	77706987	+	NR_026831	Gm10272	198	50.6234	24.6959	chr10	77706785	77707606	822	23	0.000252572	0	69.9061
6	126286649	126328687	-	NR_045480	Gm10415	20615	2.53812	100	chr6	126307006	126308072	1067	30	0.000740296	0	47.1062
8	87169747	87199851	-	NR_040697	Gm10637	1252	2.14582	100	chr8	87197954	87198599	646	18	0.000426759	0	60.2124
15	78994955	79011042	-	NR_045746	Gm10865	14515	4.57484	100	chr15	78995792	78996527	736	21	0.00463338	0	22.4829
11	99879187	99880230	+	NM_001101613	Gm11567	2049	0	0	chr11	99881236	99881926	691	19	0.000156768	0	92.7308
11	99771714	99772914	-	NM_001126322	Gm11595	-3431	0	0	chr11	99776345	99777462	1118	25	0.00189864	0	32.6697
11	102576399	102579120	-	NR_040286	Gm11627	574	32.6231	100	chr11	102577659	102578546	888	25	3.48374e-005	0	226.998
11	115031486	115037770	-	NM_001101656	Gm11710	-2366	0	0	chr11	115040136	115040735	600	12	0.00053998	0	54.4367
11	115031486	115037770	-	NM_001101657.1	Gm11711	-2366	0	0	chr11	115040136	115040735	600	12	0.00053998	0	54.4367
11	48904656	48927160	-	NM_001045540	Gm12185	6844	4.38569	100	chr11	48919330	48920316	987	28	0.0025083	0	29.0922
4	103382500	103492189	+	NR_040673	Gm12718	72941	0.41207	100	chr4	103455441	103455892	452	10	0.00980674	0	16.2581
4	121614004	121622126	-	NM_001099309	Gm12887	-1238	0	0	chr4	121623364	121623893	530	11	0.00990254	0	16.223
4	145781543	145829940	+	NM_001083918	Gm13139	27505	1.9443	100	chr4	145809048	145809988	941	27	0.000757714	0	46.5033
4	145781543	145829940	+	NM_001083918	Gm13139	40906	1.82032	100	chr4	145822449	145823329	881	20	0.00743779	0	18.2741
4	146270385	146468234	+	NM_001083918.1	Gm13139	46685	0.42507	100	chr4	146317070	146317910	841	24	0.00203799	0	31.5515
2	152345669	152375323	+	NR_033505	Gm14164	11678	4.21514	100	chr2	152357347	152358596	1250	33	0.00182897	0	33.3594
17	22779858	22817748	-	NR_030709	Gm16386	17049	2.24064	100	chr17	22799851	22800699	849	23	0.00275216	0	27.7985
5	104070060	104077609	-	NM_001163772	Gm17660	6387	7.8543	100	chr5	104070630	104071222	593	17	0.00676717	0	19.0437
7	14530654	14622479	-	NR_045120	Gm18756	-1948	0	0	chr7	14624427	14625520	1094	19	0.00182897	0	33.435
7	14561171	14623067	-	NR_045119	Gm18756	-1360	0	0	chr7	14624427	14625520	1094	19	0.00182897	0	33.435
1	133249852	133269809	-	NR_037984	Gm19461	-2790	0	0	chr1	133272599	133272940	342	10	0.00216863	0	30.7595
8	19729576	20063171	+	NM_001270553.1	Gm21119	36744	0.189451	100	chr8	19766320	19766951	632	18	0.00722877	0	18.5174
8	19729576	20063171	+	NM_001270553.1	Gm21119	73965	0.282677	100	chr8	19803541	19804483	943	24	0.00417178	0	23.2391
7	84528954	84578340	+	NR_045098	Gm2115	26744	1.03671	100	chr7	84555698	84556209	512	12	0.00570463	0	20.3832
7	84528954	84578340	+	NR_045098	Gm2115	42611	1.7049	100	chr7	84571565	84572406	842	24	0.00857001	0	17.2401
7	84528954	84578340	+	NR_045098	Gm2115	24207	1.55102	100	chr7	84553161	84553926	766	19	0.00393663	0	23.9367
X	3076920	3078824	+	NM_001270667	Gm21950	842	52.8609	100	chrX	3077762	3078768	1007	27	0.00592237	0	20.1146
11	55097985	55113029	+	NM_010299	Gm2a	6871	4.22732	100	chr11	55104856	55105491	636	17	0.00431113	0	22.9665
10	77770633	77771326	-	NM_001101630	Gm3238	-1841	0	0	chr10	77773167	77774302	1136	29	0.00516465	0	21.5218
4	41889795	42233951	+	NR_033506	Gm3893	301212	0.18509	100	chr4	42191007	42191643	637	18	0.00687168	0	18.8406
7	20333142	20334066	-	NM_001167158	Gm4133	-2008	0	0	chr7	20336074	20336631	558	16	0.00348374	0	25.0074
7	20333142	20334066	-	NM_001167159	Gm4187	-2008	0	0	chr7	20336074	20336631	558	16	0.00348374	0	25.0074
7	127232418	127233131	-	NR_030674	Gm4532	-1446	0	0	chr7	127234577	127235786	1210	33	0.000931902	0	43.3751
14	13157388	13284639	-	NM_177813	Gm5087	64772	0.519442	100	chr14	13219207	13219867	661	17	0.00575689	0	20.3279
10	75954514	76009590	+	NM_198635	Gm5134	24802	1.13477	100	chr10	75979316	75979940	625	13	0.00948449	0	16.5153
17	36042961	36058646	+	NM_001034909	Gm6034	-3790	0	0	chr17	36038426	36039171	746	21	0.00368406	0	24.6357
15	73786936	73839672	-	NM_001033365	Gm628	13687	1.86017	100	chr15	73825005	73825985	981	28	0.00227314	0	30.2387
3	35597152	35666164	-	NR_040748	Gm6639	37127	0.831727	100	chr3	35628464	35629037	574	16	0.00943224	0	16.5471
6	34303934	34317444	-	NR_037965	Gm6644	3569	4.99593	100	chr6	34313201	34313875	675	13	0.00315279	0	26.2562
3	58652042	58654042	+	NR_004433	Gm8234	0	15.5922	44.0056	chr3	58651645	58652353	709	13	0.00524304	0	21.322
19	11492038	11512578	+	NM_001164202	Gm8369	-815	0	0	chr19	11490446	11491223	778	22	0.00616623	0	19.7519
6	29471437	29473430	+	NM_001145360	Gm9047	-4494	0	0	chr6	29466271	29466943	673	19	0.00414565	0	23.2997
19	4625841	4698669	-	NM_001033447	Gm960	36441	0.616513	100	chr19	4661780	4662228	449	13	0.00838711	0	17.4198
5	4192367	4197652	+	NM_001042670	Gm9897	79	19.353	100	chr5	4192446	4193468	1023	27	0.0072549	0	18.4761
13	31819586	32338545	-	NM_146041	Gmds	153460	0.122167	100	chr13	32184452	32185085	634	18	0.00917096	0	16.7132
15	74813455	74818816	-	NM_001177524	Gml	3942	12.3648	100	chr15	74814212	74814874	663	19	0.00943224	0	16.5437
9	107614138	107635343	-	NM_008138	Gnai2	14509	3.08403	100	chr9	107620181	107620834	654	17	0.00659299	0	19.2694
3	108107299	108146115	-	NM_010306	Gnai3	981	2.9652	100	chr3	108143984	108145134	1151	31	0.000714167	0	47.3125
8	93810838	93960695	+	NM_001113384	Gnao1	140076	0.579882	100	chr8	93950914	93951782	869	24	0.00875291	0	17.0766
8	93810838	93969389	+	NM_010308	Gnao1	140076	0.548085	100	chr8	93950914	93951782	869	24	0.00875291	0	17.0766
10	74967231	75015878	+	NM_010311	Gnaz	-4414	0	0	chr10	74962211	74962817	607	17	0.00730715	0	18.4211
10	80948624	81001366	-	NM_001038655	Gng7	-1378	0	0	chr10	81002744	81003686	943	26	0.00449403	0	22.7589
10	80948624	81014926	-	NM_010319	Gng7	11240	1.42226	100	chr10	81002744	81003686	943	26	0.00449403	0	22.7589
8	124863033	124890058	+	NM_010322	Gnpat	1379	3.10812	100	chr8	124864412	124865251	840	24	0.00526045	0	21.2627
2	39016503	39065407	-	NM_029793	Golga1	38148	1.35364	100	chr2	39026598	39027259	662	19	0.00723748	0	18.4957
3	88835231	88910100	+	NM_001242372	Gon4l	38190	1.13397	100	chr3	88873421	88874269	849	25	0.00948449	0	16.5137
3	88835231	88910100	+	NM_027389	Gon4l	38190	1.13397	100	chr3	88873421	88874269	849	25	0.00948449	0	16.5137
9	119925673	119937559	-	NM_028976	Gorasp1	8968	6.39354	100	chr9	119927832	119928591	760	17	0.00170704	0	34.3997
11	102475916	102556159	-	NM_001159492	Gpatch8	52956	0.920941	100	chr11	102502465	102503203	739	21	0.00614881	0	19.7745
X	52053018	52164924	-	NM_008150	Gpc4	109444	0.595137	100	chrX	52054815	52055480	666	19	0.000148059	0	93.0192
14	115092215	116525193	+	NM_175500	Gpc5	157379	0.0449413	100	chr14	115249594	115250237	644	12	0.000104512	0	106.95
9	114899339	114933988	-	NM_175380	Gpd1l	16017	1.94517	100	chr9	114917298	114917971	674	19	0.00140221	0	37.3193
16	37916496	38007530	+	NM_153394	Gpr156	27030	0.874389	100	chr16	37943526	37944321	796	22	0.00704587	0	18.6743
11	97332109	97352074	-	NM_001081220	Gpr179	16490	3.15036	100	chr11	97334956	97335584	629	17	0.00811712	0	17.6143
1	42952872	43035450	+	NM_053107	Gpr45	72198	0.745952	100	chr1	43025070	43025685	616	16	0.00053998	0	54.4806
7	118972040	118995212	-	NM_001195774	Gprc5b	10991	3.89678	100	chr7	118983319	118984221	903	24	0.0050253	0	21.7002
7	118972040	118995212	-	NM_022420	Gprc5b	10991	3.89678	100	chr7	118983319	118984221	903	24	0.0050253	0	21.7002
2	26315533	26348238	+	NM_001199146	Gpsm1	-4456	0	0	chr2	26310452	26311077	626	18	0.00343149	0	25.161
2	26315533	26348238	+	NM_153410	Gpsm1	-4456	0	0	chr2	26310452	26311077	626	18	0.00343149	0	25.161
18	10325179	10562942	+	NM_001083628	Greb1l	77129	0.304083	100	chr18	10402308	10403030	723	18	0.00631429	0	19.5706
11	57011618	57330245	+	NM_001113325	Gria1	245681	0.295015	100	chr11	57257299	57258238	940	26	0.00205541	0	31.4111
11	57011618	57330245	+	NM_008165	Gria1	245681	0.295015	100	chr11	57257299	57258238	940	26	0.00205541	0	31.4111
11	57013046	57330245	+	NM_001252403	Gria1	244253	0.296343	100	chr11	57257299	57258238	940	26	0.00205541	0	31.4111
15	76246807	76249905	+	NM_023168	Grina	2192	24.1045	100	chr15	76248999	76249745	747	20	0.00580043	0	20.2444
X	7789995	7820564	+	NM_207670	Gripap1	15485	2.12627	100	chrX	7805480	7806129	650	18	0.00867452	0	17.1505
7	16494473	16614994	-	NM_172739	Grlf1	23752	0.502813	100	chr7	16590637	16591242	606	11	0.00688039	0	18.8377
7	16494473	16614994	-	NM_172739	Grlf1	75252	0.567531	100	chr7	16539059	16539742	684	19	0.000304828	0	65.7473
7	87584168	88135064	+	NM_001081414	Grm5	48079	0.110002	100	chr7	87632247	87632852	606	16	0.0041892	0	23.1669
7	87584168	88135064	+	NM_001143834	Grm5	48079	0.110002	100	chr7	87632247	87632852	606	16	0.0041892	0	23.1669
3	107895854	107898686	+	NM_010360	Gstm5	1641	25.9442	100	chr3	107897495	107898229	735	20	0.00843937	0	17.3985
17	6079828	6085486	+	NM_181392	Gtf2h5	2627	19.7208	100	chr17	6082455	6083570	1116	31	0.00396276	0	23.8675
5	134184038	134218144	+	NM_053266	Gtf2ird2	28394	1.73571	100	chr5	134212432	134213023	592	11	0.00966739	0	16.386
6	142422613	142473110	-	NM_145572	Gys2	46995	1.1743	100	chr6	142425523	142426115	593	14	0.00144575	0	36.7584
17	36038409	36042703	-	NM_010397	H2-T22	3532	17.369	100	chr17	36038426	36039171	746	21	0.00368406	0	24.6357
17	36038409	36042693	-	NM_010399	H2-T9	3522	17.4096	100	chr17	36038426	36039171	746	21	0.00368406	0	24.6357
11	116021961	116024505	-	NM_008211	H3f3b	-4517	0	0	chr11	116029022	116029974	953	22	0.00782971	0	17.8722
2	71389260	71441623	+	NM_026115	Hat1	29843	2.25537	100	chr2	71419103	71420283	1181	32	0.00189864	0	32.7115
2	34983331	35061442	-	NM_010406	Hc	-1852	0	0	chr2	35063294	35064080	787	20	0.00458983	0	22.5477
1	91932749	92148394	-	NM_207225	Hdac4	75282	0.274524	100	chr1	92072521	92073112	592	17	0.00951062	0	16.5028
17	78752906	78835382	-	NM_001081179	Heatr5b	80450	1.1482	100	chr17	78753986	78754932	947	25	0.00374503	0	24.4856
15	76380513	76453040	+	NM_175457	Heatr7a	24225	0.921024	100	chr15	76404738	76405405	668	18	0.00562625	0	20.5445
15	76390031	76439745	+	NM_001162489	Heatr7a	14707	1.34366	100	chr15	76404738	76405405	668	18	0.00562625	0	20.5445
11	107547960	107686944	+	NM_198298	Helz	37151	0.477749	100	chr11	107585111	107585774	664	19	0.00426759	0	23.0279
15	74819076	74824437	+	NM_010416	Hemt1	-4202	0	0	chr15	74814212	74814874	663	19	0.00943224	0	16.5437
6	57580992	57665137	+	NM_025992	Herc6	59201	0.975685	100	chr6	57640193	57641013	821	23	0.00541722	0	21.0458
4	123233556	123249871	+	NM_013905	Heyl	-740	0	0	chr4	123232138	123232816	679	17	0.00413695	0	23.3428
9	121784016	121792508	-	NM_029095	Hhatl	-2456	0	0	chr9	121794964	121796091	1128	29	0.0025083	0	29.0732
9	121784016	121791121	-	NR_027967	Hhatl	-3843	0	0	chr9	121794964	121796091	1128	29	0.0025083	0	29.0732
16	17233587	17263431	+	NM_178922	Hic2	-4408	0	0	chr16	17228566	17229179	614	17	0.00915354	0	16.7453
16	94129306	94287857	-	NM_139145	Hlcs	121901	0.251022	100	chr16	94165559	94165956	398	11	0.00747263	0	18.2177
16	94129306	94287857	-	NM_139145	Hlcs	127833	0.468616	100	chr16	94159282	94160024	743	16	0.00671492	0	19.1213
14	64822218	64949848	-	NM_177338	Hmbox1	34479	0.897901	100	chr14	64914224	64915369	1146	30	0.00114964	0	40.1965
1	150562502	150993436	-	NM_001024720	Hmcn1	272524	0.236463	100	chr1	150719894	150720912	1019	27	0.00296989	0	27.0095
3	3508030	3659801	+	NM_013920	Hnf4g	2665	0.571252	100	chr3	3510695	3511561	867	24	0.00473789	0	22.21
14	52073380	52104029	-	NM_001170981	Hnrnpc	23090	3.49755	100	chr14	52079868	52080939	1072	27	0.00194219	0	32.4569
14	52073380	52104029	-	NM_001170982	Hnrnpc	23090	3.49755	100	chr14	52079868	52080939	1072	27	0.00194219	0	32.4569
14	52073380	52104029	-	NM_001170983	Hnrnpc	23090	3.49755	100	chr14	52079868	52080939	1072	27	0.00194219	0	32.4569
14	52073380	52104029	-	NM_001170984	Hnrnpc	23090	3.49755	100	chr14	52079868	52080939	1072	27	0.00194219	0	32.4569
14	52073380	52104029	-	NM_016884	Hnrnpc	23090	3.49755	100	chr14	52079868	52080939	1072	27	0.00194219	0	32.4569
6	52162511	52164832	-	NM_010451	Hoxa2	-2927	0	0	chr6	52167759	52168668	910	23	0.00128028	0	38.5518
6	52169062	52213068	-	NM_010452	Hoxa3	33173	1.35206	100	chr6	52179301	52179895	595	15	0.00142833	0	37.1559
15	102990539	102994255	+	NM_010466	Hoxc8	3152	15.2004	52.1699	chr15	102993691	102994773	1083	29	0.0061401	0	19.8132
19	42788595	43388356	-	NM_001081257	Hpse2	373382	0.0813656	100	chr19	43014487	43014974	488	13	0.00664524	0	19.1961
16	64924729	65105785	-	NM_008310	Htr1f	28897	0.414787	100	chr16	65076138	65076888	751	20	6.96749e-005	0	143.294
16	90386397	90499554	+	NM_015755	Hunk	7931	1.026	100	chr16	90394328	90395488	1161	32	0.00140221	0	37.3052
X	151803282	151935418	+	NM_021523	Huwe1	80146	0.460129	100	chrX	151883428	151884035	608	15	0.00657557	0	19.3397
9	107576952	107580134	+	NM_008317	Hyal1	-2211	0	0	chr9	107573770	107574741	972	27	0.00540851	0	21.0619
8	110266977	110610254	+	NM_172916	Hydin	116955	0.297427	100	chr8	110383932	110384952	1021	26	0.00615752	0	19.7589
8	110266977	110610254	+	NM_172916	Hydin	102792	0.224308	100	chr8	110369769	110370538	770	12	0.00827389	0	17.4883
10	78069368	78079526	+	NM_015790	Icosl	-2482	0	0	chr10	78066027	78066886	860	24	0.00257797	0	28.5555
8	24531892	24576334	-	NM_145949	Ido2	6900	1.33429	100	chr8	24568842	24569434	593	11	0.00963255	0	16.439
11	49076587	49096988	+	NM_001271677	Ifi47	18275	4.69562	100	chr11	49094862	49095819	958	27	0.00817809	0	17.5619
11	49087017	49096988	+	NM_001271676	Ifi47	7845	9.6069	100	chr11	49094862	49095819	958	27	0.00817809	0	17.5619
11	49087017	49096988	+	NM_008330	Ifi47	7845	9.6069	100	chr11	49094862	49095819	958	27	0.00817809	0	17.5619
9	107587718	107593039	+	NM_025903	Ifrd2	4177	21.5145	97.947	chr9	107591895	107593063	1169	33	0.00562625	0	20.5577
16	49699294	49765127	+	NM_028680	Ift57	65784	0.0759486	5.48246	chr16	49765078	49765989	912	25	0.00174187	0	34.2018
11	95957164	96005945	-	NM_009951	Igf2bp1	29535	2.25083	100	chr11	95975313	95976410	1098	29	0.000653202	0	48.4884
16	22059009	22163300	-	NM_183029	Igf2bp2	33759	0.990488	100	chr16	22128509	22129541	1033	25	0.00257797	0	28.5609
11	98464693	98546032	-	NM_011771	Ikzf3	75295	0.842144	100	chr11	98470053	98470737	685	16	0.00726361	0	18.4613
6	113458484	113470752	+	NM_145826	Il17re	4897	7.99576	100	chr6	113463381	113464361	981	28	0.00140221	0	37.3545
6	113458895	113470144	+	NM_001034029	Il17re	4486	8.72	100	chr6	113463381	113464361	981	28	0.00140221	0	37.3545
6	113458895	113470144	+	NM_001034031	Il17re	4486	8.72	100	chr6	113463381	113464361	981	28	0.00140221	0	37.3545
X	86747242	88115624	-	NM_001160403	Il1rapl1	1081702	0.0560516	100	chrX	87033156	87033922	767	21	0.00675846	0	19.0552
16	56204313	56273754	+	NM_174876	Impg2	39246	1.28597	100	chr16	56243559	56244451	893	15	0.0073507	0	18.3725
16	56204313	56273754	+	NM_174876	Impg2	-1408	0	0	chr16	56201865	56202905	1041	29	0.000191606	0	78.003
1	87620312	87720509	+	NM_001110192	Inpp5d	77506	0.625761	100	chr1	87697818	87698444	627	18	0.00708071	0	18.6559
1	87620312	87720509	+	NM_001110193	Inpp5d	77506	0.625761	100	chr1	87697818	87698444	627	18	0.00708071	0	18.6559
1	87620312	87720509	+	NM_010566	Inpp5d	77506	0.625761	100	chr1	87697818	87698444	627	18	0.00708071	0	18.6559
7	128611365	128696437	+	NM_178641	Inpp5f	32939	1.10964	100	chr7	128644304	128645247	944	24	0.000827389	0	44.3882
11	75631020	75648866	+	NM_008916	Inpp5k	11639	3.47397	100	chr11	75642659	75643278	620	10	0.00686298	0	18.8749
7	114745766	114850381	+	NM_173767	Insc	19180	0.543894	100	chr7	114764946	114765514	569	12	0.00850904	0	17.3362
9	108002648	108048783	+	NM_013785	Ip6k1	-200	0	0	chr9	108001887	108002448	562	16	0.00402372	0	23.6002
17	27143971	27167765	-	NM_173027	Ip6k3	673	3.39147	100	chr17	27166286	27167092	807	17	0.0033531	0	25.5056
13	49421311	49462991	+	NM_199056	Ippk	24658	1.79458	100	chr13	49445969	49446716	748	20	0.00472918	0	22.2944
5	120589023	120607114	+	NM_029408	Iqcd	7362	5.3449	100	chr5	120596385	120597351	967	19	0.00294376	0	27.0754
7	118855775	118972653	+	NM_001081446	Iqck	14516	0.585221	100	chr7	118870291	118870974	684	20	0.00637525	0	19.5026
1	193153112	193172036	+	NM_016851	Irf6	2760	6.06077	100	chr1	193155872	193157018	1147	25	0.00257797	0	28.5717
12	36381519	36689445	+	NM_178629	Ispd	133823	0.21661	100	chr12	36515342	36516008	667	15	0.00486853	0	22.0615
2	12106660	12301921	-	NM_001001309	Itga8	49140	0.43224	100	chr2	12251938	12252781	844	24	0.00524304	0	21.3622
9	118606709	118901004	+	NM_133721	Itga9	207697	0.261641	100	chr9	118814406	118815175	770	15	0.00545206	0	20.998
9	118711692	118901004	+	NM_001113514	Itga9	102714	0.406734	100	chr9	118814406	118815175	770	15	0.00545206	0	20.998
18	32067734	32104332	+	NM_173441	Iws1	-3673	0	0	chr18	32063390	32064061	672	18	0.00998964	0	16.1596
8	121730559	121791084	+	NM_020605	Jph3	25220	1.59931	100	chr8	121755779	121756746	968	27	0.00534755	0	21.1527
10	80808496	80813499	-	NM_028001	Jsrp1	314	19.0248	100	chr10	80812234	80813185	952	27	0.000757714	0	46.0219
1	15312452	15714215	+	NM_001098528	Kcnb2	160344	0.146355	100	chr1	15472796	15473383	588	15	0.000609655	0	50.1096
11	106008203	106034065	+	NM_001037712	Kcnh6	25395	1.80953	68.0233	chr11	106033598	106034285	688	20	0.00637525	0	19.5025
17	52602709	52979195	+	NM_001031811	Kcnh8	183025	0.316877	100	chr17	52785734	52786926	1193	33	0.00140221	0	37.4868
3	89520164	89672495	+	NM_080466	Kcnn3	150558	0.739175	100	chr3	89670722	89671847	1126	31	0.00618365	0	19.7298
1	21398403	21961943	-	NM_001160139	Kcnq5	377796	0.147815	100	chr1	21583315	21584147	833	20	0.00769907	0	18.021
1	21398403	21961943	-	NM_023872	Kcnq5	377796	0.147815	100	chr1	21583315	21584147	833	20	0.00769907	0	18.021
8	25849623	25937935	+	NM_008432	Kcnu1	23019	0.962486	100	chr8	25872642	25873491	850	22	0.00234282	0	29.7558
17	24047720	24073486	-	NM_027008	Kctd5	5567	2.34408	100	chr17	24067316	24067919	604	17	0.00925805	0	16.6496
2	142618345	142901465	-	NM_001081133	Kif16b	250116	0.213336	100	chr2	142650746	142651349	604	11	0.00760327	0	18.1221
2	142618345	142901465	-	NM_001081133	Kif16b	86168	0.369807	100	chr2	142814251	142815297	1047	28	0.00177671	0	33.8284
1	136131401	136178015	+	NM_001039472	Kif21b	34789	2.28038	100	chr1	136166190	136167252	1063	30	0.00674105	0	19.0874
1	136131401	136178015	+	NM_001039472	Kif21b	33254	1.34506	100	chr1	136164655	136165281	627	18	0.00694136	0	18.7727
4	41390748	41464849	-	NM_024241	Kif24	24319	1.28876	100	chr4	41439576	41440530	955	26	0.00659299	0	19.2235
14	99870640	100149797	-	NM_010636	Klf12	118936	0.212066	100	chr14	100030270	100030861	592	14	0.00628816	0	19.6125
10	80567121	80577297	-	NM_078477	Klf16	-4970	0	0	chr10	80582267	80583045	779	22	0.00857001	0	17.2388
X	94234930	94255969	+	NM_001039059	Klhl15	-2317	0	0	chrX	94232088	94232613	526	15	0.00998093	0	16.1643
X	94234930	94255969	+	NM_001039060	Klhl15	-2317	0	0	chrX	94232088	94232613	526	15	0.00998093	0	16.1643
X	94234930	94273516	+	NM_001039061	Klhl15	-2317	0	0	chrX	94232088	94232613	526	15	0.00998093	0	16.1643
X	94234930	94255969	+	NM_153165	Klhl15	-2317	0	0	chrX	94232088	94232613	526	15	0.00998093	0	16.1643
6	129972093	130380663	-	NM_013793	Klra15	21893	0.17549	100	chr6	130358054	130358770	717	14	0.00115835	0	39.9691
6	129972082	130380809	-	NM_053152	Klra22	22039	0.175422	100	chr6	130358054	130358770	717	14	0.00115835	0	39.9691
16	35983363	36036163	+	NM_008465	Kpna1	-1960	0	0	chr16	35980712	35981403	692	20	0.00514723	0	21.5466
11	97159710	97187893	-	NM_008379	Kpnb1	16946	3.15782	100	chr11	97170058	97170947	890	25	0.00392792	0	24.0081
11	99477973	99493111	-	NM_033373	Krt23	6261	5.62785	100	chr11	99485999	99486850	852	23	0.00547819	0	20.8698
15	101946004	101954288	-	NM_212487	Krt78	5489	9.35425	100	chr15	101948025	101948799	775	22	0.00519949	0	21.4604
11	100186781	100193247	-	NM_201255	Krt9	0	8.4274	51.9048	chr11	100192703	100193752	1050	29	0.000165478	0	81.9639
3	89246438	89249723	+	NM_025327	Krtcap2	-4327	0	0	chr3	89241470	89242111	642	11	0.00632299	0	19.554
14	47663756	47736565	+	NM_008477	Ktn1	28790	1.41876	100	chr14	47692546	47693578	1033	29	0.00284796	0	27.4107
14	47663756	47736565	+	NM_008477	Ktn1	22976	0.899602	100	chr14	47686732	47687386	655	18	0.00275216	0	27.7864
18	12334024	12583013	+	NM_010680	Lama3	195210	0.270694	100	chr18	12529234	12529907	674	12	0.00618365	0	19.7149
18	12334024	12583013	+	NM_010680	Lama3	200013	0.306036	100	chr18	12534037	12534798	762	21	0.00562625	0	20.5282
2	180176373	180225860	-	NM_001081171	Lama5	38523	1.47713	100	chr2	180186607	180187337	731	20	0.00165478	0	34.6269
11	58009064	58062033	+	NM_028451	Larp1	35190	2.21257	100	chr11	58044254	58045425	1172	32	0.00187251	0	32.8972
11	58009064	58062033	+	NM_028451	Larp1	24306	1.52539	100	chr11	58033370	58034177	808	23	0.00388438	0	24.0808
7	66743504	66823693	+	NM_001164201	Lass3	65692	0.764434	100	chr7	66809196	66809808	613	13	0.0087442	0	17.0937
2	25676786	25681608	+	NM_177840	Lcn6	-1879	0	0	chr2	25673903	25674907	1005	23	0.00598333	0	20.0175
5	22746193	23275598	+	NM_001081231	Lhfpl3	59766	0.11749	100	chr5	22805959	22806580	622	18	0.00585269	0	20.2014
5	22746193	23275598	+	NM_001081231	Lhfpl3	409490	0.181713	100	chr5	23155683	23156644	962	27	0.00258668	0	28.4924
5	22746193	23275598	+	NM_001081231	Lhfpl3	243440	0.128257	100	chr5	22989633	22990311	679	19	0.00068804	0	47.4636
5	22746193	23275598	+	NM_001081231	Lhfpl3	43929	0.143935	100	chr5	22790122	22790883	762	18	0.00402372	0	23.5858
5	22746193	23275598	+	NM_029990	Lhfpl3	59766	0.11749	100	chr5	22805959	22806580	622	18	0.00585269	0	20.2014
5	22746193	23275598	+	NM_029990	Lhfpl3	409490	0.181713	100	chr5	23155683	23156644	962	27	0.00258668	0	28.4924
5	22746193	23275598	+	NM_029990	Lhfpl3	243440	0.128257	100	chr5	22989633	22990311	679	19	0.00068804	0	47.4636
5	22746193	23275598	+	NM_029990	Lhfpl3	43929	0.143935	100	chr5	22790122	22790883	762	18	0.00402372	0	23.5858
7	3908280	3915502	-	NM_011090	Lilra6	2647	9.84356	100	chr7	3912145	3912855	711	19	0.00430242	0	22.9686
7	3908280	3915502	-	NR_028115	Lilra6	2647	9.84356	100	chr7	3912145	3912855	711	19	0.00430242	0	22.9686
2	181381235	181383629	+	NM_023684	Lime1	0	5.42798	15.7767	chr2	181380541	181381364	824	23	0.00343149	0	25.1547
5	134656039	134688591	-	NM_010717	Limk1	-4664	0	0	chr5	134693255	134693954	700	18	0.00899677	0	16.8731
1	180641334	180690688	+	NM_001103182	Lin9	3494	1.51352	100	chr1	180644828	180645574	747	17	0.00163736	0	34.7197
1	180641334	180681627	+	NM_175186	Lin9	3494	1.85387	100	chr1	180644828	180645574	747	17	0.00163736	0	34.7197
10	80832801	80844040	-	NM_001013758	Lingo3	10145	5.64057	100	chr10	80833262	80833895	634	16	0.00642751	0	19.4529
13	55343833	55362784	-	NM_025828	Lman2	11228	3.7252	100	chr13	55350851	55351556	706	18	0.00562625	0	20.538
5	29229802	29378391	-	NM_020295	Lmbr1	7508	0.470422	100	chr5	29370185	29370883	699	15	0.00471176	0	22.3334
5	29229802	29378391	-	NM_020295	Lmbr1	105511	0.646746	100	chr5	29271920	29272880	961	27	0.00477273	0	22.1297
17	25579174	25662827	+	NM_029624	Lmf1	65487	1.0902	100	chr17	25644661	25645572	912	26	0.0021425	0	30.8537
17	25579174	25662827	+	NM_029624	Lmf1	38554	0.804504	100	chr17	25617728	25618400	673	14	0.00592237	0	20.1015
17	25579174	25662827	+	NR_045520	Lmf1	65487	1.0902	100	chr17	25644661	25645572	912	26	0.0021425	0	30.8537
17	25579174	25662827	+	NR_045520	Lmf1	38554	0.804504	100	chr17	25617728	25618400	673	14	0.00592237	0	20.1015
2	33564536	33640512	-	NM_010725	Lmx1b	37589	0.935809	100	chr2	33602213	33602923	711	19	0.00760327	0	18.1132
2	74514837	74578949	-	NM_001110209	Lnp	4093	1.2166	100	chr2	74574077	74574856	780	20	0.00687168	0	18.8494
2	74514837	74578949	-	NM_027133	Lnp	4093	1.2166	100	chr2	74574077	74574856	780	20	0.00687168	0	18.8494
18	77281958	77442258	+	NM_172834	Loxhd1	-1551	0	0	chr18	77279745	77280407	663	19	0.00165478	0	34.5701
3	86224690	86746711	+	NM_001077687	Lrba	134780	0.213209	100	chr3	86359470	86360582	1113	27	0.000287409	0	68.3136
3	86224690	86776972	+	NM_001077688	Lrba	134780	0.201527	100	chr3	86359470	86360582	1113	27	0.000287409	0	68.3136
3	86224690	86782695	+	NM_030695	Lrba	134780	0.19946	100	chr3	86359470	86360582	1113	27	0.000287409	0	68.3136
6	34029448	34134035	+	NM_028886	Lrguk	43295	0.904501	100	chr6	34072743	34073688	946	26	0.00236895	0	29.6693
9	77430823	77544853	-	NM_001146048	Lrrc1	111559	0.84363	100	chr9	77432333	77433294	962	27	0.00769907	0	18.0117
9	77430823	77544060	-	NM_172528	Lrrc1	110766	0.849538	100	chr9	77432333	77433294	962	27	0.00769907	0	18.0117
10	61475833	61582229	+	NM_153542	Lrrc20	1702	0.671072	100	chr10	61477535	61478248	714	19	0.000226443	0	71.9397
11	94629824	94645217	+	NM_133807	Lrrc59	4082	4.22242	100	chr11	94633906	94634555	650	19	0.00915354	0	16.7407
6	48554799	48570723	+	NM_001110160	Lrrc61	3731	4.48352	100	chr6	48558530	48559243	714	20	0.00110609	0	41.0133
6	48554799	48570723	+	NM_177736	Lrrc61	3731	4.48352	100	chr6	48558530	48559243	714	20	0.00110609	0	41.0133
4	14665754	14796053	-	NM_028499	Lrrc69	74450	0.772832	100	chr4	14720597	14721603	1007	28	0.00143704	0	36.9541
5	105699969	105815216	+	NM_001122768	Lrrc8d	61116	0.79394	100	chr5	105761085	105761999	915	20	0.0034402	0	25.1228
5	105700810	105815210	+	NM_178701	Lrrc8d	60275	0.799818	100	chr5	105761085	105761999	915	20	0.0034402	0	25.1228
10	103063198	103236323	-	NM_001163559	Lrriq1	159654	0.406063	100	chr10	103075967	103076669	703	20	0.00340536	0	25.2985
7	34344720	34389541	-	NM_025948	Lsm14a	22510	2.04141	100	chr7	34366117	34367031	915	22	0.00417178	0	23.2634
10	13178638	13193138	-	NM_181470	Ltv1	5350	7.034	100	chr10	13186769	13187788	1020	24	0.000513852	0	55.3601
11	94291139	94321912	-	NM_026313	Luc7l3	20323	2.65484	100	chr11	94300773	94301589	817	19	0.00832615	0	17.4514
7	54835245	55268889	+	NM_178705	Luzp2	144900	0.216998	100	chr7	54980145	54981085	941	25	0.0012106	0	39.0125
7	54835245	55268889	+	NM_178705	Luzp2	147076	0.163037	100	chr7	54982321	54983027	707	18	0.00761198	0	18.0997
7	54835245	55268889	+	NM_178705	Luzp2	142135	0.097084	100	chr7	54977380	54977800	421	12	0.00013935	0	98.2337
11	54839289	54860592	-	NM_029327	Lyrm7	15171	5.02253	100	chr11	54844352	54845421	1070	27	0.00144575	0	36.6245
13	13590409	13777441	+	NM_010748	Lyst	139389	0.367315	100	chr13	13729798	13730484	687	19	0.00527787	0	21.2522
2	140395430	142390051	+	NM_001013802	Macrod2	184603	0.0525914	100	chr2	140580033	140581081	1049	27	0.00013935	0	93.7948
2	140395430	142390051	+	NM_001013802	Macrod2	453906	0.0440184	100	chr2	140849336	140850213	878	25	0.00252571	0	28.8993
2	140395430	142390051	+	NM_001013802	Macrod2	25145	0.0374507	100	chr2	140420575	140421321	747	21	0.00952804	0	16.4904
2	140395435	140422955	+	NM_028387	Macrod2	25140	2.71429	100	chr2	140420575	140421321	747	21	0.00952804	0	16.4904
10	79664574	79668537	+	NM_013591	Madcam1	2059	28.2038	100	chr10	79666633	79667750	1118	29	0.00026999	0	69.2279
2	91137360	91183048	-	NM_001177719	Madd	25290	1.46425	100	chr2	91157090	91157758	669	19	0.00785584	0	17.8308
2	91137360	91183048	-	NM_001177719	Madd	29364	1.90199	100	chr2	91152816	91153684	869	23	0.00870936	0	17.1358
2	91137360	91179322	-	NM_001177720	Madd	21564	1.59426	100	chr2	91157090	91157758	669	19	0.00785584	0	17.8308
2	91137360	91179322	-	NM_001177720	Madd	25638	2.07087	100	chr2	91152816	91153684	869	23	0.00870936	0	17.1358
2	91137360	91183048	-	NM_145527	Madd	25290	1.46425	100	chr2	91157090	91157758	669	19	0.00785584	0	17.8308
2	91137360	91183048	-	NM_145527	Madd	29364	1.90199	100	chr2	91152816	91153684	869	23	0.00870936	0	17.1358
15	79347678	79359077	+	NM_010755	Maff	6619	5.98246	100	chr15	79354297	79354978	682	17	0.00975448	0	16.2984
7	30899183	30914833	-	NM_010758	Mag	8900	5.14344	100	chr7	30905129	30905933	805	23	0.00107125	0	41.7105
5	19227046	20704792	+	NM_001170746	Magi2	852115	0.0487228	100	chr5	20079161	20079880	720	19	0.00739425	0	18.3239
5	19907518	20704793	+	NM_001170745	Magi2	171643	0.0903075	100	chr5	20079161	20079880	720	19	0.00739425	0	18.3239
5	19907518	20704792	+	NM_015823	Magi2	171643	0.0903076	100	chr5	20079161	20079880	720	19	0.00739425	0	18.3239
3	51687613	52105007	-	NM_001004176	Maml3	327668	0.151894	100	chr3	51776706	51777339	634	18	0.00822164	0	17.5268
2	25332743	25352214	+	NM_001029983	Man1b1	-266	0	0	chr2	25331728	25332477	750	21	0.00686298	0	18.8662
4	134561690	134704291	-	NM_207237	Man1c1	38005	0.469839	100	chr4	134665617	134666286	670	13	0.00811712	0	17.5977
4	134561690	134704291	-	NM_207237	Man1c1	105434	0.521732	100	chr4	134598114	134598857	744	20	0.00561754	0	20.5936
9	63163770	63377853	-	NM_011840	Map2k5	160753	0.28727	100	chr9	63216486	63217100	615	16	0.00991125	0	16.2031
X	159988433	160123352	+	NM_001163085	Map3k15	5233	0.511414	100	chrX	159993666	159994355	690	20	0.0080997	0	17.6239
9	109931774	110083955	+	NM_001205330	Map4	104947	0.698506	100	chr9	110036721	110037783	1063	30	0.0034402	0	25.1342
9	109931774	110083955	+	NM_001205332	Map4	104947	0.698506	100	chr9	110036721	110037783	1063	30	0.0034402	0	25.1342
9	109931774	110083955	+	NM_008633	Map4	104947	0.698506	100	chr9	110036721	110037783	1063	30	0.0034402	0	25.1342
1	39900913	40026311	+	NM_001252200	Map4k4	72423	0.498409	100	chr1	39973336	39973960	625	14	0.00068804	0	47.5103
1	39900913	40026311	+	NM_001252201	Map4k4	72423	0.498409	100	chr1	39973336	39973960	625	14	0.00068804	0	47.5103
1	39900913	40026311	+	NM_001252202	Map4k4	72423	0.498409	100	chr1	39973336	39973960	625	14	0.00068804	0	47.5103
1	39900913	40026311	+	NM_008696	Map4k4	72423	0.498409	100	chr1	39973336	39973960	625	14	0.00068804	0	47.5103
11	49846751	49886422	+	NM_001163671	Mapk9	17393	2.3417	100	chr11	49864144	49865072	929	25	0.00742038	0	18.3091
11	49846751	49886422	+	NM_001163672	Mapk9	17393	2.3417	100	chr11	49864144	49865072	929	25	0.00742038	0	18.3091
11	49846751	49886422	+	NM_016961	Mapk9	17393	2.3417	100	chr11	49864144	49865072	929	25	0.00742038	0	18.3091
11	49846751	49886422	+	NM_207692	Mapk9	17393	2.3417	100	chr11	49864144	49865072	929	25	0.00742038	0	18.3091
2	34432025	34624951	+	NM_177345	Mapkap1	152430	0.507964	100	chr2	34584455	34585434	980	27	0.00120189	0	39.158
9	107254927	107289878	-	NM_178907	Mapkapk3	32698	1.41909	100	chr9	107256685	107257180	496	13	0.00698491	0	18.7159
18	23752333	23893862	+	NM_001162942	Mapre2	82747	0.427471	100	chr18	23835080	23835684	605	16	0.00885742	0	16.9638
18	23753725	23893862	+	NM_001162941	Mapre2	81355	0.431717	100	chr18	23835080	23835684	605	16	0.00885742	0	16.9638
18	23803970	23893862	+	NM_153058	Mapre2	31110	0.673022	100	chr18	23835080	23835684	605	16	0.00885742	0	16.9638
6	116338123	116409541	+	NM_027920	March8	42718	1.23076	100	chr6	116380841	116381719	879	24	0.00734199	0	18.3955
1	184896424	184999550	-	NM_145515	Mark1	51382	0.639018	100	chr1	184947510	184948168	659	18	0.00452016	0	22.7273
7	19426075	19458495	-	NM_172279	Mark4	20613	2.03263	100	chr7	19437224	19437882	659	19	0.00681943	0	18.9647
8	119508152	119558762	-	NM_001167910	Mbtps1	20401	1.90275	100	chr8	119537399	119538361	963	27	0.00511239	0	21.6037
8	119508152	119558762	-	NM_001167910	Mbtps1	14825	2.3651	100	chr8	119542741	119543937	1197	26	0.000252572	0	70.3097
8	119508152	119558762	-	NM_019709	Mbtps1	20401	1.90275	100	chr8	119537399	119538361	963	27	0.00511239	0	21.6037
8	119508152	119558762	-	NM_019709	Mbtps1	14825	2.3651	100	chr8	119542741	119543937	1197	26	0.000252572	0	70.3097
X	157547822	157598716	-	NM_172307	Mbtps2	-2929	0	0	chrX	157601645	157602527	883	24	0.000505143	0	57.0715
13	76384961	77031811	+	NM_030174	Mctp1	333314	0.14872	100	chr13	76718275	76719236	962	27	0.000304828	0	65.0423
7	89632818	89854360	+	NM_181407	Me3	126698	0.255932	100	chr7	89759516	89760082	567	15	0.00864839	0	17.1954
3	30236569	30509488	-	NM_021442	Mecom	91517	0.218013	100	chr3	30417377	30417971	595	17	0.00594849	0	20.0709
3	59006978	59318413	+	NM_177855	Med12l	10847	0.245636	100	chr3	59017825	59018589	765	22	0.00966739	0	16.3849
3	59006978	59318413	+	NM_177855	Med12l	111369	0.117199	100	chr3	59118347	59118711	365	10	0.00892709	0	16.9241
11	86265715	86357526	-	NM_001080931	Med13	75963	0.573999	100	chr11	86281037	86281563	527	10	0.00975448	0	16.3078
16	17651221	17722931	-	NM_001040683	Med15	54210	0.983113	100	chr16	17668017	17668721	705	19	0.00810841	0	17.6191
16	17651221	17722931	-	NM_033609	Med15	54210	0.983113	100	chr16	17668017	17668721	705	19	0.00810841	0	17.6191
7	67233827	67372859	-	NM_001033713	Mef2a	29656	0.526494	100	chr7	67342472	67343203	732	21	0.00776875	0	17.9417
9	64385626	64709206	+	NM_001134399	Megf11	236941	0.202422	100	chr9	64622567	64623221	655	11	0.00879645	0	17.0518
9	64385626	64709206	+	NM_001134399	Megf11	196885	0.235799	100	chr9	64582511	64583273	763	19	0.00708071	0	18.6473
9	64385626	64700976	+	NM_172522	Megf11	236941	0.207705	100	chr9	64622567	64623221	655	11	0.00879645	0	17.0518
9	64385626	64700976	+	NM_172522	Megf11	196885	0.241953	100	chr9	64582511	64583273	763	19	0.00708071	0	18.6473
4	70431927	70534929	-	NM_172694	Megf9	7243	0.805802	100	chr4	70526857	70527686	830	23	0.00149801	0	36.0279
17	25794571	25797046	-	NM_133719	Metrn	-652	0	0	chr17	25797698	25798461	764	21	0.00659299	0	19.2238
17	25794571	25797046	-	NM_133719	Metrn	1544	37.6414	78.1224	chr17	25794310	25795502	1193	29	0.00195961	0	32.1796
11	74770863	74818693	+	NM_026197	Mettl16	25063	1.3485	100	chr11	74795926	74796570	645	14	0.00563496	0	20.513
2	70964562	71018375	-	NM_001110512	Mettl8	3675	1.10752	100	chr2	71014105	71014700	596	17	0.00825647	0	17.5007
2	70964562	71055607	-	NM_145524	Mettl8	40907	0.654614	100	chr2	71014105	71014700	596	17	0.00825647	0	17.5007
15	102279456	102281745	+	NM_134100	Mfsd5	2847	0	0	chr15	102282303	102282908	606	17	0.00936256	0	16.5707
11	49244191	49263025	+	NM_001110148	Mgat1	7013	3.96071	100	chr11	49251204	49251949	746	21	0.00972836	0	16.3205
11	49244191	49263025	+	NM_010794	Mgat1	7013	3.96071	100	chr11	49251204	49251949	746	21	0.00972836	0	16.3205
11	49247477	49263025	+	NM_001110149	Mgat1	3727	4.79774	100	chr11	49251204	49251949	746	21	0.00972836	0	16.3205
11	49250552	49263025	+	NM_001110150	Mgat1	652	5.98044	100	chr11	49251204	49251949	746	21	0.00972836	0	16.3205
16	59471775	59492452	+	NM_025910	Mina	2304	3.16762	100	chr16	59474079	59474733	655	19	0.00853517	0	17.3263
11	70562881	70614483	+	NM_001045959	Mink1	35205	1.25574	100	chr11	70598086	70598733	648	11	0.00625332	0	19.6431
11	70562881	70614483	+	NM_001045964	Mink1	35205	1.25574	100	chr11	70598086	70598733	648	11	0.00625332	0	19.6431
11	70562881	70614483	+	NM_016713	Mink1	35205	1.25574	100	chr11	70598086	70598733	648	11	0.00625332	0	19.6431
11	70562881	70614483	+	NM_176893	Mink1	35205	1.25574	100	chr11	70598086	70598733	648	11	0.00625332	0	19.6431
16	30368176	31275698	-	NR_035427	Mir1195	813460	0.0964163	100	chr16	30461364	30462238	875	25	0.00545206	0	20.9907
16	30368176	31275698	-	NR_035427	Mir1195	210196	0.0995016	100	chr16	31064600	31065502	903	25	0.00875291	0	17.0811
16	30368176	31275698	-	NR_035427	Mir1195	861679	0.0766923	100	chr16	30413324	30414019	696	20	0.00212508	0	31.074
2	180894040	180894108	+	NR_029538	Mir124a-3	-450	0	0	chr2	180892850	180893590	741	21	0.00670621	0	19.1333
2	180894040	180894108	+	NR_029538	Mir124a-3	-4818	0	0	chr2	180888496	180889222	727	21	0.00514723	0	21.5391
7	107284775	107580277	-	NR_035497	Mir1970	107903	0.23147	100	chr7	107471691	107472374	684	19	0.0079081	0	17.7517
7	107284775	107580277	-	NR_035497	Mir1970	111141	0.142131	100	chr7	107468717	107469136	420	12	0.00175058	0	34.0067
8	104494178	104609626	-	NR_029648	Mir297-2	24015	0.731059	100	chr8	104584768	104585611	844	22	0.0050253	0	21.7414
8	104494178	104609626	-	NR_029648	Mir297-2	5722	0.66956	100	chr8	104603132	104603904	773	22	0.0010277	0	41.8862
8	104494178	104609626	-	NR_029648	Mir297-2	40787	0.550893	100	chr8	104568204	104568839	636	18	0.00758585	0	18.1401
11	120014767	120014854	+	NR_037225	Mir3065	1549	0	0	chr11	120016316	120017106	791	22	0.00181155	0	33.5097
11	120014765	120014863	-	NR_029767	Mir338	-1453	0	0	chr11	120016316	120017106	791	22	0.00181155	0	33.5097
15	100078389	100188037	-	NR_037311	Mir3473	12275	0.740545	100	chr15	100174951	100175762	812	21	0.000200315	0	74.3333
8	108470105	108667191	-	NR_030569	Mir466g	124004	0.601765	100	chr8	108542002	108543187	1186	32	0.00013935	0	94.036
11	114344526	114749750	-	NR_037269	Mir466n	282825	0.154235	100	chr11	114466301	114466925	625	18	0.00934514	0	16.5814
11	114344526	114749750	-	NR_037269	Mir466n	141773	0.156456	100	chr11	114607344	114607977	634	17	0.00545206	0	21.0238
11	114344526	114749750	-	NR_037269	Mir466n	349365	0.21741	100	chr11	114399505	114400385	881	20	0.00414565	0	23.332
8	39467448	40227788	-	NR_035426	Mir669e	328235	0.0889075	100	chr8	39898878	39899553	676	19	0.00664524	0	19.1896
8	39467448	40227788	-	NR_035426	Mir669e	125710	0.101665	100	chr8	40101306	40102078	773	22	0.00867452	0	17.1566
8	39467448	40227788	-	NR_035426	Mir669e	-89	0	0	chr8	40227877	40228838	962	24	0.00775133	0	17.9629
8	39467448	40227788	-	NR_035426	Mir669e	194054	0.142305	100	chr8	40032653	40033734	1082	28	0.00565238	0	20.453
2	94261300	94261400	-	NR_030431	Mir670	1001	0	0	chr2	94259374	94260399	1026	28	0.00414565	0	23.3356
6	97807058	98021359	+	NM_001113198	Mitf	189716	0.218383	100	chr6	97996774	97997241	468	12	0.00916225	0	16.7217
6	97929817	98021359	+	NM_001178049	Mitf	66957	0.511235	100	chr6	97996774	97997241	468	12	0.00916225	0	16.7217
6	97991783	98021359	+	NM_008601	Mitf	4991	1.58231	100	chr6	97996774	97997241	468	12	0.00916225	0	16.7217
4	115839246	115879249	+	NM_021461	Mknk1	8423	1.49485	100	chr4	115847669	115848266	598	11	0.00788197	0	17.8085
15	98831669	98871206	-	NM_001033276	Mll2	31256	1.50994	100	chr15	98839354	98839950	597	17	0.00114964	0	40.2771
5	25271794	25498784	-	NM_001081383	Mll3	65950	0.311026	100	chr5	25432129	25432834	706	20	0.00758585	0	18.1419
2	18055237	18212391	+	NM_010804	Mllt10	42942	0.544049	100	chr2	18098179	18099033	855	23	0.00587011	0	20.1913
2	18064585	18212391	+	NM_001252560	Mllt10	33594	0.578457	100	chr2	18098179	18099033	855	23	0.00587011	0	20.1913
2	18064585	18212391	+	NM_001252561	Mllt10	33594	0.578457	100	chr2	18098179	18099033	855	23	0.00587011	0	20.1913
2	18064585	18212391	+	NR_045538	Mllt10	33594	0.578457	100	chr2	18098179	18099033	855	23	0.00587011	0	20.1913
2	18064585	18212391	+	NR_045539	Mllt10	33594	0.578457	100	chr2	18098179	18099033	855	23	0.00587011	0	20.1913
17	13760541	13905795	+	NM_010806	Mllt4	52302	0.815118	100	chr17	13812843	13814026	1184	32	6.96749e-005	0	154.105
5	142563481	142608753	-	NM_175217	Mmd2	-4056	0	0	chr5	142612809	142613744	936	26	0.00458983	0	22.5318
3	63295872	63382232	+	NM_008604	Mme	24111	1.17993	100	chr3	63319983	63321001	1019	26	0.00237765	0	29.6136
19	41943707	41981137	-	NM_028152	Mms19	33441	2.44717	100	chr19	41946781	41947696	916	17	0.00298731	0	26.9432
4	34949074	35157485	-	NM_178061	Mob3b	27754	0.348348	100	chr4	35129006	35129731	726	19	0.00342278	0	25.1868
17	33135590	33139684	-	NM_177719	Morc2b	-3999	0	0	chr17	33143683	33144871	1189	33	0.00067933	0	47.8754
11	102057017	102088516	-	NM_016695	Mpp2	22796	1.89524	100	chr11	102065124	102065720	597	17	0.0097719	0	16.2909
11	59662495	59780861	+	NM_012027	Mprip	56228	0.799209	100	chr11	59718723	59719668	946	26	0.00144575	0	36.4169
11	59662495	59780861	+	NM_201245	Mprip	56228	0.799209	100	chr11	59718723	59719668	946	26	0.00144575	0	36.4169
8	84250576	84257325	-	NM_026423	Mri1	-3428	0	0	chr8	84260753	84261337	585	16	0.00965868	0	16.4072
3	87919544	87923434	+	NM_026591	Mrpl24	-257	0	0	chr3	87918845	87919287	443	11	0.00499917	0	21.8153
2	28468066	28471178	+	NM_001166031	Mrps2	3038	2.40925	12.5	chr2	28471104	28471703	600	17	0.00371019	0	24.604
2	28468066	28471178	+	NM_080452	Mrps2	3038	2.40925	12.5	chr2	28471104	28471703	600	17	0.00371019	0	24.604
19	11629497	11640835	-	NM_133246	Ms4a3	-1605	0	0	chr19	11642440	11643041	602	17	0.00883129	0	16.9875
19	11586606	11604805	-	NM_026835	Ms4a6d	15374	3.43956	100	chr19	11588806	11589431	626	17	0.00191606	0	32.5808
8	94179089	94180328	+	NM_013602	Mt1	746	39.8387	74.3976	chr8	94179835	94180498	664	13	0.00488595	0	22.0246
4	124802549	124849801	+	NM_008636	Mtf1	38901	1.95755	100	chr4	124841450	124842374	925	19	0.00249088	0	29.193
2	163054635	163084688	+	NM_008652	Mybl2	-122	0	0	chr2	163053870	163054513	644	12	0.0099548	0	16.1868
11	68691915	68816625	+	NM_175260	Myh10	46931	0.565307	100	chr11	68738846	68739550	705	16	0.00743779	0	18.2855
16	49057486	49199105	+	NM_001166210	Myh15	27285	0.723062	100	chr16	49084771	49085794	1024	25	0.00634912	0	19.5269
11	77777265	77865981	+	NM_011586	Myo18a	30961	0.864547	100	chr11	77808226	77808992	767	19	0.00761198	0	18.1047
11	77777265	77865981	+	NM_011586	Myo18a	79432	0.752956	100	chr11	77856697	77857364	668	13	0.00975448	0	16.3008
9	70207350	70400068	+	NM_181072	Myo1e	54046	0.318599	100	chr9	70261396	70262009	614	17	0.00863968	0	17.2052
17	33555707	33607765	+	NM_053214	Myo1f	8151	1.4061	100	chr17	33563858	33564589	732	18	0.00743779	0	18.2914
11	6506548	6520959	-	NM_178440	Myo1g	1746	4.94727	100	chr11	6518501	6519213	713	20	0.00189864	0	32.7237
9	80165034	80311730	+	NM_001039546	Myo6	57604	0.54466	100	chr9	80222638	80223436	799	23	0.00658428	0	19.3019
8	15057653	15133420	+	NM_008664	Myom2	5900	1.02418	100	chr8	15063553	15064328	776	22	0.00475531	0	22.1535
10	63115795	63203953	-	NM_182992	Mypn	17289	1.33168	100	chr10	63185491	63186664	1174	33	0.00479886	0	22.1059
9	71504347	71592361	-	NM_001033208	Myzap	63761	0.636255	100	chr9	71528041	71528600	560	14	0.0076294	0	18.0824
4	42917251	42941608	+	NM_172690	N28178	1791	3.56351	100	chr4	42919042	42919909	868	24	0.00324859	0.111111	25.8522
5	121397982	121440114	+	NM_172722	Naa25	27916	1.44305	100	chr5	121425898	121426505	608	17	0.00970223	0	16.3517
10	127660918	127666704	-	NM_001122895	Nab2	3619	13.7377	100	chr10	127662291	127663085	795	20	0.00748134	0	18.2155
10	127660918	127666704	-	NM_008668	Nab2	3619	13.7377	100	chr10	127662291	127663085	795	20	0.00748134	0	18.2155
11	102145513	102149529	+	NM_145829	Nags	1322	25.7655	100	chr11	102146835	102147869	1035	29	0.00659299	0	19.2532
7	96951527	97064758	+	NM_153591	Nars2	55396	0.749788	100	chr7	97006923	97007771	849	21	0.0080997	0	17.6235
2	103721259	103761251	-	NM_153126	Nat10	21582	2.17288	100	chr2	103738801	103739669	869	24	0.00650589	0	19.3877
11	115182832	115187317	-	NM_025400	Nat9	-2390	0	0	chr11	115189707	115190313	607	13	0.00867452	0	17.1785
1	135434580	135585356	-	NM_173437	Nav1	107156	0.697719	100	chr1	135477149	135478200	1052	25	0.00417178	0	23.1931
7	48959073	49610089	+	NM_001111016	Nav2	394421	0.158982	100	chr7	49353494	49354528	1035	27	0.00499917	0	21.8203
7	49246189	49610089	+	NM_175272	Nav2	107305	0.284418	100	chr7	49353494	49354528	1035	27	0.00499917	0	21.8203
12	13269127	13583812	+	NM_027706	Nbas	181174	0.33017	100	chr12	13450301	13451339	1039	23	0.000243862	0	70.438
11	101552107	101581952	+	NM_001252220	Nbr1	15164	3.12605	100	chr11	101567271	101568203	933	18	0.00302215	0	26.8306
11	101552107	101581952	+	NM_001252220	Nbr1	12562	2.25491	100	chr11	101564669	101565341	673	18	0.00978932	0	16.2868
11	101552654	101581952	+	NM_001252222	Nbr1	14617	3.18441	100	chr11	101567271	101568203	933	18	0.00302215	0	26.8306
11	101552654	101581952	+	NM_001252222	Nbr1	12015	2.29701	100	chr11	101564669	101565341	673	18	0.00978932	0	16.2868
11	101552654	101581952	+	NM_001252223	Nbr1	14617	3.18441	100	chr11	101567271	101568203	933	18	0.00302215	0	26.8306
11	101552654	101581952	+	NM_001252223	Nbr1	12015	2.29701	100	chr11	101564669	101565341	673	18	0.00978932	0	16.2868
11	101552654	101581952	+	NM_008676	Nbr1	14617	3.18441	100	chr11	101567271	101568203	933	18	0.00302215	0	26.8306
11	101552654	101581952	+	NM_008676	Nbr1	12015	2.29701	100	chr11	101564669	101565341	673	18	0.00978932	0	16.2868
5	125017153	125179215	-	NM_001253904	Ncor2	13460	0.403547	100	chr5	125165102	125165755	654	14	0.00080997	0	45.0392
5	125017153	125179215	-	NM_001253905	Ncor2	13460	0.403547	100	chr5	125165102	125165755	654	14	0.00080997	0	45.0392
5	125017153	125179215	-	NM_011424	Ncor2	13460	0.403547	100	chr5	125165102	125165755	654	14	0.00080997	0	45.0392
8	69894182	69902559	-	NM_023312	Ndufa13	-4769	0	0	chr8	69907328	69908478	1151	32	0.000505143	0	56.369
15	82350139	82354292	-	NM_025987	Ndufa6	2367	25.1083	100	chr15	82350883	82351925	1043	19	0.00849163	0	17.3538
19	5842302	5845479	-	NR_003513	Neat1	2852	10.258	28.6216	chr19	5841489	5842627	1139	30	0.00294376	0	27.0763
2	52136647	52338799	-	NM_010889	Neb	87376	0.436798	100	chr2	52250541	52251423	883	22	0.00258668	0	28.4895
18	64887756	65217827	+	NM_001114386	Nedd4l	294473	0.149058	100	chr18	65182229	65182720	492	14	0.00738554	0	18.3275
18	65023527	65217827	+	NM_031881	Nedd4l	158702	0.253215	100	chr18	65182229	65182720	492	14	0.00738554	0	18.3275
18	80606205	80713072	-	NM_001164110	Nfatc1	26577	0.611034	100	chr18	80685843	80686495	653	19	0.00405856	0	23.4557
18	80606205	80708174	-	NM_001164111	Nfatc1	21679	0.640384	100	chr18	80685843	80686495	653	19	0.00405856	0	23.4557
18	80606205	80708174	-	NM_001164112	Nfatc1	21679	0.640384	100	chr18	80685843	80686495	653	19	0.00405856	0	23.4557
18	80606205	80713072	-	NM_198429	Nfatc1	26577	0.611034	100	chr18	80685843	80686495	653	19	0.00405856	0	23.4557
18	80647435	80713072	-	NM_001164109	Nfatc1	26577	0.994851	100	chr18	80685843	80686495	653	19	0.00405856	0	23.4557
18	80647435	80708174	-	NM_016791	Nfatc1	21679	1.07507	100	chr18	80685843	80686495	653	19	0.00405856	0	23.4557
11	95568821	95587699	-	NM_033217	Ngfr	1716	3.67075	100	chr11	95585291	95585983	693	19	0.00769907	0	18.0246
15	8291225	8444464	-	NM_027707	Nipbl	118277	0.625816	100	chr15	8325229	8326187	959	18	0.00311795	0	26.3845
15	8291987	8444464	-	NM_201232	Nipbl	118277	0.628943	100	chr15	8325229	8326187	959	18	0.00311795	0	26.3845
3	25431841	26153308	-	NM_001163387	Nlgn1	254968	0.162585	100	chr3	25897168	25898340	1173	33	0.000966739	0	42.7745
3	25431841	26331910	-	NM_138666	Nlgn1	433570	0.130323	100	chr3	25897168	25898340	1173	33	0.000966739	0	42.7745
7	107166990	107198104	+	NM_001002894	Nlrp14	21965	3.11747	100	chr7	107188955	107189924	970	25	0.000513852	0	55.104
7	20008023	20062939	+	NM_194058	Nlrp9b	8121	1.1654	100	chr7	20016144	20016783	640	15	0.00870065	0	17.1395
18	34562641	34579107	-	NM_080637	Nme5	8394	3.60721	100	chr18	34570120	34570713	594	17	0.00787326	0	17.8163
2	3284288	3326370	+	NM_008708	Nmt2	30218	1.89863	100	chr2	3314506	3315304	799	17	0.00379728	0	24.3583
18	22693155	23038664	-	NM_001161483	Nol4	109497	0.219675	100	chr18	22928409	22929167	759	17	0.00522562	0	21.4003
18	22693155	23041654	-	NM_199024	Nol4	112487	0.217791	100	chr18	22928409	22929167	759	17	0.00522562	0	21.4003
4	152039327	152060039	+	NM_001159599	Nol9	12376	2.43808	100	chr4	152051703	152052207	505	11	0.0097719	0	16.2903
4	152039327	152061495	+	NM_028727	Nol9	12376	2.27796	100	chr4	152051703	152052207	505	11	0.0097719	0	16.2903
1	170317496	170589850	-	NM_001109985	Nos1ap	189085	0.233886	100	chr1	170400129	170400765	637	17	0.00881387	0	17.0329
1	170317496	170589850	-	NM_001109985	Nos1ap	207445	0.232417	100	chr1	170381773	170382405	633	13	0.00734199	0	18.3946
1	170327214	170557111	-	NM_027528	Nos1ap	156346	0.277079	100	chr1	170400129	170400765	637	17	0.00881387	0	17.0329
1	170327214	170557111	-	NM_027528	Nos1ap	174706	0.275339	100	chr1	170381773	170382405	633	13	0.00734199	0	18.3946
11	120653789	120660838	-	NM_175263	Notum	-2599	0	0	chr11	120663437	120664060	624	18	0.00564366	0	20.4675
7	18925888	18965320	+	NM_001029877	Nova2	23211	2.09216	100	chr7	18949099	18949923	825	18	0.00695878	0	18.7549
11	97205856	97280577	-	NM_008942	Npepps	29405	1.60863	100	chr11	97249971	97251172	1202	31	0.000574818	0	52.1029
11	120379798	120437701	-	NM_001195023	Nploc4	54468	1.38332	100	chr11	120382433	120383233	801	23	0.00524304	0	21.3658
11	120379798	120437701	-	NM_199469	Nploc4	54468	1.38332	100	chr11	120382433	120383233	801	23	0.00524304	0	21.3658
3	102939658	102964134	-	NM_198658	Nr1h5	11685	4.18352	100	chr3	102951426	102952449	1024	27	0.00597462	0	20.0209
3	102939658	102964134	-	NM_201619	Nr1h5	11685	4.18352	100	chr3	102951426	102952449	1024	27	0.00597462	0	20.0209
3	102939658	102964134	-	NM_201622	Nr1h5	11685	4.18352	100	chr3	102951426	102952449	1024	27	0.00597462	0	20.0209
16	38248349	38294825	-	NM_001098404	Nr1i2	4449	2.02896	100	chr16	38289434	38290376	943	25	0.00159381	0	35.0958
16	38248349	38294825	-	NM_010936	Nr1i2	4449	2.02896	100	chr16	38289434	38290376	943	25	0.00159381	0	35.0958
6	92091418	92173059	+	NM_011630	Nr2c2	67232	1.09502	100	chr6	92158650	92159543	894	25	0.00298731	0	26.9657
6	92091418	92173059	+	NM_011630	Nr2c2	69878	1.10115	100	chr6	92161296	92162194	899	21	0.00263023	0	28.2889
19	56320041	56390036	-	NM_008733	Nrap	1117	0.981485	100	chr19	56388233	56388919	687	19	0.00392792	0	23.9689
19	56320041	56390036	-	NM_198059	Nrap	1117	0.981485	100	chr19	56388233	56388919	687	19	0.00392792	0	23.9689
9	55220222	55283626	-	NM_032002	Nrg4	43548	0.939989	100	chr9	55239483	55240078	596	12	0.007821	0	17.8919
12	88722876	90334934	+	NM_001198587	Nrxn3	1569231	0.0510527	100	chr12	90292107	90292929	823	23	0.000461596	0	59.0087
12	88953390	90334934	+	NM_172544	Nrxn3	1338717	0.059571	100	chr12	90292107	90292929	823	23	0.000461596	0	59.0087
12	89812456	90334934	+	NM_001252074	Nrxn3	479651	0.157518	100	chr12	90292107	90292929	823	23	0.000461596	0	59.0087
4	123201553	123216208	+	NM_001085502	Nt5c1a	14349	2.09471	51.1667	chr4	123215902	123216501	600	17	0.00115835	0	39.7028
11	100422321	100441090	-	NM_026561	Nt5c3l	7630	4.66169	100	chr11	100432586	100433460	875	22	4.35468e-005	0	169.155
11	100429352	100441090	-	NM_001102650	Nt5c3l	7630	7.45379	100	chr11	100432586	100433460	875	22	4.35468e-005	0	169.155
11	68209364	68386827	-	NM_008744	Ntn1	81678	0.592796	100	chr11	68304098	68305149	1052	29	0.00236024	0	29.6726
13	58806596	58937032	+	NM_008745	Ntrk2	33314	0.472259	100	chr13	58839910	58840525	616	17	0.00302215	0	26.8277
13	58807833	59129968	+	NM_001025074	Ntrk2	32077	0.191224	100	chr13	58839910	58840525	616	17	0.00302215	0	26.8277
8	71560555	71566650	-	NM_145598	Nxnl1	4271	17.5525	100	chr8	71561310	71562379	1070	26	0.00538239	0	21.122
X	142227937	142239693	+	NM_001161430	Nxt2	5728	5.40954	100	chrX	142233665	142234300	636	18	0.00294376	0	27.0692
X	142228193	142239693	+	NM_172782	Nxt2	5472	5.52995	100	chrX	142233665	142234300	636	18	0.00294376	0	27.0692
1	81077317	81271652	+	NM_172849	Nyap2	101540	0.366376	100	chr1	81178857	81179568	712	19	0.00674105	0	19.1042
13	40001882	40288012	-	NM_172143	Ofcc1	141325	0.245342	100	chr13	40145986	40146687	702	19	0.00676717	0	19.0428
3	103735394	103738002	-	NM_133859	Olfml3	-1111	0	0	chr3	103739113	103739808	696	18	0.00562625	0	20.575
2	86170871	86171816	-	NM_147011	Olfr1044	926	2.11416	2.61438	chr2	86170126	86170890	765	21	0.00292634	0	27.2134
2	86676399	86677332	-	NM_146592	Olfr1086	-3107	0	0	chr2	86680439	86681237	799	22	0.00144575	0	36.536
2	87033281	87034220	-	NM_001011825	Olfr1105	1117	0	0	chr2	87032470	87033103	634	13	0.00276958	0	27.757
2	87092457	87093396	-	NM_146766	Olfr1109	-1414	0	0	chr2	87094810	87095403	594	17	0.00827389	0	17.4809
2	87308764	87309760	+	NM_207632	Olfr1118	2848	0	0	chr2	87311612	87312300	689	18	0.00200315	0	31.9686
2	87737387	87738323	-	NM_146639	Olfr1138	-1718	0	0	chr2	87740041	87740904	864	24	0.00398018	0	23.6824
2	88794384	88795308	+	NM_146895	Olfr1201	64	72.3243	100	chr2	88794448	88795116	669	19	0.00321375	0	26.0473
2	88909459	88910392	-	NM_146461	Olfr1209	2218	0	0	chr2	88907472	88908174	703	20	0.00272603	0	27.9806
2	111667437	111693320	+	NR_033534	Olfr1300-ps1	4434	3.58909	100	chr2	111671871	111672799	929	27	0.00642751	0	19.4432
11	49494535	49495465	+	NM_001011805	Olfr1385	-4162	0	0	chr11	49489340	49490373	1034	23	0.00540851	0	21.0636
19	12035808	12036741	-	NM_146680	Olfr1423	-2970	0	0	chr19	12039711	12040342	632	18	0.00857001	0	17.2439
19	13094693	13095647	-	NM_146575	Olfr1457	1036	0	0	chr19	13093758	13094611	854	21	0.00430242	0	22.9684
9	39701832	39702768	-	NM_207138	Olfr149	593	36.7129	30.4425	chr9	39701046	39702175	1130	32	0.00397147	0	23.7224
6	116582012	116582945	-	NM_146446	Olfr215	-3407	0	0	chr6	116586352	116586954	603	17	0.00575689	0	20.3294
15	98226675	98234451	-	NM_001011779	Olfr286	-3163	0	0	chr15	98237614	98238291	678	19	0.00221218	0	30.5799
11	58454915	58455981	-	NM_146878	Olfr30	2423	0	0	chr11	58452864	58453558	695	16	0.00265636	0	28.1885
11	58831156	58832083	+	NM_001011819	Olfr312	-4335	0	0	chr11	58826013	58826821	809	18	0.00273474	0	27.9638
2	36376778	36377699	+	NM_146947	Olfr338	486	47.2885	84.0077	chr2	36377264	36377782	519	15	0.00880516	0	17.0408
11	73602582	73603521	+	NM_207224	Olfr384	0	48.7234	53.0707	chr11	73602177	73603039	863	22	0.00226443	0	30.2405
11	74334282	74335230	-	NM_146707	Olfr410	0	16.333	21.6783	chr11	74335076	74335790	715	20	0.00580914	0	20.2275
7	107844787	107845732	-	NM_146425	Olfr470	-2196	0	0	chr7	107847928	107849096	1169	33	0.00564366	0	20.4673
7	107967399	107968332	+	NM_146924	Olfr476	0	31.9058	44.7447	chr7	107967031	107967696	666	14	0.00417178	0	23.2442
7	108316896	108317829	+	NM_146736	Olfr491	-444	0	0	chr7	108315505	108316452	948	23	0.0025083	0	29.125
11	49050733	49135388	+	NM_010999	Olfr56	44129	1.13164	100	chr11	49094862	49095819	958	27	0.00817809	0	17.5619
7	103470041	103470992	+	NM_146756	Olfr608	651	31.6176	50.8446	chr7	103470692	103471283	592	17	4.35468e-005	0	175.96
10	129681799	129682738	-	NM_146932	Olfr802	-2898	0	0	chr10	129685636	129686131	496	14	0.00737683	0	18.3283
10	129722583	129723543	-	NM_146555	Olfr805	-772	0	0	chr10	129724315	129725281	967	28	0.00296989	0	27.0185
10	130033628	130034561	+	NM_146776	Olfr821	-4192	0	0	chr10	130028542	130029436	895	23	0.00690652	0	18.7952
9	20129120	20138090	+	NM_146557	Olfr869	8073	9.54186	100	chr9	20137193	20138048	856	24	0.00768166	0	18.0349
9	38657458	38658391	-	NM_146784	Olfr916	-2733	0	0	chr9	38661124	38661783	660	13	0.00377115	0	24.4224
X	98557515	98890986	-	NM_052976	Ophn1	77615	0.272886	100	chrX	98812462	98813371	910	24	0.00246475	0	29.3629
11	3703731	3863904	-	NM_152818	Osbp2	36780	0.545032	100	chr11	3826252	3827124	873	21	0.00854388	0	17.3015
11	3703731	3863904	-	NM_152818	Osbp2	32383	0.591856	100	chr11	3830574	3831521	948	23	0.00380599	0	24.346
6	50293327	50456171	-	NM_001163645	Osbpl3	118362	0.494335	100	chr6	50337005	50337809	805	22	0.000635783	0	49.0385
6	50293327	50382838	-	NM_027881	Osbpl3	45029	0.899321	100	chr6	50337005	50337809	805	22	0.000635783	0	49.0385
2	76406538	76600648	+	NM_145525	Osbpl6	32967	0.334345	100	chr2	76439505	76440153	649	17	0.00970223	0	16.366
14	48669288	48793349	+	NR_029384	Otx2os1	87702	0.498944	100	chr14	48756990	48757608	619	17	0.00882258	0	17.018
4	123116248	123118001	+	NM_181859	Oxct2b	61	51.8244	100	chr4	123116309	123117217	909	22	0.00144575	0	36.4308
9	119238433	119322428	-	NM_133985	Oxsr1	12355	1.55484	100	chr9	119308768	119310073	1306	31	0.000165478	0	89.4426
9	119238433	119322428	-	NR_045693	Oxsr1	12355	1.55484	100	chr9	119308768	119310073	1306	31	0.000165478	0	89.4426
3	59114625	59130625	-	NM_001008497	P2ry14	11914	2.28111	100	chr3	59118347	59118711	365	10	0.00892709	0	16.9241
3	59114625	59130625	-	NM_133200	P2ry14	11914	2.28111	100	chr3	59118347	59118711	365	10	0.00892709	0	16.9241
15	36595658	36608974	-	NM_008774	Pabpc1	-2385	0	0	chr15	36611359	36611947	589	14	0.00847421	0	17.3599
19	5133685	5273120	-	NM_153129	Pacs1	96076	0.77168	100	chr19	5175969	5177044	1076	18	0.00095803	0	43.1512
X	143518591	143797797	+	NM_001195048	Pak3	65011	0.393973	100	chrX	143583602	143584701	1100	21	0.00163736	0	34.7151
X	143563264	143797797	+	NM_008778	Pak3	20338	0.469015	100	chrX	143583602	143584701	1100	21	0.00163736	0	34.7151
10	61319657	61383524	-	NM_013753	Pald1	10569	1.1195	100	chr10	61372241	61372955	715	20	0.0066975	0	19.1436
16	13537964	13668171	-	NM_028761	Parn	105270	0.706562	100	chr16	13561982	13562901	920	23	0.000644493	0	48.7613
7	112427706	112591689	+	NM_020606	Parva	65151	0.279905	100	chr7	112492857	112493315	459	11	0.00803874	0	17.6696
4	44531506	44710441	-	NM_008782	Pax5	167992	0.472236	100	chr4	44541605	44542449	845	20	0.00547819	0	20.8788
4	44531506	44710441	-	NM_008782	Pax5	144654	0.396231	100	chr4	44565079	44565787	709	20	0.00592237	0	20.1201
4	139738081	139832969	-	NM_011039	Pax7	49981	1.1466	100	chr4	139781901	139782988	1088	30	0.00119318	0	39.2466
10	76761854	76961948	-	NM_021568	Pcbp3	57596	0.377821	100	chr10	76903597	76904352	756	16	0.00398018	0	23.6966
10	76761854	76961948	-	NM_021568	Pcbp3	56140	0.323346	100	chr10	76905162	76905808	647	18	0.00621848	0	19.6726
14	93013700	93888889	-	NM_001081377	Pcdh9	48673	0.0739268	100	chr14	93839570	93840216	647	15	0.00614881	0	19.7957
14	93013700	93890670	-	NM_001271798	Pcdh9	50454	0.0737767	100	chr14	93839570	93840216	647	15	0.00614881	0	19.7957
14	93013700	93890670	-	NM_001271799	Pcdh9	50454	0.0737767	100	chr14	93839570	93840216	647	15	0.00614881	0	19.7957
14	93013700	93888889	-	NM_001271800	Pcdh9	48673	0.0739268	100	chr14	93839570	93840216	647	15	0.00614881	0	19.7957
18	36930285	37187658	+	NM_054072	Pcdha1	172164	0.252551	100	chr18	37102449	37103098	650	18	0.00806487	0	17.6357
18	36930285	37187658	+	NM_054072	Pcdha1	189013	0.311997	100	chr18	37119298	37120100	803	23	0.00592237	0	20.1099
18	36930285	37187658	+	NM_054072	Pcdha1	159160	0.308889	100	chr18	37089445	37090239	795	16	0.00734199	0	18.4035
18	37005320	37187658	+	NM_009961	Pcdha10	97129	0.356479	100	chr18	37102449	37103098	650	18	0.00806487	0	17.6357
18	37005320	37187658	+	NM_009961	Pcdha10	113978	0.440389	100	chr18	37119298	37120100	803	23	0.00592237	0	20.1099
18	37005320	37187658	+	NM_009961	Pcdha10	84125	0.436001	100	chr18	37089445	37090239	795	16	0.00734199	0	18.4035
18	37010858	37187658	+	NM_009960	Pcdha11	91591	0.367645	100	chr18	37102449	37103098	650	18	0.00806487	0	17.6357
18	37010858	37187658	+	NM_009960	Pcdha11	108440	0.454183	100	chr18	37119298	37120100	803	23	0.00592237	0	20.1099
18	37010858	37187658	+	NM_009960	Pcdha11	78587	0.449658	100	chr18	37089445	37090239	795	16	0.00734199	0	18.4035
18	37020230	37187658	+	NM_138663	Pcdha12	82219	0.388224	100	chr18	37102449	37103098	650	18	0.00806487	0	17.6357
18	37020230	37187658	+	NM_138663	Pcdha12	99068	0.479606	100	chr18	37119298	37120100	803	23	0.00592237	0	20.1099
18	37020230	37187658	+	NM_138663	Pcdha12	69215	0.474828	100	chr18	37089445	37090239	795	16	0.00734199	0	18.4035
18	36939205	37187661	+	NM_198117	Pcdha2	163244	0.261615	100	chr18	37102449	37103098	650	18	0.00806487	0	17.6357
18	36939205	37187661	+	NM_198117	Pcdha2	180093	0.323195	100	chr18	37119298	37120100	803	23	0.00592237	0	20.1099
18	36939205	37187661	+	NM_198117	Pcdha2	150240	0.319975	100	chr18	37089445	37090239	795	16	0.00734199	0	18.4035
18	36946207	37187658	+	NM_138662	Pcdha3	156242	0.269205	100	chr18	37102449	37103098	650	18	0.00806487	0	17.6357
18	36946207	37187658	+	NM_138662	Pcdha3	173091	0.332571	100	chr18	37119298	37120100	803	23	0.00592237	0	20.1099
18	36946207	37187658	+	NM_138662	Pcdha3	143238	0.329258	100	chr18	37089445	37090239	795	16	0.00734199	0	18.4035
18	36952689	37187658	+	NM_007766	Pcdha4	149760	0.276631	100	chr18	37102449	37103098	650	18	0.00806487	0	17.6357
18	36952689	37187658	+	NM_007766	Pcdha4	166609	0.341746	100	chr18	37119298	37120100	803	23	0.00592237	0	20.1099
18	36952689	37187658	+	NM_007766	Pcdha4	136756	0.338341	100	chr18	37089445	37090239	795	16	0.00734199	0	18.4035
18	36952741	37840201	+	NM_001174154	Pcdha4-g	651281	0.0663691	100	chr18	37604022	37604610	589	17	0.00965868	0	16.4084
18	36952741	37840201	+	NM_001174154	Pcdha4-g	794300	0.0869897	100	chr18	37747041	37747812	772	18	0.00417178	0	23.1999
18	36952741	37840201	+	NM_001174154	Pcdha4-g	149708	0.0732427	100	chr18	37102449	37103098	650	18	0.00806487	0	17.6357
18	36952741	37840201	+	NM_001174154	Pcdha4-g	166557	0.0904828	100	chr18	37119298	37120100	803	23	0.00592237	0	20.1099
18	36952741	37840201	+	NM_001174154	Pcdha4-g	136704	0.0895814	100	chr18	37089445	37090239	795	16	0.00734199	0	18.4035
18	36960440	37187658	+	NM_009959	Pcdha5	142009	0.286068	100	chr18	37102449	37103098	650	18	0.00806487	0	17.6357
18	36960440	37187658	+	NM_009959	Pcdha5	158858	0.353404	100	chr18	37119298	37120100	803	23	0.00592237	0	20.1099
18	36960440	37187658	+	NM_009959	Pcdha5	129005	0.349883	100	chr18	37089445	37090239	795	16	0.00734199	0	18.4035
18	36967756	37187658	+	NM_007767	Pcdha6	134693	0.295585	100	chr18	37102449	37103098	650	18	0.00806487	0	17.6357
18	36967756	37187658	+	NM_007767	Pcdha6	151542	0.365161	100	chr18	37119298	37120100	803	23	0.00592237	0	20.1099
18	36967756	37187658	+	NM_007767	Pcdha6	121689	0.361523	100	chr18	37089445	37090239	795	16	0.00734199	0	18.4035
18	36973924	37187658	+	NM_009957	Pcdha7	128525	0.304115	100	chr18	37102449	37103098	650	18	0.00806487	0	17.6357
18	36973924	37187658	+	NM_009957	Pcdha7	145374	0.375699	100	chr18	37119298	37120100	803	23	0.00592237	0	20.1099
18	36973924	37187658	+	NM_009957	Pcdha7	115521	0.371956	100	chr18	37089445	37090239	795	16	0.00734199	0	18.4035
18	36992467	37187658	+	NM_201243	Pcdha8	109982	0.333005	100	chr18	37102449	37103098	650	18	0.00806487	0	17.6357
18	36992467	37187658	+	NM_201243	Pcdha8	126831	0.41139	100	chr18	37119298	37120100	803	23	0.00592237	0	20.1099
18	36992467	37187658	+	NM_201243	Pcdha8	96978	0.407291	100	chr18	37089445	37090239	795	16	0.00734199	0	18.4035
18	36997880	37187658	+	NM_138661	Pcdha9	104569	0.342504	100	chr18	37102449	37103098	650	18	0.00806487	0	17.6357
18	36997880	37187658	+	NM_138661	Pcdha9	121418	0.423124	100	chr18	37119298	37120100	803	23	0.00592237	0	20.1099
18	36997880	37187658	+	NM_138661	Pcdha9	91565	0.418908	100	chr18	37089445	37090239	795	16	0.00734199	0	18.4035
18	37090136	37187658	+	NM_001003671	Pcdhac1	12313	0.666509	100	chr18	37102449	37103098	650	18	0.00806487	0	17.6357
18	37090136	37187658	+	NM_001003671	Pcdhac1	29162	0.823395	100	chr18	37119298	37120100	803	23	0.00592237	0	20.1099
18	37090136	37187658	+	NM_001003671	Pcdhac1	0	0.106642	13.0818	chr18	37089445	37090239	795	16	0.00734199	0	18.4035
18	37661945	37841871	+	NM_033584	Pcdhga1	85096	0.429063	100	chr18	37747041	37747812	772	18	0.00417178	0	23.1999
18	37747188	37841871	+	NM_033593	Pcdhga10	0	0.66009	80.9585	chr18	37747041	37747812	772	18	0.00417178	0	23.1999
18	37669105	37841871	+	NM_033585	Pcdhga2	77936	0.446845	100	chr18	37747041	37747812	772	18	0.00417178	0	23.1999
18	37674335	37841873	+	NM_033586	Pcdhga3	72706	0.460788	100	chr18	37747041	37747812	772	18	0.00417178	0	23.1999
18	37685400	37841871	+	NM_033587	Pcdhga4	61641	0.493379	100	chr18	37747041	37747812	772	18	0.00417178	0	23.1999
18	37694501	37841871	+	NM_033588	Pcdhga5	52540	0.523848	100	chr18	37747041	37747812	772	18	0.00417178	0	23.1999
18	37707229	37841871	+	NM_033589	Pcdhga6	39812	0.573368	100	chr18	37747041	37747812	772	18	0.00417178	0	23.1999
18	37714834	37841873	+	NM_033590	Pcdhga7	32207	0.607683	100	chr18	37747041	37747812	772	18	0.00417178	0	23.1999
18	37725706	37841873	+	NM_033591	Pcdhga8	21335	0.664555	100	chr18	37747041	37747812	772	18	0.00417178	0	23.1999
18	37736936	37841864	+	NM_033592	Pcdhga9	10105	0.735736	100	chr18	37747041	37747812	772	18	0.00417178	0	23.1999
18	37680458	37841871	+	NM_033574	Pcdhgb1	66583	0.478273	100	chr18	37747041	37747812	772	18	0.00417178	0	23.1999
18	37689859	37841873	+	NM_033575	Pcdhgb2	57182	0.507845	100	chr18	37747041	37747812	772	18	0.00417178	0	23.1999
18	37720554	37841871	+	NM_033576	Pcdhgb4	26487	0.636344	100	chr18	37747041	37747812	772	18	0.00417178	0	23.1999
18	37731154	37841871	+	NM_033577	Pcdhgb5	15887	0.697267	100	chr18	37747041	37747812	772	18	0.00417178	0	23.1999
18	37742094	37841873	+	NM_033578	Pcdhgb6	4947	0.773702	100	chr18	37747041	37747812	772	18	0.00417178	0	23.1999
18	37751779	37841871	+	NM_033579	Pcdhgb7	-3967	0	0	chr18	37747041	37747812	772	18	0.00417178	0	23.1999
8	125751508	125898294	-	NM_175561	Pcnxl2	36985	0.630165	100	chr8	125860385	125861309	925	26	0.00175058	0	34.0014
X	93654863	93749949	+	NM_177546	Pcyt1b	2178	0.672016	100	chrX	93657041	93657679	639	18	0.00730715	0	18.4229
X	93654863	93749949	+	NM_177546	Pcyt1b	-772	0	0	chrX	93653390	93654091	702	19	0.00943224	0	16.5358
7	34184497	34196648	-	NM_026549	Pdcd2l	-2509	0	0	chr7	34199157	34199697	541	11	0.00847421	0	17.3645
6	56069804	56362393	-	NM_001159953	Pde1c	39058	0.304863	100	chr6	56322444	56323335	892	25	0.00311795	0	26.4279
6	56079988	56369635	-	NM_001159955	Pde1c	46300	0.30796	100	chr6	56322444	56323335	892	25	0.00311795	0	26.4279
6	56079988	56369635	-	NM_001159956	Pde1c	46300	0.30796	100	chr6	56322444	56323335	892	25	0.00311795	0	26.4279
6	56079988	56362520	-	NM_011054	Pde1c	39185	0.315715	100	chr6	56322444	56323335	892	25	0.00311795	0	26.4279
6	56100440	56362393	-	NM_001025568	Pde1c	39058	0.340518	100	chr6	56322444	56323335	892	25	0.00311795	0	26.4279
6	56100440	56362393	-	NM_001159952	Pde1c	39058	0.340518	100	chr6	56322444	56323335	892	25	0.00311795	0	26.4279
6	56100440	56369635	-	NM_001159957	Pde1c	46300	0.331357	100	chr6	56322444	56323335	892	25	0.00311795	0	26.4279
6	56100440	56362811	-	NM_001159960	Pde1c	39476	0.339975	100	chr6	56322444	56323335	892	25	0.00311795	0	26.4279
13	108654177	109955970	+	NM_011056	Pde4d	849846	0.0505456	100	chr13	109504023	109504680	658	13	0.00766424	0	18.0588
3	97689829	97888708	-	NM_001039376	Pde4dip	120728	0.486726	100	chr3	97767013	97767980	968	26	0.00248217	0	29.2163
3	97689829	97824622	-	NM_001110163	Pde4dip	56642	0.718133	100	chr3	97767013	97767980	968	26	0.00248217	0	29.2163
3	97738844	97768015	-	NM_178080	Pde4dip	35	3.31825	100	chr3	97767013	97767980	968	26	0.00248217	0	29.2163
9	6168612	6377520	+	NM_027924	Pdgfd	30587	0.432246	100	chr9	6199199	6200101	903	25	0.00514723	0	21.5379
14	48120869	48260884	+	NM_033602	Peli2	117881	0.417809	100	chr14	48238750	48239334	585	17	0.00410211	0	23.3709
1	91415982	91459329	-	NM_011066	Per2	-2054	0	0	chr1	91461383	91461831	449	11	0.00998093	0	16.1664
8	3621551	3624236	+	NM_001195244	Pet100	-4423	0	0	chr8	3616239	3617128	890	20	0.00225572	0	30.4342
11	68985701	69008461	-	NM_001159519	Pfas	-1008	0	0	chr11	69009469	69010192	724	19	0.00296989	0	27.0079
18	36403679	36454496	-	NM_026027	Pfdn1	49505	1.23185	100	chr18	36404366	36404991	626	16	0.0082826	0	17.4739
1	130689043	130729254	-	NM_001162415	Pfkfb2	26115	1.52691	100	chr1	130702526	130703139	614	17	0.00711555	0	18.6214
1	130689043	130729254	-	NM_001162415	Pfkfb2	32267	2.1138	100	chr1	130696138	130696987	850	24	0.00596591	0	20.0623
1	130689043	130715822	-	NR_027859	Pfkfb2	12683	2.29276	100	chr1	130702526	130703139	614	17	0.00711555	0	18.6214
1	130689043	130715822	-	NR_027859	Pfkfb2	18835	3.17401	100	chr1	130696138	130696987	850	24	0.00596591	0	20.0623
1	130692255	130715822	-	NM_008825	Pfkfb2	12683	2.60523	100	chr1	130702526	130703139	614	17	0.00711555	0	18.6214
1	130692255	130715822	-	NM_008825	Pfkfb2	18835	3.60659	100	chr1	130696138	130696987	850	24	0.00596591	0	20.0623
1	130697017	130714577	-	NM_001162416	Pfkfb2	11438	3.49638	100	chr1	130702526	130703139	614	17	0.00711555	0	18.6214
9	108991902	109032226	+	NM_173019	Pfkfb4	4679	2.23187	100	chr9	108996581	108997480	900	24	0.00519949	0	21.4509
19	24678261	24861843	-	NM_175013	Pgm5	166704	0.378031	100	chr19	24694446	24695139	694	19	0.00397147	0	23.7308
13	42680623	43138513	+	NM_198419	Phactr1	250188	0.156151	100	chr13	42930811	42931525	715	19	0.00823905	0	17.5209
13	42709581	43138513	+	NM_001005740	Phactr1	221230	0.166693	100	chr13	42930811	42931525	715	19	0.00823905	0	17.5209
X	157162075	157415287	-	NM_011077	Phex	94568	0.317914	100	chrX	157319915	157320719	805	19	0.00832615	0	17.4508
2	156196647	156309954	+	NM_172674	Phf20	89671	0.966393	100	chr2	156286318	156287412	1095	28	0.00485982	0	22.0637
2	92184182	92364667	+	NM_138755	Phf21a	100830	0.494221	100	chr2	92285012	92285903	892	25	0.00990254	0	16.2234
2	92185483	92364667	+	NM_001109691	Phf21a	99529	0.49781	100	chr2	92285012	92285903	892	25	0.00990254	0	16.2234
2	92221562	92364667	+	NM_001109690	Phf21a	63450	0.623314	100	chr2	92285012	92285903	892	25	0.00990254	0	16.2234
16	45746231	45844379	-	NM_001252442	Phldb2	63750	0.651051	100	chr16	45779991	45780629	639	18	0.00903161	0	16.8287
16	45746231	45844379	-	NM_153412	Phldb2	63750	0.651051	100	chr16	45779991	45780629	639	18	0.00903161	0	16.8287
9	65587205	65595963	+	NM_172453	Pif1	8493	3.03688	31.5166	chr9	65595698	65596541	844	22	0.00305699	0	26.5715
11	78328422	78342777	+	NM_201406	Pigs	-1623	0	0	chr11	78326265	78326799	535	15	0.00855259	0	17.2905
6	139715859	139969284	+	NM_207683	Pik3c2g	231483	0.278977	100	chr6	139947342	139948048	707	20	0.00847421	0	17.3806
6	139841445	139969284	+	NM_011084	Pik3c2g	105897	0.553035	100	chr6	139947342	139948048	707	20	0.00847421	0	17.3806
9	99038402	99140212	-	NM_029094	Pik3cb	53432	1.12758	100	chr9	99085633	99086780	1148	32	0.000235153	0	71.3687
4	116221914	116303057	+	NM_181585	Pik3r3	57709	0.426402	100	chr4	116279623	116279968	346	10	0.00642751	0	19.4493
4	116221914	116303057	+	NM_181585	Pik3r3	52414	1.48008	100	chr4	116274328	116275528	1201	33	0.00347504	0	25.0457
4	116221914	116303057	+	NM_181585	Pik3r3	54722	0.74682	100	chr4	116276636	116277241	606	10	0.00138479	0	37.6954
4	116221914	116303057	+	NM_181585	Pik3r3	17072	1.33097	100	chr4	116238986	116240065	1080	26	0.00067933	0	47.5736
11	68432125	68497847	+	NM_177320	Pik3r5	34757	0.845975	100	chr11	68466882	68467437	556	16	0.00758585	0	18.1415
10	127197067	127211623	-	NM_054097	Pip4k2c	6405	6.62911	100	chr10	127204254	127205218	965	27	0.00649718	0	19.3904
10	81292972	81319975	+	NM_001146687	Pip5k1c	2845	4.17716	100	chr10	81295817	81296944	1128	29	0.00120189	0	39.1441
10	81292972	81319975	+	NM_008844	Pip5k1c	2845	4.17716	100	chr10	81295817	81296944	1128	29	0.00120189	0	39.1441
7	3836815	3915485	-	NM_011087	Pira1	2630	0.903764	100	chr7	3912145	3912855	711	19	0.00430242	0	22.9686
11	107207892	107470721	-	NM_145823	Pitpnc1	6187	0.436023	100	chr11	107463389	107464534	1146	32	0.000304828	0	66.1865
17	24549950	24596515	+	NM_013630	Pkd1	20477	1.74376	100	chr17	24570427	24571238	812	23	0.000757714	0	46.4193
2	163658386	163726159	+	NM_001039390	Pkig	46682	1.03284	100	chr2	163705068	163705767	700	13	0.000165478	0	87.0622
2	163658386	163726159	+	NM_001039391	Pkig	46682	1.03284	100	chr2	163705068	163705767	700	13	0.000165478	0	87.0622
2	163658386	163726159	+	NM_001164055	Pkig	46682	1.03284	100	chr2	163705068	163705767	700	13	0.000165478	0	87.0622
2	163658458	163726159	+	NM_001164053	Pkig	46610	1.03394	100	chr2	163705068	163705767	700	13	0.000165478	0	87.0622
2	163694037	163726159	+	NM_011106	Pkig	11031	2.17912	100	chr2	163705068	163705767	700	13	0.000165478	0	87.0622
8	83669762	83694062	-	NM_001199593	Pkn1	7091	4.45661	100	chr8	83685889	83686971	1083	26	0.00580043	0	20.257
8	83669762	83699180	-	NM_177262	Pkn1	12209	3.68129	100	chr8	83685889	83686971	1083	26	0.00580043	0	20.257
1	135871395	135919025	-	NM_019645	Pkp1	15244	2.04279	100	chr1	135902809	135903781	973	26	0.00634041	0	19.5411
16	38396117	38433146	-	NM_134102	Pla1a	9234	2.03079	100	chr16	38423161	38423912	752	20	0.000653202	0	48.4036
5	32232708	32330287	+	NM_030072	Plb1	76040	1.0166	100	chr5	32308748	32309739	992	27	0.000235153	0	71.5096
5	32239084	32364357	+	NM_001081407	Plb1	69664	0.791864	100	chr5	32308748	32309739	992	27	0.000235153	0	71.5096
16	45959261	46010414	-	NM_001134480	Plcxd2	43124	1.17097	100	chr16	45966692	45967290	599	16	0.00964126	0	16.4326
15	76170974	76231379	-	NM_001163542	Plec	0	1.07274	71.6022	chr15	76230732	76231636	905	25	0.00327472	0	25.6966
15	76170974	76231379	-	NM_011117	Plec	0	1.07274	71.6022	chr15	76230732	76231636	905	25	0.00327472	0	25.6966
15	76170974	76229498	-	NM_201385	Plec	-1234	0	0	chr15	76230732	76231636	905	25	0.00327472	0	25.6966
1	133246097	133303436	+	NM_001160268	Plekha6	26502	0.596442	100	chr1	133272599	133272940	342	10	0.00216863	0	30.7595
1	133246097	133303436	+	NM_001160268	Plekha6	215	1.3917	100	chr1	133246312	133247109	798	22	0.00857001	0	17.2376
1	133246097	133303436	+	NM_182930	Plekha6	26502	0.596442	100	chr1	133272599	133272940	342	10	0.00216863	0	30.7595
1	133246097	133303436	+	NM_182930	Plekha6	215	1.3917	100	chr1	133246312	133247109	798	22	0.00857001	0	17.2376
7	100643896	100662395	-	NM_001163182	Plekhb1	18391	0.589189	12.4429	chr7	100643129	100644004	876	19	0.00333569	0	25.5409
7	100643896	100658457	-	NM_001163183	Plekhb1	14453	0.748524	12.4429	chr7	100643129	100644004	876	19	0.00333569	0	25.5409
7	100643896	100658457	-	NM_001163184	Plekhb1	14453	0.748524	12.4429	chr7	100643129	100644004	876	19	0.00333569	0	25.5409
7	100643896	100658457	-	NM_001163185	Plekhb1	14453	0.748524	12.4429	chr7	100643129	100644004	876	19	0.00333569	0	25.5409
7	100643896	100656966	-	NM_001163186	Plekhb1	12962	0.833907	12.4429	chr7	100643129	100644004	876	19	0.00333569	0	25.5409
7	100643896	100656966	-	NM_001163187	Plekhb1	12962	0.833907	12.4429	chr7	100643129	100644004	876	19	0.00333569	0	25.5409
7	100643896	100662395	-	NM_013746	Plekhb1	18391	0.589189	12.4429	chr7	100643129	100644004	876	19	0.00333569	0	25.5409
2	146855889	146970090	+	NM_001033298	Plk1s1	82038	0.850248	100	chr2	146937927	146938897	971	25	0.00143704	0	37.0065
9	95752642	95845280	-	NM_001033210	Pls1	40238	0.648755	100	chr9	95804442	95805042	601	15	0.00917096	0	16.713
9	95752642	95845280	-	NM_001033210	Pls1	58093	0.890554	100	chr9	95786363	95787187	825	20	0.00471176	0	22.3351
1	53189189	53296997	-	NM_153556	Pms1	79148	0.651152	100	chr1	53217148	53217849	702	17	0.00963255	0	16.4391
19	58728887	58744170	+	NM_018874	Pnliprp1	13966	5.33237	100	chr19	58742853	58743667	815	23	0.0060443	0	19.8999
3	94837567	94883568	+	NM_001165948	Pogz	41231	1.5195	100	chr3	94878798	94879496	699	16	0.00412824	0	23.3476
3	94837567	94883568	+	NM_172683	Pogz	41231	1.5195	100	chr3	94878798	94879496	699	16	0.00412824	0	23.3476
X	93304766	93632156	-	NM_008892	Pola1	88039	0.198234	100	chrX	93543469	93544117	649	16	0.00665395	0	19.1752
7	25091115	25132461	-	NM_001163554	Pou2f2	1561	2.85631	100	chr7	25129720	25130900	1181	33	0.000757714	0	46.2632
7	25091115	25132461	-	NM_001163555	Pou2f2	1561	2.85631	100	chr7	25129720	25130900	1181	33	0.000757714	0	46.2632
7	25091115	25132461	-	NM_001163556	Pou2f2	1561	2.85631	100	chr7	25129720	25130900	1181	33	0.000757714	0	46.2632
7	25091115	25132461	-	NM_011138	Pou2f2	1561	2.85631	100	chr7	25129720	25130900	1181	33	0.000757714	0	46.2632
9	43123939	43205756	-	NM_011139	Pou2f3	11851	0.954558	100	chr9	43193125	43193905	781	16	0.00270861	0	28.0406
18	42394597	42396094	+	NM_138945	Pou4f3	-1738	0	0	chr18	42392177	42392859	683	20	0.00205541	0	31.4323
16	16896469	16927376	+	NM_176833	Ppm1f	27488	3.45542	100	chr16	16923957	16925024	1068	29	0.000357084	0	62.3534
3	69316918	69555397	+	NM_178726	Ppm1l	68118	0.384938	100	chr3	69385036	69385953	918	26	0.00654944	0	19.3624
1	133131166	133139801	+	NM_133819	Ppp1r15b	6819	7.58453	100	chr1	133137985	133138639	655	19	0.00855259	0	17.2915
15	76671680	76694916	+	NM_033371	Ppp1r16a	-1501	0	0	chr15	76669304	76670179	876	25	0.00873549	0	17.1218
15	103530279	103537993	-	NM_021391	Ppp1r1a	-1419	0	0	chr15	103539412	103540457	1046	29	0.00367535	0	24.6586
7	19530967	19562399	-	NM_199149	Ppp1r37	16240	2.02017	100	chr7	19545525	19546159	635	18	0.00514723	0	21.547
18	42645269	42898990	-	NM_027531	Ppp2r2b	194832	0.29757	100	chr18	42703404	42704158	755	17	0.00916225	0	16.7277
18	42645269	42898990	-	NM_027531	Ppp2r2b	61550	0.319641	100	chr18	42836630	42837440	811	23	0.00473789	0	22.2242
18	42645271	43059472	-	NM_028392	Ppp2r2b	355314	0.182278	100	chr18	42703404	42704158	755	17	0.00916225	0	16.7277
18	42645271	43059472	-	NM_028392	Ppp2r2b	222032	0.195798	100	chr18	42836630	42837440	811	23	0.00473789	0	22.2242
12	110447179	110571691	+	NM_001135001	Ppp2r5c	11402	0.512396	100	chr12	110458581	110459218	638	18	0.00882258	0	17.0146
14	70217898	70289450	-	NM_008915	Ppp3cc	1773	1.12784	100	chr14	70286871	70287677	807	22	2.61281e-005	0	247.367
2	173579320	173659540	-	NR_027957	Ppp4r1l-ps	5975	1.24406	100	chr2	173652568	173653565	998	27	0.00229927	0	30.0002
15	89211559	89286262	+	NM_026813	Ppp6r2	35857	1.13782	100	chr15	89247416	89248265	850	24	0.0015851	0	35.2724
15	89211559	89286262	+	NM_026813	Ppp6r2	42880	1.31586	100	chr15	89254439	89255421	983	26	0.00875291	0	17.0818
15	89211559	89263269	+	NM_027805	Ppp6r2	35857	1.64375	100	chr15	89247416	89248265	850	24	0.0015851	0	35.2724
15	89211559	89263269	+	NM_027805	Ppp6r2	42880	1.90095	100	chr15	89254439	89255421	983	26	0.00875291	0	17.0818
19	3454929	3575750	-	NM_001164159	Ppp6r3	20255	0.515635	100	chr19	3554873	3555495	623	16	0.00723748	0	18.5132
19	3454929	3575750	-	NM_028999	Ppp6r3	20255	0.515635	100	chr19	3554873	3555495	623	16	0.00723748	0	18.5132
19	3454929	3575750	-	NM_029456	Ppp6r3	20255	0.515635	100	chr19	3554873	3555495	623	16	0.00723748	0	18.5132
6	65778962	65936378	+	NM_027547	Prdm5	-3432	0	0	chr6	65774596	65775530	935	21	0.00377115	0	24.4167
7	122289125	122634402	+	NM_008855	Prkcb	256081	0.265583	100	chr7	122545206	122546122	917	25	0.00095803	0	42.9362
7	122289125	122634402	+	NM_008855	Prkcb	-3132	0	0	chr7	122284898	122285993	1096	28	0.00587011	0	20.1753
19	30564487	31765034	-	NM_001013833	Prkg1	353502	0.0651369	100	chr19	31410751	31411532	782	22	0.00323988	0	25.9173
19	30564487	31664371	-	NM_011160	Prkg1	252839	0.0710983	100	chr19	31410751	31411532	782	22	0.00323988	0	25.9173
5	98929773	99037080	-	NM_008926	Prkg2	61241	1.01204	100	chr5	98974754	98975839	1086	28	0.00148059	0	36.2139
5	136180357	136198955	-	NM_025774	Prkrip1	3550	5.03253	100	chr5	136194470	136195405	936	26	0.0075336	0	18.1898
15	10177238	10337021	+	NM_011169	Prlr	51966	0.397411	100	chr15	10229204	10229838	635	17	0.00377115	0	24.4326
15	10223906	10349181	+	NM_001253781	Prlr	5298	0.506881	100	chr15	10229204	10229838	635	17	0.00377115	0	24.4326
5	43993622	44101737	-	NM_001163577	Prom1	30323	0.723297	100	chr5	44070633	44071414	782	22	6.96749e-005	0	148.67
5	43993622	44094769	-	NM_001163584	Prom1	23355	0.773125	100	chr5	44070633	44071414	782	22	6.96749e-005	0	148.67
5	43993622	44094769	-	NM_001163585	Prom1	23355	0.773125	100	chr5	44070633	44071414	782	22	6.96749e-005	0	148.67
5	43993622	44101737	-	NM_008935	Prom1	30323	0.723297	100	chr5	44070633	44071414	782	22	6.96749e-005	0	148.67
5	44001443	44094769	-	NM_001163578	Prom1	23355	0.837914	100	chr5	44070633	44071414	782	22	6.96749e-005	0	148.67
5	44001443	44094769	-	NM_001163581	Prom1	23355	0.837914	100	chr5	44070633	44071414	782	22	6.96749e-005	0	148.67
5	44001443	44094769	-	NM_001163582	Prom1	23355	0.837914	100	chr5	44070633	44071414	782	22	6.96749e-005	0	148.67
5	44001443	44094769	-	NM_001163583	Prom1	23355	0.837914	100	chr5	44070633	44071414	782	22	6.96749e-005	0	148.67
2	32151148	32234538	+	NM_001159634	Prrc2b	45746	0.802245	100	chr2	32196894	32197562	669	18	0.000339665	0	62.9508
2	32151148	32234538	+	NM_172661	Prrc2b	45746	0.802245	100	chr2	32196894	32197562	669	18	0.000339665	0	62.9508
17	23868072	23873114	+	NM_020487	Prss21	1478	20.2261	100	chr17	23869550	23870569	1020	22	0.00422404	0	23.0991
6	40514824	40519509	-	NM_026317	Prss37	-4606	0	0	chr6	40524115	40525040	926	20	0.00636654	0	19.5074
17	23836785	23844157	-	NM_027644	Prss41	0	6.18473	59.6859	chr17	23843702	23844465	764	22	0.00871807	0	17.124
9	110826690	110831505	+	NM_199471	Prss43	0	0.0830565	0.619195	chr9	110826048	110826693	646	12	0.00665395	0	19.1762
9	110834588	110841311	+	NM_153172	Prss45	3969	15.586	100	chr9	110838557	110839604	1048	29	0.0025083	0	29.1106
9	110844506	110856523	+	NM_183103	Prss46	-4902	0	0	chr9	110838557	110839604	1048	29	0.0025083	0	29.1106
8	67689082	67910947	-	NM_030263	Psd3	5085	0.325422	100	chr8	67905141	67905862	722	20	8.70936e-006	0	572.873
7	18519702	18532228	-	NM_054060	Psg25	-4625	0	0	chr7	18536853	18537496	644	15	0.00869194	0	17.1424
8	105900474	105931803	+	NM_173432	Pskh1	11861	2.40345	100	chr8	105912335	105913087	753	21	0.000740296	0	47.0243
3	108256926	108279953	+	NM_011967	Psma5	545	2.85305	100	chr3	108257471	108258127	657	18	0.00365793	0	24.7186
2	38588046	38643907	-	NM_011187	Psmb7	35577	1.94229	100	chr2	38607246	38608330	1085	30	0.0025083	0	29.1173
10	79854605	79864434	+	NM_001077363	Ptbp1	7995	6.0529	100	chr10	79862600	79863194	595	17	0.00830873	0	17.4629
10	79854605	79864434	+	NM_008956	Ptbp1	7995	6.0529	100	chr10	79862600	79863194	595	17	0.00830873	0	17.4629
2	12924041	13003454	+	NM_008961	Pter	43716	0.885234	100	chr2	12967757	12968459	703	16	0.00466822	0	22.4181
2	90910713	90918051	-	NM_025576	Ptpmt1	2731	8.08012	100	chr2	90914728	90915320	593	13	0.00580043	0	20.2554
12	98676741	98737406	-	NM_001146199	Ptpn21	38040	1.25606	100	chr12	98698605	98699366	762	18	0.00144575	0	36.6175
12	98676741	98734646	-	NM_011877	Ptpn21	35280	1.31593	100	chr12	98698605	98699366	762	18	0.00144575	0	36.6175
3	103860292	103912248	+	NM_008979	Ptpn22	196	1.1471	100	chr3	103860488	103861083	596	16	0.00934514	0	16.5891
4	57190841	57301838	-	NM_011207	Ptpn3	75276	0.865781	100	chr4	57225602	57226562	961	22	0.00387566	0	24.1132
2	90429756	90479175	-	NM_001135657	Ptprj	3135	1.23634	100	chr2	90475430	90476040	611	14	0.00882258	0	17.0092
2	90432889	90580648	-	NM_008982	Ptprj	104608	0.413508	100	chr2	90475430	90476040	611	14	0.00882258	0	17.0092
1	75247041	75264209	-	NM_008985	Ptprn	11719	6.97769	100	chr1	75251293	75252490	1198	34	0.000574818	0	52.5106
6	137252299	137464634	+	NM_001164401	Ptpro	-4400	0	0	chr6	137247231	137247899	669	18	0.00769907	0	18.011
6	137252299	137464634	+	NM_011216	Ptpro	-4400	0	0	chr6	137247231	137247899	669	18	0.00769907	0	18.011
12	8674134	8752584	+	NM_001160221	Pum2	55524	0.749512	100	chr12	8729658	8730245	588	10	0.00888355	0	16.9539
12	8674134	8752584	+	NM_001160222	Pum2	55524	0.749512	100	chr12	8729658	8730245	588	10	0.00888355	0	16.9539
12	8674259	8752584	+	NM_001160219	Pum2	55399	0.750709	100	chr12	8729658	8730245	588	10	0.00888355	0	16.9539
12	8674259	8752584	+	NM_001160220	Pum2	55399	0.750709	100	chr12	8729658	8730245	588	10	0.00888355	0	16.9539
12	8674259	8752584	+	NR_027670	Pum2	55399	0.750709	100	chr12	8729658	8730245	588	10	0.00888355	0	16.9539
12	8674681	8752584	+	NM_030723	Pum2	54977	0.754775	100	chr12	8729658	8730245	588	10	0.00888355	0	16.9539
11	23665674	23732877	+	NM_001033654	Pus10	5968	0.871972	100	chr11	23671642	23672227	586	16	0.00261281	0	28.3514
11	23665674	23732877	+	NM_028956	Pus10	5968	0.871972	100	chr11	23671642	23672227	586	16	0.00261281	0	28.3514
11	23665976	23732877	+	NM_028304	Pus10	5666	0.875908	100	chr11	23671642	23672227	586	16	0.00261281	0	28.3514
1	155778155	155812900	-	NM_001024945	Qsox1	9499	1.77862	100	chr1	155802784	155803401	618	18	0.00745521	0	18.2492
1	155778155	155812900	-	NM_023268	Qsox1	9499	1.77862	100	chr1	155802784	155803401	618	18	0.00745521	0	18.2492
1	128103306	128237736	+	NM_181750	R3hdm1	25973	0.438143	100	chr1	128129279	128129867	589	17	0.00915354	0	16.7519
10	127390311	127499385	+	NM_001168292	R3hdm2	-3829	0	0	chr10	127385331	127386482	1152	27	0.00283054	0	27.4574
17	33742484	33760487	-	NM_008997	Rab11b	1356	3.49922	100	chr17	33758502	33759131	630	13	0.00749005	0	18.2107
7	92741714	92837118	+	NM_029494	Rab30	68376	0.757822	100	chr7	92810090	92810812	723	15	0.00692394	0	18.7852
3	51483966	51496213	+	NM_016858	Rab33b	-51	0	0	chr3	51482977	51483915	939	26	0.00621848	0	19.6716
11	115091431	115162241	+	NM_001163753	Rab37	224	1.36843	100	chr11	115091655	115092623	969	27	0.00317892	0	26.1818
10	128677183	128696269	-	NM_177411	Rab5b	2599	4.7886	100	chr10	128692757	128693670	914	24	0.00108867	0	41.3778
15	78559169	78572784	-	NM_009008	Rac2	4302	6.99912	100	chr15	78567530	78568482	953	25	0.00394534	0	23.9078
12	79297282	79814691	+	NM_009014	Rad51b	133153	0.145726	100	chr12	79430435	79431188	754	20	0.00311795	0	26.4027
12	79297282	79814691	+	NM_009014	Rad51b	390032	0.12292	100	chr12	79687314	79687949	636	18	0.0039105	0	24.0284
12	79297282	79814691	+	NM_009014	Rad51b	166127	0.179162	100	chr12	79463409	79464335	927	26	0.0069762	0	18.7286
12	79297282	79814691	+	NM_009014	Rad51b	117393	0.128911	100	chr12	79414675	79415341	667	14	0.0060443	0	19.9244
12	79297351	79508655	+	NM_001252562	Rad51b	133084	0.35683	100	chr12	79430435	79431188	754	20	0.00311795	0	26.4027
12	79297351	79508655	+	NM_001252562	Rad51b	166058	0.438702	100	chr12	79463409	79464335	927	26	0.0069762	0	18.7286
12	79297351	79508655	+	NM_001252562	Rad51b	117324	0.315657	100	chr12	79414675	79415341	667	14	0.0060443	0	19.9244
2	158409853	158499254	+	NM_177658	Ralgapb	76077	0.718105	100	chr2	158485930	158486571	642	14	0.00570463	0	20.381
2	154791110	154867262	+	NM_001139511	Raly	44726	0.808898	100	chr2	154835836	154836451	616	10	0.0054869	0	20.8538
2	154791110	154867262	+	NM_001139512	Raly	44726	0.808898	100	chr2	154835836	154836451	616	10	0.0054869	0	20.8538
2	154791110	154867262	+	NM_001139513	Raly	44726	0.808898	100	chr2	154835836	154836451	616	10	0.0054869	0	20.8538
2	154791110	154867262	+	NM_023130	Raly	44726	0.808898	100	chr2	154835836	154836451	616	10	0.0054869	0	20.8538
4	137664726	137729862	+	NM_029563	Rap1gap	24471	1.58896	100	chr4	137689197	137690231	1035	29	0.00221218	0	30.5633
4	137681667	137729862	+	NM_001081155	Rap1gap	7530	2.14748	100	chr4	137689197	137690231	1035	29	0.00221218	0	30.5633
4	137681667	137729862	+	NM_001256218	Rap1gap	7530	2.14748	100	chr4	137689197	137690231	1035	29	0.00221218	0	30.5633
2	71981215	72257475	+	NM_001204165	Rapgef4	199594	0.36632	100	chr2	72180809	72181820	1012	27	0.00675846	0	19.0721
2	71981215	72257475	+	NM_019688	Rapgef4	199594	0.36632	100	chr2	72180809	72181820	1012	27	0.00675846	0	19.0721
2	72054617	72257475	+	NM_001204166	Rapgef4	126192	0.498869	100	chr2	72180809	72181820	1012	27	0.00675846	0	19.0721
11	98937696	98974943	+	NM_009024	Rara	16803	1.7558	100	chr11	98954499	98955152	654	18	0.00643622	0	19.4242
11	98937718	98974943	+	NM_001177302	Rara	16781	1.75684	100	chr11	98954499	98955152	654	18	0.00643622	0	19.4242
11	98939711	98974943	+	NM_001177303	Rara	14788	1.85621	100	chr11	98954499	98955152	654	18	0.00643622	0	19.4242
10	121410351	121476251	-	NM_138956	Rassf3	42733	1.17904	100	chr10	121432742	121433518	777	21	0.00149801	0	35.996
15	77078990	77307054	-	NM_001110827	Rbfox2	109947	0.370947	100	chr15	77196262	77197107	846	24	0.00390179	0	24.0562
15	77078990	77307054	-	NM_053104	Rbfox2	109947	0.370947	100	chr15	77196262	77197107	846	24	0.00390179	0	24.0562
15	77078990	77307054	-	NM_175387	Rbfox2	109947	0.370947	100	chr15	77196262	77197107	846	24	0.00390179	0	24.0562
11	118489760	118909573	-	NM_001024931	Rbfox3	198576	0.200565	100	chr11	118710156	118710997	842	24	0.00675846	0	19.0505
11	118489760	118909573	-	NM_001024931	Rbfox3	220076	0.243918	100	chr11	118688474	118689497	1024	24	0.00532142	0	21.2037
11	118489760	118909573	-	NM_001024931	Rbfox3	213993	0.143873	100	chr11	118694977	118695580	604	17	0.00231669	0	29.9215
11	118489760	118909573	-	NM_001024931	Rbfox3	252417	0.157212	100	chr11	118656497	118657156	660	19	0.00650589	0	19.3857
11	118489760	118909573	-	NM_001039167	Rbfox3	198576	0.200565	100	chr11	118710156	118710997	842	24	0.00675846	0	19.0505
11	118489760	118909573	-	NM_001039167	Rbfox3	220076	0.243918	100	chr11	118688474	118689497	1024	24	0.00532142	0	21.2037
11	118489760	118909573	-	NM_001039167	Rbfox3	213993	0.143873	100	chr11	118694977	118695580	604	17	0.00231669	0	29.9215
11	118489760	118909573	-	NM_001039167	Rbfox3	252417	0.157212	100	chr11	118656497	118657156	660	19	0.00650589	0	19.3857
11	118489760	118909573	-	NM_001039168	Rbfox3	198576	0.200565	100	chr11	118710156	118710997	842	24	0.00675846	0	19.0505
11	118489760	118909573	-	NM_001039168	Rbfox3	220076	0.243918	100	chr11	118688474	118689497	1024	24	0.00532142	0	21.2037
11	118489760	118909573	-	NM_001039168	Rbfox3	213993	0.143873	100	chr11	118694977	118695580	604	17	0.00231669	0	29.9215
11	118489760	118909573	-	NM_001039168	Rbfox3	252417	0.157212	100	chr11	118656497	118657156	660	19	0.00650589	0	19.3857
X	20617503	20650906	+	NM_001167775	Rbm10	15059	2.08358	100	chrX	20632562	20633257	696	19	0.00880516	0	17.0371
X	20617759	20650906	+	NM_001167776	Rbm10	14803	2.09967	100	chrX	20632562	20633257	696	19	0.00880516	0	17.0371
X	20617759	20650906	+	NM_145627	Rbm10	14803	2.09967	100	chrX	20632562	20633257	696	19	0.00880516	0	17.0371
9	107773559	107872820	-	NM_011251	Rbm6	80113	1.0709	100	chr9	107791645	107792707	1063	30	0.00763811	0	18.0685
9	107773559	107872820	-	NM_029169	Rbm6	80113	1.0709	100	chr9	107791645	107792707	1063	30	0.00763811	0	18.0685
10	128129470	128180298	-	NM_001039080	Rbms2	39024	1.2788	100	chr10	128140625	128141274	650	14	0.00248217	0	29.2819
10	128129470	128176569	-	NM_019711	Rbms2	35295	1.38004	100	chr10	128140625	128141274	650	14	0.00248217	0	29.2819
8	33782644	33929842	-	NM_001042674	Rbpms	79982	0.406932	100	chr8	33849262	33849860	599	17	0.00294376	0	27.0907
8	33782644	33929842	-	NM_019733	Rbpms	79982	0.406932	100	chr8	33849262	33849860	599	17	0.00294376	0	27.0907
8	33803954	33929842	-	NM_001042675	Rbpms	79982	0.475816	100	chr8	33849262	33849860	599	17	0.00294376	0	27.0907
9	65630582	65660519	+	NM_028030	Rbpms2	2041	1.97742	100	chr9	65632623	65633214	592	11	0.00965868	0	16.4049
14	59201228	59237266	+	NM_027764	Rcbtb1	18748	1.96454	100	chr14	59219976	59220683	708	18	0.00966739	0	16.3853
19	29101375	29143844	+	NM_021525	Rcl1	6592	2.2251	100	chr19	29107967	29108911	945	25	0.00407598	0	23.4169
12	111039798	111113387	+	NM_198023	Rcor1	-2473	0	0	chr12	111036730	111037325	596	17	0.00882258	0	17.0065
19	5637490	5648131	+	NM_009045	Rela	-2780	0	0	chr19	5634097	5634710	614	17	0.00803874	0	17.6652
5	21884454	22344706	-	NM_011261	Reln	456831	0.13058	100	chr5	21887275	21887875	601	17	0.00964126	0	16.4317
7	100845848	100863414	-	NM_177073	Relt	-284	0	0	chr7	100863698	100864511	814	21	0.00650589	0	19.3897
10	18055940	18125156	+	NM_001111065	Reps1	40326	1.01565	100	chr10	18096266	18096968	703	18	0.00246475	0	29.3616
10	18055940	18125156	+	NM_009048	Reps1	40326	1.01565	100	chr10	18096266	18096968	703	18	0.00246475	0	29.3616
10	80540926	80561561	-	NM_025852	Rexo1	19812	3.58597	100	chr10	80541010	80541749	740	21	0.00479886	0	22.1098
10	84756048	84906537	+	NM_001024918	Rfx4	16756	0.561499	100	chr10	84772804	84773648	845	23	0.00637525	0	19.5035
10	84756048	84906537	+	NM_001024918	Rfx4	15831	0.53359	100	chr10	84771879	84772681	803	18	0.00634912	0	19.5154
1	39665301	39720990	-	NM_001145660	Rfx8	32401	1.27851	100	chr1	39687878	39688589	712	20	0.00533013	0	21.1821
1	152517530	152625112	-	NM_016846	Rgl1	33664	0.648801	100	chr1	152590751	152591448	698	20	0.00565238	0	20.4485
10	5825664	5922401	-	NM_001161822	Rgs17	1955	0.607827	100	chr10	5919859	5920446	588	10	0.00645364	0	19.4095
10	5825664	5922401	-	NM_001161822	Rgs17	0	0.170564	25.3846	chr10	5922237	5922886	650	18	0.00229927	0	30.0503
10	5825664	5922401	-	NM_019958	Rgs17	1955	0.607827	100	chr10	5919859	5920446	588	10	0.00645364	0	19.4095
10	5825664	5922401	-	NM_019958	Rgs17	0	0.170564	25.3846	chr10	5922237	5922886	650	18	0.00229927	0	30.0503
12	82617038	83158813	+	NM_015812	Rgs6	162101	0.136034	100	chr12	82779139	82779875	737	20	0.000304828	0	65.2123
14	55784995	55788858	-	NM_001164107	Ripk3	2969	16.2267	100	chr14	55785263	55785889	627	18	0.00425017	0	23.0421
14	55784995	55788858	-	NM_001164108	Ripk3	2969	16.2267	100	chr14	55785263	55785889	627	18	0.00425017	0	23.0421
14	55784995	55788858	-	NM_019955	Ripk3	2969	16.2267	100	chr14	55785263	55785889	627	18	0.00425017	0	23.0421
X	103957167	103981285	-	NM_011276	Rlim	20393	2.94374	100	chrX	103960183	103960892	710	20	0.00650589	0	19.3873
8	82863356	83091272	+	NM_177378	Rnf150	54605	0.438756	100	chr8	82917961	82918960	1000	28	0.00805616	0	17.6562
11	4135160	4141193	+	NM_027859	Rnf215	-3719	0	0	chr11	4130685	4131441	757	18	0.00859614	0	17.2159
10	128411616	128441442	+	NM_001164237	Rnf41	11451	3.23532	100	chr10	128423067	128424031	965	27	0.000287409	0	67.9583
10	128411616	128441442	+	NM_026259	Rnf41	11451	3.23532	100	chr10	128423067	128424031	965	27	0.000287409	0	67.9583
5	118190736	118245026	-	NM_001109902	Rnft2	42476	1.13647	100	chr5	118201934	118202550	617	11	0.00426759	0	23.0312
5	118190736	118244862	-	NM_172998	Rnft2	42312	1.13991	100	chr5	118201934	118202550	617	11	0.00426759	0	23.0312
19	33137745	33392296	-	NM_001146342	Rnls	121570	0.318992	100	chr19	33269915	33270726	812	22	0.00830873	0	17.4624
19	33137745	33392296	-	NM_001167818	Rnls	121570	0.318992	100	chr19	33269915	33270726	812	22	0.00830873	0	17.4624
17	24414675	24425898	+	NM_001080127	Rnps1	-1364	0	0	chr17	24412668	24413311	644	18	0.00731586	0	18.4195
17	24414675	24425898	+	NM_001080127	Rnps1	-3555	0	0	chr17	24410521	24411120	600	17	0.00546948	0	20.9272
17	24414675	24425898	+	NM_001080128	Rnps1	-1364	0	0	chr17	24412668	24413311	644	18	0.00731586	0	18.4195
17	24414675	24425898	+	NM_001080128	Rnps1	-3555	0	0	chr17	24410521	24411120	600	17	0.00546948	0	20.9272
17	24414675	24425898	+	NM_009070	Rnps1	-1364	0	0	chr17	24412668	24413311	644	18	0.00731586	0	18.4195
17	24414675	24425898	+	NM_009070	Rnps1	-3555	0	0	chr17	24410521	24411120	600	17	0.00546948	0	20.9272
9	37416045	37433176	-	NM_001164767	Robo3	10166	3.689	100	chr9	37422379	37423010	632	18	0.00892709	0	16.9242
18	10064401	10181793	-	NM_009071	Rock1	55820	0.934468	100	chr18	10124877	10125973	1097	18	0.00212508	0	31.0977
12	16894978	16988275	+	NM_009072	Rock2	47212	0.743853	100	chr12	16942190	16942883	694	20	0.00871807	0	17.131
4	100095791	100442546	+	NM_013845	Ror1	188980	0.270507	100	chr4	100284771	100285708	938	26	0.00757714	0	18.1457
9	68653802	69379029	+	NM_013646	Rora	421816	0.0900406	100	chr9	69075618	69076270	653	12	0.00178542	0	33.7525
3	94372826	94398240	+	NM_011281	Rorc	17036	3.8914	100	chr3	94389862	94390850	989	28	0.00473789	0	22.2826
5	107597380	107642680	+	NM_001163462	Rpap2	2746	1.94256	100	chr5	107600126	107601005	880	21	0.00666266	0	19.1734
5	107597717	107642680	+	NM_001163461	Rpap2	2409	1.95712	100	chr5	107600126	107601005	880	21	0.00666266	0	19.1734
5	107597717	107661839	+	NM_144911	Rpap2	62263	1.80279	100	chr5	107659980	107661135	1156	25	0.000984158	0	42.3797
5	107597717	107661839	+	NM_144911	Rpap2	2409	1.37236	100	chr5	107600126	107601005	880	21	0.00666266	0	19.1734
10	40223246	40246980	-	NM_001042556	Rpf2	17425	2.89446	100	chr10	40228869	40229555	687	13	0.00657557	0	19.3366
10	40223246	40247040	-	NM_023323	Rpf2	17485	2.88716	100	chr10	40228869	40229555	687	13	0.00657557	0	19.3366
7	4792965	4794548	+	NM_009081	Rpl28	-2230	0	0	chr7	4789859	4790735	877	25	0.00411082	0	23.3655
6	88084473	88105305	+	NM_133933	Rpn1	11946	2.22724	100	chr6	88096419	88096882	464	13	0.000757714	0	46.5635
19	36083716	36104774	+	NM_019428	Rpp30	14637	3.15779	100	chr19	36098353	36099017	665	19	0.00657557	0	19.3175
10	23785183	23787210	-	NM_011295	Rps12	0	5.76923	9.87342	chr10	23787094	23788278	1185	33	0.000165478	0	83.517
7	28350689	28352699	+	NM_013647	Rps16	2532	0	0	chr7	28353221	28353905	685	15	0.00528658	0	21.2444
4	117153836	117156133	-	NM_009098	Rps8	-2454	0	0	chr4	117158587	117159189	603	14	0.0099548	0	16.184
11	119602995	119899592	+	NM_028898	Rptor	212688	0.310184	100	chr11	119815683	119816602	920	26	0.000357084	0	62.7196
7	114046782	114117782	-	NM_025846	Rras2	47839	1.57744	100	chr7	114068824	114069943	1120	31	0.000296118	0	67.078
10	74957477	75032587	-	NM_001163533	Rtdr1	69770	0.808137	100	chr10	74962211	74962817	607	17	0.00730715	0	18.4211
10	74957477	75032554	-	NM_001163534	Rtdr1	69737	0.808492	100	chr10	74962211	74962817	607	17	0.00730715	0	18.4211
10	74957477	75032554	-	NM_001163535	Rtdr1	69737	0.808492	100	chr10	74962211	74962817	607	17	0.00730715	0	18.4211
10	74957477	75032587	-	NM_027730	Rtdr1	69770	0.808137	100	chr10	74962211	74962817	607	17	0.00730715	0	18.4211
10	43901807	43947863	+	NM_130892	Rtn4ip1	12571	1.28536	100	chr10	43914378	43914969	592	10	0.00686298	0	18.8921
11	75193993	75267763	+	NM_177708	Rtn4rl1	71149	0.820105	100	chr11	75265142	75265746	605	12	0.00831744	0	17.4564
17	44603989	44814628	-	NM_001146038	Runx2	4913	0.562571	100	chr17	44808531	44809715	1185	32	0.00383212	0	24.2546
17	44603989	44814628	-	NM_001271627	Runx2	4913	0.562571	100	chr17	44808531	44809715	1185	32	0.00383212	0	24.2546
17	44603989	44814628	-	NM_009820	Runx2	4913	0.562571	100	chr17	44808531	44809715	1185	32	0.00383212	0	24.2546
17	44603989	44814798	-	NR_073392	Runx2	5083	0.562118	100	chr17	44808531	44809715	1185	32	0.00383212	0	24.2546
14	61138457	61240694	+	NM_172809	Sacs	46040	0.763904	100	chr14	61184497	61185277	781	22	0.00175058	0	34.0646
14	46882965	47105818	+	NM_001037221	Samd4	154639	0.338787	100	chr14	47037604	47038358	755	21	0.00566108	0	20.4285
14	46882965	47105818	+	NM_001037221	Samd4	60213	0.41507	100	chr14	46943178	46944102	925	26	0.00485982	0	22.0626
14	46882965	47105818	+	NM_028966	Samd4	154639	0.338787	100	chr14	47037604	47038358	755	21	0.00566108	0	20.4285
14	46882965	47105818	+	NM_028966	Samd4	60213	0.41507	100	chr14	46943178	46944102	925	26	0.00485982	0	22.0626
14	47001340	47105818	+	NM_001163433	Samd4	36264	0.722633	100	chr14	47037604	47038358	755	21	0.00566108	0	20.4285
10	128821771	128877639	+	NM_025364	Sarnp	7302	1.58943	100	chr10	128829073	128829960	888	14	0.00274345	0	27.9135
17	51736187	51812055	-	NM_001163630	Satb1	27012	0.699891	100	chr17	51784513	51785043	531	15	0.007821	0	17.8956
17	51736187	51826589	-	NM_001163631	Satb1	41546	0.58737	100	chr17	51784513	51785043	531	15	0.007821	0	17.8956
17	51736187	51833291	-	NM_001163632	Satb1	48248	0.546831	100	chr17	51784513	51785043	531	15	0.007821	0	17.8956
17	51736187	51832648	-	NM_009122	Satb1	47605	0.550476	100	chr17	51784513	51785043	531	15	0.007821	0	17.8956
3	89177485	89182771	+	NM_011886	Scamp3	-195	0	0	chr3	89176492	89177290	799	23	0.00878774	0	17.0546
9	55549883	55938116	-	NM_001081341	Scaper	197519	0.179273	100	chr9	55739902	55740597	696	20	0.0050253	0	21.7033
9	75643366	75684057	-	NM_001164790	Scg3	227	1.9709	100	chr9	75683029	75683830	802	19	0.00607042	0	19.8711
9	75643366	75684057	-	NM_009130	Scg3	227	1.9709	100	chr9	75683029	75683830	802	19	0.00607042	0	19.8711
2	66270782	66440838	-	NM_018733	Scn1a	13047	0.574513	100	chr2	66426815	66427791	977	27	0.00287409	0	27.3002
5	141241534	142213792	+	NM_177879	Sdk1	404852	0.0862939	100	chr5	141646386	141647224	839	23	0.00054869	0	53.0716
5	141241534	142213792	+	NM_177879	Sdk1	319772	0.114476	100	chr5	141561306	141562418	1113	22	0.00143704	0	36.9491
7	128744870	128784836	+	NM_001029982	Sec23ip	7694	2.64218	100	chr7	128752564	128753619	1056	29	0.00674975	0	19.0782
3	123267496	123365637	+	NM_027135	Sec24d	-3451	0	0	chr3	123263159	123264045	887	20	0.00875291	0	17.083
5	12383166	12588944	+	NM_028882	Sema3d	55801	0.300808	100	chr5	12438967	12439585	619	17	0.00990254	0	16.2138
15	32244813	32696342	+	NM_009154	Sema5a	434717	0.141297	100	chr15	32679530	32680167	638	18	0.00524304	0	21.301
9	80066903	80144781	+	NM_146003	Senp6	57735	0.919375	100	chr9	80124638	80125353	716	20	0.00327472	0	25.7547
2	4881564	4910557	+	NM_175400	Sephs1	23930	3.20411	100	chr2	4905494	4906422	929	26	0.00330085	0	25.5791
17	6040571	6079740	-	NM_001111017	Serac1	-2715	0	0	chr17	6082455	6083570	1116	31	0.00396276	0	23.8675
17	6040571	6079740	-	NM_177311	Serac1	-2715	0	0	chr17	6082455	6083570	1116	31	0.00396276	0	23.8675
12	103646632	103657072	-	NM_007618	Serpina6	7790	9.73087	100	chr12	103648267	103649282	1016	29	0.000165478	0	81.0868
12	103646632	103657072	-	NM_007618	Serpina6	9995	4.27162	45.3713	chr12	103646095	103647077	983	24	0.00823905	0	17.519
1	107511423	107525601	+	NM_001174170	Serpinb2	4806	5.37415	100	chr1	107516229	107516990	762	22	0.00391921	0	24.0255
1	107511510	107525601	+	NM_011111	Serpinb2	4719	5.40732	100	chr1	107516229	107516990	762	22	0.00391921	0	24.0255
14	62663667	62692244	+	NM_001199945	Serpine3	0	1.7391	83.2496	chr14	62663567	62664163	597	16	0.00892709	0	16.9217
3	54897069	54915888	-	NM_177854	Sertm1	15804	3.24123	100	chr3	54899475	54900084	610	17	0.0099548	0	16.1862
10	41810574	41908437	+	NM_001162908	Sesn1	84749	1.16897	100	chr10	41895323	41896466	1144	30	0.00170704	0	34.3531
10	41887439	41908437	+	NM_001013370	Sesn1	7884	5.44788	100	chr10	41895323	41896466	1144	30	0.00170704	0	34.3531
5	123142193	123168631	+	NM_001040398	Setd1b	18552	2.40932	100	chr5	123160745	123161381	637	18	0.00293505	0	27.1906
12	108106431	108179285	-	NM_028262	Setd3	57438	1.61417	100	chr12	108120672	108121847	1176	34	0.000505143	0	57.1321
11	46978783	47379303	-	NM_011891	Sgcd	198635	0.17652	100	chr11	47179962	47180668	707	15	0.00638396	0	19.5007
2	162987481	163014128	+	NM_013731	Sgk2	17686	3.41864	100	chr2	163005167	163006077	911	26	0.00589624	0	20.1538
1	9798130	9902569	+	NM_133220	Sgk3	72802	1.07239	100	chr1	9870932	9872051	1120	28	0.000191606	0	77.4705
1	9798130	9902569	+	NM_133220	Sgk3	70158	0.737265	100	chr1	9868288	9869057	770	22	0.00849163	0	17.3558
1	9798130	9902569	+	NM_177547	Sgk3	72802	1.07239	100	chr1	9870932	9872051	1120	28	0.000191606	0	77.4705
1	9798130	9902569	+	NM_177547	Sgk3	70158	0.737265	100	chr1	9868288	9869057	770	22	0.00849163	0	17.3558
1	9848281	9902569	+	NM_001037759	Sgk3	22651	2.06303	100	chr1	9870932	9872051	1120	28	0.000191606	0	77.4705
1	9848281	9902569	+	NM_001037759	Sgk3	20007	1.41834	100	chr1	9868288	9869057	770	22	0.00849163	0	17.3558
2	32721055	32755008	+	NM_013781	Sh2d3c	9249	3.23968	100	chr2	32730304	32731403	1100	31	0.000287409	0	68.4858
2	32721055	32755008	+	NR_045535	Sh2d3c	9249	3.23968	100	chr2	32730304	32731403	1100	31	0.000287409	0	68.4858
2	32727689	32755008	+	NM_001252547	Sh2d3c	2615	4.02635	100	chr2	32730304	32731403	1100	31	0.000287409	0	68.4858
11	58330718	58347729	+	NM_001161338	Sh3bp5l	13286	5.21397	100	chr11	58344004	58344890	887	25	0.000243862	0	71.1295
11	58330718	58347729	+	NM_024480	Sh3bp5l	13286	5.21397	100	chr11	58344004	58344890	887	25	0.000243862	0	71.1295
19	47260174	47464412	-	NM_001164717	Sh3pxd2a	179382	0.363789	100	chr19	47284288	47285030	743	21	0.00557399	0	20.6619
19	47260174	47464412	-	NM_008018	Sh3pxd2a	179382	0.363789	100	chr19	47284288	47285030	743	21	0.00557399	0	20.6619
11	32347811	32428184	+	NM_177364	Sh3pxd2b	2151	1.0053	100	chr11	32349962	32350769	808	22	0.00825647	0	17.4991
3	89831370	89858847	+	NM_172530	She	10399	2.91142	100	chr3	89841769	89842568	800	17	0.00730715	0	18.4242
9	109038627	109057725	+	NM_025858	Shisa5	0	3.9845	95.3634	chr9	109038590	109039387	798	22	0.00115835	0	39.7831
5	92683435	92965760	+	NM_015756	Shroom3	32528	0.243336	100	chr5	92715963	92716649	687	12	0.000583527	0	51.5171
9	46012820	46224195	+	NM_027498	Sik3	43039	0.502895	100	chr9	46055859	46056921	1063	30	0.00294376	0	27.0733
16	94085260	94127033	+	NM_011377	Sim2	-122	0	0	chr16	94084200	94085138	939	21	0.00404114	0	23.5252
11	96464591	96759623	+	NM_001033186	Skap1	152349	0.188453	100	chr11	96616940	96617495	556	11	0.00854388	0	17.2994
11	96464591	96759623	+	NM_001177898	Skap1	152349	0.188453	100	chr11	96616940	96617495	556	11	0.00854388	0	17.2994
11	96464591	96759623	+	NM_001177899	Skap1	152349	0.188453	100	chr11	96616940	96617495	556	11	0.00854388	0	17.2994
8	78509335	78734006	+	NM_029736	Slc10a7	12124	0.291536	100	chr8	78521459	78522113	655	17	0.00991125	0	16.2056
8	78509335	78734006	+	NM_029736	Slc10a7	13202	0.294207	100	chr8	78522537	78523197	661	13	0.00754231	0	18.179
5	137314558	137333583	-	NM_031406	Slc12a9	15651	5.40313	100	chr5	137316905	137317932	1028	25	0.00270861	0	28.0734
2	165405295	165473198	-	NM_054055	Slc13a3	23170	1.57575	100	chr2	165448959	165450028	1070	26	0.00231669	0	29.9106
16	36750164	36784963	-	NM_021301	Slc15a2	-2272	0	0	chr16	36787235	36788043	809	20	0.00473789	0	22.2678
16	36771877	36784963	-	NM_001145899	Slc15a2	-2272	0	0	chr16	36787235	36788043	809	20	0.00473789	0	22.2678
19	10842544	10857916	+	NM_023044	Slc15a3	11598	3.96149	100	chr19	10854142	10854750	609	17	0.00892709	0	16.9197
10	23796986	23827969	+	NM_183116	Slc18b1	12137	3.66318	100	chr10	23809123	23810257	1135	32	0.00177671	0	33.8841
13	34179158	34345183	-	NM_001033167	Slc22a23	38322	0.529435	100	chr13	34305983	34306861	879	23	0.00580914	0	20.2272
4	86983126	87227964	-	NM_001110240	Slc24a2	229135	0.313676	100	chr4	86998062	86998829	768	20	0.000618364	0	49.4155
4	86983126	87230541	-	NM_172426	Slc24a2	231712	0.310408	100	chr4	86998062	86998829	768	20	0.000618364	0	49.4155
2	145242611	145641940	+	NM_053195	Slc24a3	185018	0.223625	100	chr2	145427629	145428521	893	24	0.0087442	0	17.0953
11	120491837	120501162	+	NM_013770	Slc25a10	1712	6.33712	100	chr11	120493549	120494139	591	17	0.00897064	0	16.8895
4	141618825	141623835	-	NM_001013780	Slc25a34	-625	0	0	chr4	141624460	141625161	702	20	0.00240378	0	29.4913
11	68968131	68972516	+	NM_028048	Slc25a35	-2000	0	0	chr11	68965568	68966131	564	16	0.00920579	0	16.6922
9	120110399	120124320	+	NM_144793	Slc25a38	3691	4.42465	100	chr9	120114090	120114705	616	15	0.00407598	0	23.4003
5	8422850	8454794	+	NM_178766	Slc25a40	523	3.42777	100	chr5	8423373	8424467	1095	27	0.00281312	0	27.5489
2	181384250	181387597	+	NR_045164	Slc2a4rg-ps	-2886	0	0	chr2	181380541	181381364	824	23	0.00343149	0	25.1547
4	150148972	150168483	+	NM_001085529	Slc2a7	16247	5.20705	100	chr4	150165219	150166234	1016	29	0.000156768	0	92.3765
13	64096310	64129331	-	NM_001001321	Slc35d2	-4395	0	0	chr13	64133726	64134568	843	16	0.00519949	0	21.4531
8	126298579	126395978	+	NM_175434	Slc35f3	57126	1.05133	100	chr8	126355705	126356728	1024	20	0.00332698	0	25.5612
11	120103951	120151352	-	NM_001164798	Slc38a10	13856	2.21932	100	chr11	120136445	120137496	1052	26	0.00053998	0	54.1449
11	120103951	120151352	-	NM_001164799	Slc38a10	13856	2.21932	100	chr11	120136445	120137496	1052	26	0.00053998	0	54.1449
11	120103951	120151352	-	NM_001164800	Slc38a10	13856	2.21932	100	chr11	120136445	120137496	1052	26	0.00053998	0	54.1449
11	120103951	120151352	-	NM_024249	Slc38a10	13856	2.21932	100	chr11	120136445	120137496	1052	26	0.00053998	0	54.1449
11	120118872	120151352	-	NM_001164802	Slc38a10	13856	3.23882	100	chr11	120136445	120137496	1052	26	0.00053998	0	54.1449
11	120123844	120151352	-	NM_001164801	Slc38a10	13856	3.8242	100	chr11	120136445	120137496	1052	26	0.00053998	0	54.1449
11	113244855	113565816	-	NM_001166503	Slc39a11	209797	0.256417	100	chr11	113355197	113356019	823	20	0.00659299	0	19.2428
11	113244855	113565816	-	NM_027216	Slc39a11	209797	0.256417	100	chr11	113355197	113356019	823	20	0.00659299	0	19.2428
12	80644215	80683343	+	NM_026244	Slc39a9	13689	1.76595	100	chr12	80657904	80658594	691	15	0.00765553	0	18.066
11	61301631	61342861	-	NM_001033542	Slc47a2	11806	1.36548	100	chr11	61330493	61331055	563	16	0.000400631	0	60.9442
6	121300296	121337719	+	NM_144512	Slc6a13	-472	0	0	chr6	121299160	121299824	665	19	0.00315279	0	26.2892
9	123636907	123678833	-	NM_139142	Slc6a20a	27061	1.76497	100	chr9	123651033	123651772	740	21	0.00925805	0	16.6611
12	8528483	8599067	-	NM_177802	Slc7a15	61248	1.42523	100	chr12	8536814	8537819	1006	26	0.00382341	0	24.3113
12	8529345	8539546	-	NM_001038660	Slc7a15	1727	9.86081	100	chr12	8536814	8537819	1006	26	0.00382341	0	24.3113
8	121881146	121907687	-	NM_011404	Slc7a5	9487	3.13089	100	chr8	121897370	121898200	831	18	0.00788197	0	17.7947
8	121881146	121907687	-	NM_011404	Slc7a5	10562	3.39085	100	chr8	121896226	121897125	900	25	0.00929289	0	16.6188
17	24639282	24650306	-	NM_023055	Slc9a3r2	-4047	0	0	chr17	24654353	24655054	702	18	0.00840453	0	17.4082
6	142234227	142278875	-	NM_001267707	Slco1a5	-4430	0	0	chr6	142283305	142283993	689	16	0.00366664	0	24.702
6	142234227	142322982	-	NM_130861	Slco1a5	38989	0.776286	100	chr6	142283305	142283993	689	16	0.00366664	0	24.702
9	63646767	63757995	-	NM_016769	Smad3	76226	0.409066	100	chr9	63681315	63681769	455	13	0.00495563	0	21.918
18	73639013	73703742	-	NM_008540	Smad4	63873	0.894485	100	chr18	73639291	73639869	579	11	0.00980674	0	16.2599
6	65042667	65116050	+	NM_007958	Smarcad1	53922	1.30546	100	chr6	65096589	65097546	958	20	0.00639267	0	19.4775
6	65043206	65116050	+	NM_001253392	Smarcad1	53383	1.31512	100	chr6	65096589	65097546	958	20	0.00639267	0	19.4775
11	74925872	75164449	+	NM_001002764	Smg6	217723	0.313524	100	chr11	75143595	75144342	748	20	0.00875291	0	17.0874
11	74925872	75164449	+	NM_001002764	Smg6	150875	0.39945	100	chr11	75076747	75077699	953	20	0.00156769	0	35.2839
17	14279506	14404791	+	NM_022315	Smoc2	35660	0.829303	100	chr17	14315166	14316204	1039	22	0.00283054	0	27.473
5	138021276	138034660	+	NM_001168602	Smok3a	6183	7.75495	100	chr5	138027459	138028496	1038	27	0.00229927	0	30.0338
5	138021429	138034666	+	NM_001126045	Smok3a	6030	7.84106	100	chr5	138027459	138028496	1038	27	0.00229927	0	30.0338
11	3517522	3539293	-	NM_001159284	Smtn	-503	0	0	chr11	3539796	3540873	1078	30	0.00760327	0	18.1264
11	3517522	3539293	-	NM_013870	Smtn	-503	0	0	chr11	3539796	3540873	1078	30	0.00760327	0	18.1264
18	52767811	52915932	+	NM_001199151	Sncaip	40327	0.534694	100	chr18	52808138	52808929	792	22	0.00125415	0	38.8124
18	52767811	52915932	+	NM_026408	Sncaip	40327	0.534694	100	chr18	52808138	52808929	792	22	0.00125415	0	38.8124
18	52768093	52915932	+	NM_001199153	Sncaip	40045	0.535714	100	chr18	52808138	52808929	792	22	0.00125415	0	38.8124
18	52768144	52915932	+	NM_001199154	Sncaip	39994	0.535899	100	chr18	52808138	52808929	792	22	0.00125415	0	38.8124
19	24942236	24942292	-	NR_034047	Snora19	223	0	0	chr19	24941274	24942069	796	21	0.00143704	0	37.133
10	23785347	23785452	-	NR_037680	Snora33	-1642	0	0	chr10	23787094	23788278	1185	33	0.000165478	0	83.517
10	23785754	23785822	-	NR_037681	Snord100	-1272	0	0	chr10	23787094	23788278	1185	33	0.000165478	0	83.517
4	117154516	117154575	-	NR_028524	Snord38a	-4012	0	0	chr4	117158587	117159189	603	14	0.0099548	0	16.184
4	117155771	117155849	-	NR_030704	Snord55	-2738	0	0	chr4	117158587	117159189	603	14	0.0099548	0	16.184
2	151590550	151632534	-	NM_198214	Snph	-1048	0	0	chr2	151633582	151634248	667	19	0.00827389	0	17.4812
15	55639154	55906950	-	NM_016667	Sntb1	250457	0.226291	100	chr15	55655888	55656493	606	17	0.00405856	0	23.4696
3	94497544	94582703	-	NM_029721	Snx27	15326	0.805543	100	chr3	94566692	94567377	686	19	0.00820422	0	17.5438
3	94500680	94582703	-	NM_001082484	Snx27	15326	0.836341	100	chr3	94566692	94567377	686	19	0.00820422	0	17.5438
16	11322904	11755474	+	NM_028964	Snx29	401413	0.156506	100	chr16	11724317	11724993	677	19	0.00229927	0	30.1088
16	11322904	11755474	+	NM_028964	Snx29	328277	0.163441	100	chr16	11651181	11651887	707	15	0.00563496	0	20.5007
5	140340303	140389248	-	NM_172277	Snx8	26359	1.04196	100	chr5	140362380	140362889	510	15	0.00991125	0	16.2043
17	5841380	5930712	+	NM_025664	Snx9	82131	1.07799	100	chr17	5923511	5924473	963	25	9.5803e-005	0	114.861
19	40292040	40451399	-	NM_001034962	Sorbs1	35057	0.429217	100	chr19	40415659	40416342	684	19	0.00357955	0	24.9044
19	40292040	40451399	-	NM_001034963	Sorbs1	35057	0.429217	100	chr19	40415659	40416342	684	19	0.00357955	0	24.9044
19	40292040	40513813	-	NM_009166	Sorbs1	97471	0.308422	100	chr19	40415659	40416342	684	19	0.00357955	0	24.9044
19	40292040	40513737	-	NM_178362	Sorbs1	97395	0.308528	100	chr19	40415659	40416342	684	19	0.00357955	0	24.9044
3	108284064	108361520	+	NM_001271599	Sort1	41340	1.00056	100	chr3	108325404	108326178	775	22	0.00533013	0	21.1813
3	108284064	108361520	+	NM_019972	Sort1	41340	1.00056	100	chr3	108325404	108326178	775	22	0.00533013	0	21.1813
15	36179530	36235178	+	NM_012031	Spag1	53535	1.21116	100	chr15	36233065	36233738	674	15	0.00526916	0	21.257
1	69826970	70725133	+	NM_029160	Spag16	271021	0.0652442	100	chr1	70097991	70098576	586	17	0.0095803	0	16.4612
1	69951615	70725133	+	NM_025728	Spag16	146376	0.0757577	100	chr1	70097991	70098576	586	17	0.0095803	0	16.4612
11	78301591	78322455	+	NM_017407	Spag5	19858	3.7527	100	chr11	78321449	78322231	783	17	0.00674105	0	19.1063
16	16753016	16829364	-	NM_015773	Spag6	71372	1.14081	100	chr16	16757122	16757992	871	20	0.00154156	0	35.5299
6	24791199	24801049	+	NM_001079875	Spam1	-721	0	0	chr6	24789287	24790478	1192	32	0.00402372	0	23.5806
6	24791199	24801049	+	NM_009241	Spam1	-721	0	0	chr6	24789287	24790478	1192	32	0.00402372	0	23.5806
15	99126845	99212467	+	NM_139140	Spats2	64385	1.21463	100	chr15	99191230	99192269	1040	25	0.0025083	0	29.058
15	99126845	99212467	+	NM_139140	Spats2	40425	0.802355	100	chr15	99167270	99167956	687	13	0.00320504	0	26.0676
16	44347401	44388493	+	NM_144550	Spice1	38054	1.4747	100	chr16	44385455	44386060	606	17	0.00867452	0	17.1711
10	60106257	60133914	+	NM_052994	Spock2	-4622	0	0	chr10	60101171	60101635	465	13	0.00945836	0	16.5309
7	113765998	114043376	+	NM_145584	Spon1	103712	0.317255	100	chr7	113869710	113870589	880	18	0.00642751	0	19.4411
11	19924442	20022598	+	NM_033523	Spred2	-3969	0	0	chr11	19919763	19920473	711	20	0.00750747	0	18.1918
10	128209910	128211795	-	NM_025716	Spryd4	0	24.4963	47.191	chr10	128211334	128212312	979	28	0.00305699	0	26.6178
19	4711223	4752353	+	NM_021287	Sptbn2	7429	2.58686	100	chr19	4718652	4719715	1064	30	0.00338794	0	25.3686
11	97509340	97575127	-	NM_018873	Srcin1	64338	1.33915	100	chr11	97509909	97510789	881	26	9.5803e-005	0	111.04
17	74017706	74047917	-	NM_053188	Srd5a2	26849	2.25407	100	chr17	74020388	74021068	681	19	0.0041892	0	23.1494
13	104817239	104838660	+	NM_026075	Srek1ip1	-3225	0	0	chr13	104813004	104814014	1011	28	0.00285667	0	27.3045
4	135320484	135353215	-	NM_001130477	Srrm1	1109	2.14775	100	chr4	135351404	135352106	703	20	0.00877033	0	17.0624
4	135320484	135353215	-	NM_016799	Srrm1	1109	2.14775	100	chr4	135351404	135352106	703	20	0.00877033	0	17.0624
11	77216425	77460220	+	NM_177710	Ssh2	173632	0.468835	100	chr11	77390057	77391199	1143	32	0.00101029	0	42.0891
4	117932153	118134915	-	NM_001161774	St3gal3	149630	0.300844	100	chr4	117984676	117985285	610	17	0.00968481	0	16.3706
4	117932153	118134891	-	NM_009176	St3gal3	149606	0.300879	100	chr4	117984676	117985285	610	17	0.00968481	0	16.3706
11	98036624	98053463	-	NM_146028	Stac2	123	5.75416	100	chr11	98052372	98053340	969	18	0.00323988	0	25.9608
13	19357676	19395753	-	NM_024270	Stard3nl	36510	2.57629	100	chr13	19358263	19359243	981	23	0.00246475	0	29.3447
11	100780731	100850586	-	NM_001113563	Stat5b	9672	0.90615	100	chr11	100840282	100840914	633	18	0.00252571	0	28.9704
10	127642986	127660988	+	NM_009284	Stat6	-1123	0	0	chr10	127640973	127641863	891	24	0.00506014	0	21.6508
1	93620751	93635728	-	NM_021537	Stk25	12945	5.62158	100	chr1	93621942	93622783	842	23	0.0054869	0	20.7835
2	68210447	68471982	-	NM_016866	Stk39	60495	0.28065	100	chr2	68410754	68411487	734	17	0.00547819	0	20.8867
8	47180048	47289403	-	NM_001114311	Stox2	14176	1.00589	100	chr8	47274128	47275227	1100	31	0.00310053	0	26.4375
8	47180048	47352349	-	NM_175162	Stox2	77122	0.638414	100	chr8	47274128	47275227	1100	31	0.00310053	0	26.4375
3	139205893	139710300	+	NM_198659	Stpg2	93702	0.144922	100	chr3	139299595	139300325	731	16	0.00210766	0	31.1209
9	115242582	115310422	-	NM_024222	Stt3b	47842	1.50941	100	chr9	115261557	115262580	1024	27	0.00320504	0	26.1124
11	67966483	68207149	+	NM_018768	Stx8	114044	0.384349	100	chr11	68080527	68081451	925	20	0.000209025	0	73.1109
11	67966483	68207149	+	NM_018768	Stx8	202766	0.359418	100	chr11	68169249	68170113	865	24	0.00749005	0	18.215
6	95474134	95718838	-	NM_011507	Suclg2	225582	0.480579	100	chr6	95492081	95493256	1176	32	6.96749e-005	0	151.011
17	78883938	78906993	-	NM_001163625	Sult6b1	4340	2.6067	100	chr17	78902053	78902653	601	13	0.00915354	0	16.7396
17	44777171	45119285	+	NM_178652	Supt3	148403	0.194964	100	chr17	44925574	44926240	667	18	0.00668008	0	19.1539
17	44777171	45119285	+	NM_178652	Supt3	273379	0.217178	100	chr17	45050550	45051292	743	21	0.00912741	0	16.7683
17	44777171	45119285	+	NM_178652	Supt3	31360	0.346375	100	chr17	44808531	44809715	1185	32	0.00383212	0	24.2546
1	182764906	182895655	+	NM_144796	Susd4	73982	0.786998	100	chr1	182838888	182839916	1029	26	0.00104512	0	41.7859
19	3767421	3806325	+	NM_001167884	Suv420h1	17880	1.96633	100	chr19	3785301	3786065	765	22	0.00281312	0	27.5743
19	3767421	3818304	+	NM_001167885	Suv420h1	17880	1.50342	100	chr19	3785301	3786065	765	22	0.00281312	0	27.5743
19	3767421	3818304	+	NM_001167886	Suv420h1	17880	1.50342	100	chr19	3785301	3786065	765	22	0.00281312	0	27.5743
19	3767421	3818304	+	NM_001167887	Suv420h1	17880	1.50342	100	chr19	3785301	3786065	765	22	0.00281312	0	27.5743
19	3767421	3806325	+	NM_001167888	Suv420h1	17880	1.96633	100	chr19	3785301	3786065	765	22	0.00281312	0	27.5743
19	3767421	3808830	+	NM_001167889	Suv420h1	17880	1.84738	100	chr19	3785301	3786065	765	22	0.00281312	0	27.5743
19	3767421	3818304	+	NM_144871	Suv420h1	17880	1.50342	100	chr19	3785301	3786065	765	22	0.00281312	0	27.5743
7	75114895	75308387	-	NM_001109753	Sv2b	171876	0.541105	100	chr7	75135465	75136511	1047	29	0.00824776	0	17.512
7	75114895	75309263	-	NM_153579	Sv2b	172752	0.538666	100	chr7	75135465	75136511	1047	29	0.00824776	0	17.512
13	95959443	96132578	-	NM_029210	Sv2c	43334	0.365609	100	chr13	96088612	96089244	633	12	0.00638396	0	19.4859
2	164235929	164238342	-	NM_017390	Svs2	-1606	0	0	chr2	164239948	164240410	463	13	0.00701103	0	18.6963
7	110221703	110283507	+	NM_009302	Swap70	61129	1.09376	92.4761	chr7	110282832	110283562	731	18	0.00641009	0	19.4582
15	89390174	89410504	-	NM_001162880	Syce3	-3259	0	0	chr15	89413763	89414099	337	10	0.00901419	0	16.8556
15	89390174	89410264	-	NM_001162882	Syce3	-3499	0	0	chr15	89413763	89414099	337	10	0.00901419	0	16.8556
7	19024377	19054623	+	NM_026605	Sympk	2950	3.41191	100	chr7	19027327	19028358	1032	29	0.00589624	0	20.138
10	86048746	86498897	-	NM_013722	Syn3	62585	0.129956	100	chr10	86435728	86436312	585	14	0.00222089	0	30.4996
10	86291593	86498897	-	NM_001164495	Syn3	62585	0.282193	100	chr10	86435728	86436312	585	14	0.00222089	0	30.4996
7	107370790	107548656	+	NM_021889	Syt9	100901	0.384557	100	chr7	107471691	107472374	684	19	0.0079081	0	17.7517
7	107370790	107548656	+	NM_021889	Syt9	97927	0.236131	100	chr7	107468717	107469136	420	12	0.00175058	0	34.0067
11	84078920	84129569	-	NM_172562	Tada2a	12904	1.16881	100	chr11	84116074	84116665	592	11	0.00564366	0	20.4774
19	47067748	47083480	+	NM_177342	Taf5	6343	5.09757	100	chr19	47074091	47074892	802	18	0.00395405	0	23.8972
11	105589986	105929304	+	NM_181071	Tanc2	95372	0.267005	100	chr11	105685358	105686263	906	25	0.00445919	0	22.8058
11	77529162	77607816	-	NM_144825	Taok1	16431	0.854364	100	chr11	77590714	77591385	672	19	0.00766424	0	18.0532
11	77529162	77607816	-	NM_144825	Taok1	68679	1.25866	100	chr11	77538148	77539137	990	27	0.00857001	0	17.2408
4	152027914	152038491	-	NM_031867	Tas1r1	9429	8.47986	100	chr4	152028166	152029062	897	24	0.00302215	0	26.6837
6	42434535	42435462	+	NM_207028	Tas2r126	2185	0	0	chr6	42436720	42437489	770	18	0.00162865	0	34.7711
11	119143043	119228500	-	NM_172443	Tbc1d16	77323	0.830817	100	chr11	119150468	119151177	710	20	0.000984158	0	42.4423
11	119143043	119228500	-	NM_172443	Tbc1d16	79217	0.490299	100	chr11	119148865	119149283	419	12	0.00799519	0	17.7092
15	86214459	86498504	+	NM_145476	Tbc1d22a	18184	0.208065	100	chr15	86232643	86233233	591	17	0.00652331	0	19.3724
15	86214459	86498504	+	NM_145476	Tbc1d22a	22264	0.257705	100	chr15	86236723	86237454	732	20	0.00554786	0	20.7082
17	24700653	24707654	-	NM_145396	Tbl3	2903	8.54042	100	chr17	24704154	24704751	598	17	0.00831744	0	17.4613
17	24700653	24707654	-	NM_145396	Tbl3	1967	11.2539	100	chr17	24704900	24705687	788	22	0.0033531	0	25.4666
6	38918986	39084580	+	NM_011539	Tbxas1	158594	0.422718	100	chr6	39077580	39078279	700	17	0.00654073	0	19.3657
2	152143609	152149097	+	NM_009328	Tcf15	-567	0	0	chr2	152142389	152143042	654	18	0.00202057	0	31.9126
6	72626380	72788957	-	NM_001079822	Tcf7l1	35649	0.438559	100	chr6	72752596	72753308	713	17	0.00658428	0	19.2947
6	72626380	72788957	-	NM_009332	Tcf7l1	35649	0.438559	100	chr6	72752596	72753308	713	17	0.00658428	0	19.2947
19	55741810	55933656	+	NM_001142918	Tcf7l2	125788	0.351843	100	chr19	55867598	55868272	675	19	0.0087442	0	17.1108
19	55741810	55933656	+	NM_001142919	Tcf7l2	125788	0.351843	100	chr19	55867598	55868272	675	19	0.0087442	0	17.1108
19	55741810	55933656	+	NM_001142920	Tcf7l2	125788	0.351843	100	chr19	55867598	55868272	675	19	0.0087442	0	17.1108
19	55741810	55933656	+	NM_001142921	Tcf7l2	125788	0.351843	100	chr19	55867598	55868272	675	19	0.0087442	0	17.1108
19	55741810	55933656	+	NM_001142922	Tcf7l2	125788	0.351843	100	chr19	55867598	55868272	675	19	0.0087442	0	17.1108
19	55741810	55933656	+	NM_001142923	Tcf7l2	125788	0.351843	100	chr19	55867598	55868272	675	19	0.0087442	0	17.1108
19	55741810	55933656	+	NM_009333	Tcf7l2	125788	0.351843	100	chr19	55867598	55868272	675	19	0.0087442	0	17.1108
2	104679980	104712163	-	NM_177190	Tcp11l1	2827	3.0481	100	chr2	104708356	104709336	981	27	0.00664524	0	19.18
5	122241515	122264461	-	NM_001039153	Tctn1	15041	2.40554	100	chr5	122248869	122249420	552	11	0.00799519	0	17.7104
5	122241515	122264461	-	NM_001039153	Tctn1	17196	2.58422	100	chr5	122246673	122247265	593	16	0.00598333	0	20.0159
4	107134162	107178367	-	NM_025617	Tdeanc2	-991	0	0	chr4	107179358	107180107	750	21	0.00202928	0	31.6666
4	107134162	107178367	-	NM_025617	Tdeanc2	1431	2.68289	100	chr4	107175751	107176936	1186	30	0.00202057	0	31.8975
12	99884515	99955217	+	NM_028354	Tdp1	20195	1.01834	100	chr12	99904710	99905429	720	15	0.000940611	0	43.1941
3	93651542	93652687	-	NM_001007222	Tdpoz2	-924	0	0	chr3	93653611	93654813	1203	29	0.00171574	0	34.2911
17	43615335	43630300	-	NM_001161366	Tdrd6	-1850	0	0	chr17	43632150	43632768	619	11	0.00118447	0	39.2872
17	43615335	43630300	-	NM_001161367	Tdrd6	-1850	0	0	chr17	43632150	43632768	619	11	0.00118447	0	39.2872
17	43615335	43630300	-	NM_198418	Tdrd6	-1850	0	0	chr17	43632150	43632768	619	11	0.00118447	0	39.2872
7	96210637	96908555	+	NM_011858	Tenm4	68221	0.153456	100	chr7	96278858	96279928	1071	21	0.0066104	0	19.2151
7	96210637	96908555	+	NM_011858	Tenm4	578637	0.16979	100	chr7	96789274	96790458	1185	32	0.000644493	0	48.7929
7	96210637	96908555	+	NM_011858	Tenm4	67417	0.113623	100	chr7	96278054	96278846	793	21	0.00823035	0	17.5248
11	87405065	87555824	+	NM_031386	Tex14	77165	0.492173	100	chr11	87482230	87482971	742	21	0.000757714	0	46.4418
11	87405065	87555824	+	NM_031386	Tex14	52434	0.543911	100	chr11	87457499	87458318	820	23	0.00757714	0	18.1647
11	87427591	87555824	+	NM_001199293	Tex14	54639	0.57863	100	chr11	87482230	87482971	742	21	0.000757714	0	46.4418
11	87427591	87555824	+	NM_001199293	Tex14	29908	0.639456	100	chr11	87457499	87458318	820	23	0.00757714	0	18.1647
11	106502139	106612931	-	NM_198292	Tex2	19303	0.631809	100	chr11	106592929	106593628	700	20	0.00342278	0	25.185
1	118627945	118685169	+	NM_023755	Tfcp2l1	25200	1.50284	100	chr1	118653145	118654004	860	23	0.00112351	0	40.795
16	17527982	17531053	-	NM_026909	Thap7	-4876	0	0	chr16	17535929	17536538	610	10	0.00796035	0	17.734
9	59966931	60511036	-	NM_001040426	Thsd4	360098	0.126814	100	chr9	60150249	60150938	690	15	0.00332698	0	25.559
1	129273304	130219279	+	NM_172485	Thsd7b	293392	0.0723063	100	chr1	129566696	129567379	684	16	0.00387566	0	24.1291
10	81273200	81291268	-	NM_013769	Tjp3	-4549	0	0	chr10	81295817	81296944	1128	29	0.00120189	0	39.1441
10	81273200	81291268	-	NM_013769	Tjp3	9422	3.47003	100	chr10	81281220	81281846	627	15	0.00867452	0	17.1796
8	104226691	104248559	-	NM_021028	Tk2	10490	4.24345	100	chr8	104237142	104238069	928	22	0.00426759	0	23.0255
8	104226691	104248559	-	NR_045642	Tk2	10490	4.24345	100	chr8	104237142	104238069	928	22	0.00426759	0	23.0255
19	14448072	14597984	-	NM_011600	Tle4	128472	0.454931	100	chr19	14468831	14469512	682	17	0.00375373	0	24.4636
19	20783458	20954203	-	NM_028953	Tmc1	2715	0.371312	100	chr19	20950855	20951488	634	18	0.00112351	0	40.7144
19	20783458	20954203	-	NM_028953	Tmc1	30770	0.510114	100	chr19	20922563	20923433	871	22	0.0099548	0	16.1921
1	132356315	132391282	-	NM_178874	Tmcc2	19357	2.48799	100	chr1	132371056	132371925	870	21	0.00452016	0	22.7103
4	48585193	48663132	+	NM_021436	Tmeff1	72043	0.791635	100	chr4	48657236	48657852	617	18	0.00849163	0	17.3458
11	115187487	115247026	+	NM_001033393	Tmem104	2220	1.01948	100	chr11	115189707	115190313	607	13	0.00867452	0	17.1785
15	94629185	95096098	+	NM_178789	Tmem117	335582	0.217171	100	chr15	94964767	94965780	1014	28	0.000609655	0	49.8166
1	36792189	36939528	-	NM_018872	Tmem131	82441	0.415366	100	chr1	36856476	36857087	612	18	0.0077252	0	17.9949
5	127241826	127565791	+	NM_175432	Tmem132c	175020	0.178722	100	chr5	127416846	127417424	579	14	0.000757714	0	46.172
7	89139721	89338788	-	NM_028343	Tmem135	21709	0.354653	100	chr7	89316374	89317079	706	20	0.00749876	0	18.2032
7	89139721	89338788	-	NM_028343	Tmem135	31016	0.421464	100	chr7	89306934	89307772	839	23	0.00570463	0	20.382
19	5079337	5085478	-	NM_001001885	Tmem151a	2472	9.99674	100	chr19	5082393	5083006	614	17	0.00993738	0	16.1955
X	142681400	142843495	+	NM_001199357	Tmem164	115546	0.489216	100	chrX	142796946	142797738	793	22	0.00294376	0	27.138
X	142681400	142838372	+	NM_177592	Tmem164	115546	0.505182	100	chrX	142796946	142797738	793	22	0.00294376	0	27.138
X	142681726	142838372	+	NM_001199360	Tmem164	115220	0.506234	100	chrX	142796946	142797738	793	22	0.00294376	0	27.138
4	149715384	149738035	-	NM_001025106	Tmem201	-4337	0	0	chr4	149742372	149742957	586	16	0.00971094	0	16.3314
4	149724864	149738037	-	NM_177672	Tmem201	-4335	0	0	chr4	149742372	149742957	586	16	0.00971094	0	16.3314
9	21921009	21927536	-	NM_001253867	Tmem205	-572	0	0	chr9	21928108	21928936	829	23	0.00524304	0	21.3497
9	21921009	21927536	-	NM_001253868	Tmem205	-572	0	0	chr9	21928108	21928936	829	23	0.00524304	0	21.3497
9	21921009	21927289	-	NM_001253869	Tmem205	-819	0	0	chr9	21928108	21928936	829	23	0.00524304	0	21.3497
9	21921009	21927536	-	NM_001253870	Tmem205	-572	0	0	chr9	21928108	21928936	829	23	0.00524304	0	21.3497
9	21921009	21927536	-	NM_178577	Tmem205	-572	0	0	chr9	21928108	21928936	829	23	0.00524304	0	21.3497
9	21921009	21927536	-	NR_045606	Tmem205	-572	0	0	chr9	21928108	21928936	829	23	0.00524304	0	21.3497
8	71554303	71558872	-	NM_001100462	Tmem221	-2438	0	0	chr8	71561310	71562379	1070	26	0.00538239	0	21.122
12	78961795	78983479	-	NM_001170401	Tmem229b	5665	3.30643	100	chr12	78977098	78977814	717	20	0.00328343	0	25.6315
12	78961795	79007278	-	NM_178745	Tmem229b	29464	1.57638	100	chr12	78977098	78977814	717	20	0.00328343	0	25.6315
1	59100593	59120097	-	NM_001033449	Tmem237	18360	4.90643	100	chr1	59100781	59101737	957	21	0.00547819	0	20.8837
1	59100597	59119807	-	NM_001037812	Tmem237	18070	4.98152	100	chr1	59100781	59101737	957	21	0.00547819	0	20.8837
7	4784785	4789561	-	NM_029384	Tmem238	-298	0	0	chr7	4789859	4790735	877	25	0.00411082	0	23.3655
16	91574508	91597681	-	NM_030018	Tmem50b	-4889	0	0	chr16	91602570	91603366	797	22	0.00141092	0	37.2414
4	107178630	107200997	+	NM_029565	Tmem59	728	3.353	100	chr4	107179358	107180107	750	21	0.00202928	0	31.6666
4	107178630	107200997	+	NM_029565	Tmem59	-1694	0	0	chr4	107175751	107176936	1186	30	0.00202057	0	31.8975
17	45660177	45686219	-	NM_198167	Tmem63b	15159	3.95884	100	chr17	45670030	45671060	1031	29	0.00659299	0	19.2349
2	128818303	128854262	+	NM_028248	Tmem87b	-2257	0	0	chr2	128815259	128816046	788	22	0.00327472	0	25.739
5	86521226	86632425	-	NM_178730	Tmprss11f	64491	0.977518	100	chr5	86566848	86567934	1087	26	0.00185509	0	33.023
5	86521226	86632425	-	NM_178730	Tmprss11f	15025	0.91277	100	chr5	86616386	86617400	1015	29	0.00678459	0	19.001
14	60963834	61037988	-	NM_001164155	Tnfrsf19	18859	0.86036	100	chr14	61018492	61019129	638	12	0.000513852	0	55.0495
14	60963834	61046856	-	NM_013869	Tnfrsf19	27727	0.768462	100	chr14	61018492	61019129	638	12	0.000513852	0	55.0495
8	10006633	10036000	+	NM_033622	Tnfsf13b	0	0.388178	14.3758	chr8	10005954	10006746	793	21	0.00681943	0	18.9473
3	28263214	28670586	+	NM_001163007	Tnik	311080	0.239338	100	chr3	28574294	28575268	975	27	0.00367535	0.25	24.6568
3	28263214	28670586	+	NM_001163008	Tnik	311080	0.239338	100	chr3	28574294	28575268	975	27	0.00367535	0.25	24.6568
3	28263214	28666450	+	NM_001163009	Tnik	311080	0.241793	100	chr3	28574294	28575268	975	27	0.00367535	0.25	24.6568
3	28263214	28670586	+	NM_026910	Tnik	311080	0.239338	100	chr3	28574294	28575268	975	27	0.00367535	0.25	24.6568
11	54910787	54962941	-	NM_001199275	Tnip1	6373	1.76206	100	chr11	54955650	54956568	919	22	0.00320504	0	26.1035
11	54910787	54962941	-	NM_001199276	Tnip1	6373	1.76206	100	chr11	54955650	54956568	919	22	0.00320504	0	26.1035
11	54910787	54962941	-	NM_001271455	Tnip1	6373	1.76206	100	chr11	54955650	54956568	919	22	0.00320504	0	26.1035
11	54910787	54962941	-	NM_001271456	Tnip1	6373	1.76206	100	chr11	54955650	54956568	919	22	0.00320504	0	26.1035
11	54910787	54962941	-	NM_021327	Tnip1	6373	1.76206	100	chr11	54955650	54956568	919	22	0.00320504	0	26.1035
1	135799421	135810990	+	NM_021467	Tnni1	5629	18.1245	100	chr1	135805050	135807146	2097	54	0.000653202	0.46875	48.4274
[truncated: 228 more rows]
